# Supplementary material for: Anomalies in Network Bridges Involved in Bile Acid Metabolism Predict Outcomes of Colorectal Cancer Patients
Source: PLoS One. 2014 Sep 26;9(9):e107925. doi: 10.1371/journal.pone.0107925 (PMC4178056; doi:10.1371/journal.pone.0107925)
Supplement: Dataset S1 — A source code and a dataset for extracting bridge proteins involved in bile acid metabolism. Performing a source code with a dataset will provide an output file showing top-50 bridge proteins we used. (ZIP) [file pone.0107925.s010.zip]

Archive with 7 entries (7 files):
- all.genes.in.microarray.txt
- bile.acid.enzyme.entrez.ids.txt
- bile.acid.sensor.entrez.id.txt
- bridge.protein.extraction.for.review.r
- bridgeness.r
- crc-specific.interactome.txt
- top50.bridge.proteins.txt
