# Supplementary material for: Anomalies in Network Bridges Involved in Bile Acid Metabolism Predict Outcomes of Colorectal Cancer Patients
Source: PLoS One. 2014 Sep 26;9(9):e107925. doi: 10.1371/journal.pone.0107925 (PMC4178056; doi:10.1371/journal.pone.0107925)
Supplement: Dataset S1 — A source code and a dataset for extracting bridge proteins involved in bile acid metabolism. Performing a source code with a dataset will provide an output file showing top-50 bridge proteins we used. (ZIP) [file pone.0107925.s010.zip › all.genes.in.microarray.txt]

780
5982
3310
7849
2978
7318
7067
11099
6352
1571
2049
2101
1548
2621
4323
8717
2342
5337
441263
572
10594
826
11224
6158
1982
8664
11315
6727
2665
6135
377
6144
6152
3183
4735
3178
6233
6207
2197
23435
1072
6141
8665
6193
6155
6164
4677
56910
6143
5250
6205
6133
1655
6128
23399
4736
11335
6139
5690
10657
51493
2079
8683
23
1603
7528
10899
11143
7705
9092
3608
9552
8882
6881
10438
4841
23020
387
10921
6229
6156
4869
3326
375
3550
8724
821
9733
27013
10285
4670
3184
9045
2987
79036
4946
533
3735
6194
6201
23326
10944
6923
1327
10959
6136
6124
2339
6230
6167
3094
1938
6204
8992
3190
51433
6189
3192
8661
7184
4478
81
351
5573
1832
5885
9948
4691
163
1173
1213
9761
3927
10992
9528
1465
808
9782
10487
10728
7453
6418
10397
7314
5216
5792
7534
6647
3069
65108
11337
4924
2752
3939
10399
6746
801
5034
292
5245
6282
5476
9804
967
3337
6678
7323
7494
6711
9741
6161
975
7332
754
2896
3146
2739
9295
23450
1937
3313
10971
57062
5518
2934
3098
11014
10577
8655
9516
1933
5589
2806
2280
37
6500
22919
10956
23521
6129
10121
4076
6134
5501
10097
7803
4666
2876
5230
6612
6232
1200
2782
4926
2495
5901
823
6427
813
4779
10550
1808
6176
1495
1509
23196
4144
3915
5757
9689
468
2778
6210
308
3925
4035
5695
8682
1891
4953
8826
2547
50
9802
8404
4170
3303
60
6301
7009
10960
3329
7791
1153
10574
5048
5720
539
6209
5714
3920
7167
6159
2950
10525
6633
5351
7756
5708
6319
5908
6227
4134
10134
1508
2058
9588
5499
51669
10768
9798
2783
3015
9611
6202
2316
23019
1718
8766
5660
55905
11171
6281
10694
10528
5689
10575
2034
3301
5710
7385
1152
389
5223
6772
9349
6745
6434
2288
3068
23022
10724
4074
9403
191
3133
6181
7203
6867
1974
5496
3895
8407
6734
1912
694
10945
3959
6520
1337
6228
51552
10972
7414
10540
6191
7913
811
6132
6125
473
3281
3150
22872
2746
8079
6224
10552
894
527
10989
6749
6386
2521
1211
22928
6160
7317
3983
226
5479
27230
10099
59
5538
8887
4190
5160
309
966
710
10197
3091
10155
9784
10527
10096
10970
16
6748
928
7001
3032
10628
6184
301
10606
3728
1964
7533
11034
6879
9669
4267
3945
3187
10904
6175
120
3033
5214
8125
5886
2771
1843
7052
5870
6222
23646
9491
10949
2804
10398
2017
2040
5954
8761
1537
5701
4313
23451
6599
4809
9375
9144
8396
1639
9774
6651
5829
3838
526
10376
5931
6389
6235
1611
378
9276
8239
5211
3956
2879
7057
1434
7284
5688
5425
1363
5226
1351
10857
1984
3693
4245
47
6432
999
3188
9867
1350
1892
5355
3115
6741
5878
10457
1965
10456
4780
7078
4154
9927
4836
8531
3490
9698
396
8553
10726
54386
51075
372
10054
25793
2773
1108
5654
4043
3710
5306
3417
6415
8140
262
5707
8804
1476
5111
6238
7126
3065
1654
5641
5510
5358
10961
6122
1488
6625
5887
10250
4714
10425
2023
5719
3611
7832
830
1653
481
5894
55611
6721
6513
5315
5704
10423
7917
9167
6217
6856
633
6897
11316
7296
5702
23386
22913
231
6726
5686
2224
5869
3182
1601
11047
4967
22906
327
23608
6382
397
3491
23478
7153
5478
26118
55233
5621
307
9775
4698
10541
55752
9315
6451
2026
10494
10581
5683
10627
6601
506
10969
2012
908
2114
5917
6778
23365
9341
2971
6342
8507
6631
7322
79602
9380
2878
9368
2319
10730
11176
10291
1315
1471
79073
10625
4947
310
678
8452
5339
5516
3185
9898
7165
10491
27101
4077
1665
7345
5709
3678
1460
10131
3482
10181
6449
26227
23471
5691
156
4259
10980
6173
5500
55041
26020
3295
4676
2937
6659
8314
79084
10437
8451
217
7431
6414
1364
6168
1809
847
9791
7265
1977
1293
8729
9416
1340
10159
1266
7072
6009
9520
9184
10856
9261
9805
6888
3725
1728
6464
9446
8878
7411
3726
3675
4141
6240
1736
6829
5834
5768
6827
5955
1075
10105
10598
6171
23369
5547
4629
7874
6992
2926
4792
10146
7247
3912
7045
5201
3487
3420
1999
14
9868
6723
22916
10951
7334
347
381
9296
6117
1973
7538
5684
1499
5412
1845
2273
10467
56681
8106
9320
10765
71
3916
2992
4172
6844
8480
25932
22883
6652
6624
3398
2803
27089
25813
1635
2107
22938
2720
4830
5420
2195
56255
10483
10212
6421
3654
9352
8243
302
11188
8667
55854
9989
3875
1347
3636
4942
11331
8519
4659
1265
11137
23463
223
8906
8607
800
8733
10935
8720
4681
27044
1615
3638
10670
52
8870
1967
80777
8087
29894
1209
684
3460
51780
7264
3371
950
3716
9246
3880
11252
10987
10175
3339
3655
400
2181
10051
6218
7076
2697
4082
9097
2997
8165
5682
56941
51593
9231
9512
9878
8539
7163
10280
1958
4860
6429
1786
5706
896
10424
5514
955
5713
5824
8508
4605
5903
7283
22985
6642
740
2037
7805
2589
8872
1994
9703
7175
1182
10299
10289
6446
4722
6426
929
4060
5756
7157
6294
1889
9929
1345
4174
6118
7251
6904
55884
10797
5721
1616
79022
3073
60528
9685
6626
10067
51582
23394
9918
9813
11342
9049
5970
6035
103
2192
11325
51635
1717
165
9887
3930
7407
26509
5007
2030
5431
1155
5571
11273
9559
2022
9467
9779
2631
9690
79888
949
3852
10440
9604
51097
6603
8933
10276
8615
3066
5564
9913
4072
4738
3315
2202
23429
3988
664
822
6455
1281
994
23300
51663
5552
5327
9208
26017
2664
2908
6907
10953
51035
6059
9019
5445
5527
25820
2683
1048
1727
80344
3597
10447
6241
567
3615
1634
369
84722
1163
7319
10327
7384
10217
1857
6192
10160
2935
80347
11231
55186
6574
2790
10412
10549
4299
1604
8502
4175
2108
10489
5119
80335
8672
23549
8099
10769
1362
3074
5045
10576
29889
832
214
10519
10095
892
8443
4660
23077
10193
2180
23064
4720
10180
5236
4678
523
51622
6249
4651
9812
5536
6251
5069
1956
9897
9969
1389
3799
9987
9643
2131
23013
6480
6993
4700
10449
6391
6768
5782
4811
11344
57862
7082
2132
23645
4232
2052
4057
10314
10209
230
1942
439
30
6392
25829
6169
10295
26100
4122
9821
6422
9354
5927
9158
3035
6611
2909
23466
9202
26064
224
3836
9646
6400
8500
3949
3419
6385
3191
10133
5360
329
4706
8533
9592
6397
9414
4599
1514
25800
10975
23568
54623
332
706
9972
3275
9993
5899
23476
6687
3476
2802
4171
5184
23647
1349
6522
7450
6643
26155
5977
392
8895
1175
27243
10226
25
66008
8899
9870
8780
25937
10120
10771
7965
8574
1198
10920
158
4061
3475
5831
4739
10422
7392
23636
10381
8021
10659
2193
1387
5585
9337
5504
64210
6880
60496
7716
5108
79586
2071
5590
642
9961
9766
2648
3835
55746
8985
5525
9688
5725
1477
8522
3985
50999
27122
8897
6732
645
3910
267
7408
10123
27258
2931
26286
23481
8450
4802
8209
9415
6535
22889
2033
1674
3703
1398
10902
27020
10523
10480
7388
6566
4837
143
5347
10221
7102
5692
4047
1019
9112
1874
50717
9129
5872
1785
26037
10421
10443
6812
6944
23564
51706
10452
648
51567
3918
8883
2633
23219
5159
72
2539
7979
10558
9556
2580
3028
5176
1026
4070
2475
10579
11333
4256
11313
10274
1512
11079
4694
10542
65117
8467
22862
9637
5436
6890
6720
4522
1277
5520
1595
613
10277
26054
2975
9453
64746
522
10919
5310
1445
7374
593
1454
7320
5066
11243
7083
8189
3164
23321
1329
3297
2171
3093
1861
4147
3685
5718
2962
629
399979
9794
9632
5906
6695
4601
84747
35
1523
9697
865
79921
25782
9871
12
54741
4820
8754
10007
8242
6949
9665
573
5997
3064
10409
23761
7071
55324
4905
10915
10204
10239
6722
833
1278
7073
26121
3429
7398
2073
23640
7266
9817
10897
2531
1660
3321
2182
7994
5605
5530
6256
25874
1622
5359
4609
5532
10237
1545
3423
6764
10613
1176
4853
1666
10444
1513
2965
2065
10014
11098
9663
8892
9879
53615
5209
5118
11044
9318
8727
11052
3421
4351
3054
10430
10844
28951
9191
9249
5902
8932
10939
94239
5349
8518
79065
1442
10450
6903
23644
6515
3300
10982
34
9768
23650
6629
6744
6616
7127
9474
5528
1739
1400
9275
22877
4292
10664
23760
9806
5652
4089
2582
5635
1432
3659
1719
8772
25978
3156
9255
2764
5580
8673
8874
9217
51232
25949
2947
4638
10445
6782
26097
8658
11161
402
6840
6634
4140
22839
1455
1382
55308
10473
2305
10048
4799
5441
203
7298
5164
6742
2647
51573
23484
2029
3664
6284
8204
27336
102
2990
9874
3340
2059
9282
1503
10463
2776
4204
5352
3661
6311
55837
23523
4067
5054
10513
11073
5440
7844
3383
8498
403
8295
7128
4221
7812
4893
6223
9772
9926
322
64844
7873
9792
8799
5699
3709
7456
86
1948
5604
8566
467
8813
4008
6390
10922
5921
2958
4864
2961
7375
8731
558
8743
29890
6632
7343
9263
9943
11051
9725
649
7726
8446
10140
9133
7372
8349
2331
10282
1947
9692
790
5770
8881
3485
26136
2673
2308
5430
3978
3459
4052
27250
11142
8974
9322
10682
25804
5257
5567
8503
6575
9101
9452
2634
7485
24144
23428
9861
23518
2817
25920
8625
23224
9475
836
6786
2200
53
2354
901
9780
3155
6433
30836
8036
7750
27338
5019
51763
23530
4701
27347
7867
5335
1366
9701
10162
3628
11078
11346
22908
10427
8192
6507
5566
1725
3689
4363
1627
10043
54838
65123
4733
10617
2548
6894
10614
6760
6924
196
4026
6921
291
6692
6845
2542
2877
9648
5265
183
10907
10906
2517
4713
8148
11054
4189
10928
5279
5106
2870
5825
79719
6259
3251
9123
10330
7307
3576
9909
5187
2184
6672
54788
10775
4938
991
9618
528
5089
22918
9267
51406
5519
54541
290
9053
4817
8697
10497
2050
140885
9672
6428
1869
4927
1520
23658
4683
7466
9852
976
2956
133
9826
9917
6279
25843
287
2729
5326
51594
5300
5252
1652
8803
274
7525
3099
6662
27341
10269
65125
4729
2109
4668
2356
22903
2995
3554
2274
1429
11329
8038
713
11065
10565
3059
5780
4594
9551
23303
5993
827
2941
8445
10144
4354
22836
58487
6477
6596
9529
9915
10758
5996
5836
10948
730
10994
57804
4017
11075
51421
4209
4055
3632
10434
10190
4059
6776
3612
6147
11319
27352
117178
9910
6590
10535
51491
56951
8260
9925
4597
1535
5799
7390
2271
6157
10401
9788
5796
4719
3145
9189
22856
4814
8914
6793
9652
7158
22893
717
10286
6988
9138
7799
9060
9656
9647
3607
857
51363
8050
9903
9900
7869
4643
22796
4087
8453
29994
56998
9790
7058
7040
3796
10516
27429
6388
8880
10469
9587
4528
9693
9425
4247
27339
1436
10059
27072
6187
9052
9040
2185
7469
1936
10534
2235
9924
9159
79080
7159
51112
4891
3613
9517
3800
5156
5925
10952
8301
6908
10567
9589
8520
1612
604
8546
9674
10615
2550
9830
5819
10244
4130
64976
3434
10298
9869
11215
2744
9025
10300
9197
10428
7077
1388
9827
23378
9513
57020
10139
391
7019
2628
2592
220
6733
6602
2201
9770
6275
1793
11041
4728
10058
4928
10257
54987
1025
4552
5373
11103
9682
9679
9650
5985
8898
983
4646
8869
5601
353
7088
9135
55312
6302
5050
1196
1855
6310
3566
7378
7064
3965
4854
4849
8857
7405
10611
5830
266655
10641
7572
2145
22828
10263
23262
7094
80204
1001
79096
10589
51020
10671
9130
23229
6416
1819
8439
1841
9094
11334
3660
4001
1676
51317
9695
9667
2632
9653
22838
3898
9710
8131
3117
4850
55823
3998
477
3720
8905
9988
1633
6990
25805
2162
10559
2794
3257
6814
382
7050
8440
6635
23550
7707
10019
22850
858
1289
3416
5797
3635
22920
1659
5264
9270
5529
8604
10153
10245
7358
5932
22823
2119
164
5000
4152
23362
23473
2146
26292
4085
9776
4324
5428
11072
78987
9260
4709
8835
7174
51362
51585
6195
6430
348
2800
1606
9882
409
3797
2286
1487
3280
5685
2591
5671
7018
5634
8514
6049
9823
8624
4236
5493
6304
1643
10947
4000
8216
4753
23531
10016
963
4237
890
9757
51439
9537
5424
5947
3488
25842
51430
23593
9743
7112
10588
4311
10556
8834
8614
1000
256364
9219
10106
4952
5711
7013
25776
8861
26229
6337
475
6303
11230
8417
6697
64601
5663
1106
8662
22905
9801
4358
5372
8558
5341
11309
10788
1588
7162
1306
4717
54726
55719
57715
23480
6252
25852
22859
10572
2000
9702
9684
5469
10231
1969
2639
10404
669
5195
19
9968
968
7133
6653
4233
27095
80208
4215
10654
6640
10651
1130
26019
24149
9973
4046
4357
324
10507
5537
6810
8065
27257
6280
9391
5636
819
2670
687
8027
79053
9670
920
4023
10712
1353
11183
9232
26469
22882
5092
9820
26
8836
2212
9638
60312
2189
4331
178
10475
8481
4016
10974
6878
5875
4783
1459
587
2968
9057
5867
25972
9694
7739
379
7029
1783
1441
10272
23607
8634
24138
11193
8603
7709
9839
9658
6729
4726
22876
7915
7014
705
4712
9724
6817
5423
2002
23017
9873
4711
56902
55558
8227
6502
3480
10466
51704
1374
10311
4281
2263
10150
22837
2077
22879
9332
2230
9797
5320
10544
9765
4296
8161
7515
9896
8722
788
10206
5116
7111
9377
5433
3162
6387
6902
4123
8694
26140
7172
7038
9931
4925
2799
6895
22909
11018
5577
3712
7423
596
4350
6376
5311
2332
10426
5266
1871
8449
1687
2487
1734
55621
9654
6239
8324
10127
5142
5261
3708
26275
9933
3993
6905
1803
10908
2067
51096
8659
3707
22902
1647
3909
6499
578
2014
23660
9325
28955
55810
8496
23082
55322
7764
10200
113
6996
3149
3052
360
5937
5914
3727
6925
2972
701
9828
4680
1519
6484
6503
51626
9787
25801
25802
412
644
4548
10165
27238
6199
4126
10205
9553
5442
55794
7164
23635
10512
10247
1657
7703
8476
605
7447
9936
63931
55695
51449
51747
2175
1443
208
11080
6586
4835
2952
1716
2983
10946
10643
1839
1998
5998
7103
8019
9600
55062
9235
26610
64149
22864
6636
10618
2615
4217
10188
8548
22924
6197
7428
8850
22954
10270
547
3489
9846
3426
22911
7443
10954
1352
5064
5095
88
104
54475
7412
64854
26168
58
6594
4320
5293
10063
1756
10379
22841
23011
2199
7056
6447
1613
10406
27175
5332
57149
27297
23334
10454
9843
3732
5073
9922
8671
10479
9411
5909
1774
3248
4283
8509
1525
5097
6919
10062
9435
1536
2938
2730
513
4794
4137
6182
3109
9727
3791
90
4318
9013
4907
22846
55756
2011
9371
11120
384
1479
4353
1185
1264
22926
1365
9858
22880
1876
9923
51668
10529
771
9111
10868
5494
990
8504
1317
1052
8226
10036
6901
4682
1593
2167
5826
7257
842
7988
8323
2530
2149
7403
755
5774
6857
10681
6619
3382
11097
5074
2215
10126
3845
10253
9836
1846
23395
11015
26751
5813
11060
5984
734
5134
11130
4234
23637
1952
5094
8412
9319
23474
7857
1902
1050
9781
4129
10810
6948
23475
9338
5330
9749
6424
5728
4253
4598
3394
4199
5613
9706
9984
9486
116987
6821
6788
4211
5920
10210
10129
745
9731
9583
10609
8459
114034
4900
5090
7169
1203
23532
8884
5025
4216
8859
5147
6790
902
9819
8178
51634
6604
4534
6351
6618
4897
7016
4800
3176
10658
22795
2791
3561
5550
962
132
10912
7305
3980
10568
51103
8318
5983
607
3291
2309
9136
5138
11259
1294
7107
7593
8460
7280
55556
9091
2483
10635
7027
2948
23166
1645
4242
1036
23387
10312
1031
22875
10403
11117
6494
8936
22904
686
4258
3614
1164
6198
1371
140465
241
51042
27252
10432
4151
23099
157
5481
2766
5916
10208
3454
951
1120
571
5316
864
9649
5155
5783
23288
1054
1318
60489
4335
8732
5130
5610
10005
5284
10981
79161
79882
6253
25906
5700
9535
11010
5549
2643
9759
27067
7084
10465
57030
2166
2207
1119
7748
51454
2313
10591
4826
10592
8310
6018
10926
11102
11258
1020
2767
4005
22897
1017
7421
79071
3995
1105
4316
1114
5664
1376
63940
9088
6273
11040
6497
1910
3960
9166
6650
5698
10636
7004
10667
5507
5366
9145
8470
4329
9849
6794
6448
275
6834
5289
4015
10772
5188
9920
9811
8842
4285
977
9895
1583
4882
482
1385
51512
6001
1301
4756
27333
4763
4501
7753
11322
6183
175
8609
55702
10287
5999
8269
10626
29957
21
10484
1307
11186
205
9443
6286
7188
25913
22907
3984
23768
4669
8935
2152
65055
2976
6668
6578
5290
10978
8570
9857
2584
9746
9730
8537
2261
4037
26151
8220
2801
8942
78988
4128
8805
8536
55
8501
2869
24139
10278
3783
25807
9747
6558
27292
2321
8458
27301
9086
23046
4744
7186
9215
2537
341
2581
2946
8061
2247
4289
55885
393
3931
6518
7089
6666
9825
9818
80301
2348
10964
9308
23649
8425
410
3832
240
9762
5082
335
8321
7637
23641
667
2619
23659
1478
5810
6567
1909
9118
6622
7075
5803
2919
2596
2669
9640
7701
4312
5091
5877
26578
79095
7862
7122
2027
5287
10040
3784
22845
960
5144
9824
637
56905
29966
115
23287
4856
25939
2125
8479
2039
5534
8317
9855
3096
9844
1802
3283
6314
5480
51090
23774
29902
1797
7699
5170
9678
11138
4644
4673
9760
672
3627
7448
5978
2564
9284
9620
1917
23541
10610
2889
11234
5190
9764
10966
6770
9641
2944
197
3631
5509
22873
8438
51690
2289
344
3662
6402
10336
55856
8493
9619
22863
22858
1346
5303
54677
4327
23059
9677
2264
4321
933
354
3897
8927
9016
9056
9891
65082
10752
1742
54471
6781
22888
10573
9683
22943
9156
5218
10668
6366
3158
435
11007
5526
5569
5336
5055
3422
7347
65057
2553
1462
4929
7033
540
3690
29780
9527
4620
8986
9252
6787
1308
1081
54
100
8405
4751
1901
10495
905
1806
9454
4881
10024
10307
4899
7020
6461
29896
2671
1043
9738
10873
250
80143
3169
11237
22881
4583
4033
6715
25880
1003
3775
9771
4053
3384
4884
491
3667
25849
8910
3087
9482
8398
11135
174
993
1113
3669
27042
9399
9603
8100
229
56623
5596
9493
9851
11197
2153
24145
8030
3177
2051
10351
9829
55800
1299
4690
1012
11169
6804
9783
7049
373
5653
3866
5141
1464
889
1060
10256
636
23047
29114
3376
4495
9463
3437
5743
4675
1824
10038
3131
5607
9854
1102
9712
2775
7984
4521
2237
6891
7270
3590
2123
8208
7060
4118
3217
355
4291
3455
11326
5498
752
4092
7181
9742
9737
1844
80742
2009
4602
9889
79758
6236
6737
8971
3134
10329
10845
1158
9254
9183
5602
8618
9704
9700
3294
2245
10384
7272
89795
2021
9833
899
5883
2350
5673
1024
657
9140
10875
5422
2731
66036
27030
51367
8411
5576
2028
1356
27107
10732
1641
5778
4999
10536
5268
10331
8379
1890
317
4671
4832
3572
761
9767
2644
3396
5126
7978
7091
5189
8938
2762
9726
9344
10630
4255
7357
9938
3364
10232
10733
9148
3932
1915
9372
8639
4585
5734
8819
8945
23192
2701
9521
6196
602
1656
10612
3587
6664
10267
4300
11272
1373
2622
79703
54440
7097
1497
3624
8045
8273
10791
662
6943
4982
3249
5771
5871
10782
5350
222
5793
5798
7156
10468
3385
22900
399
27076
9892
9149
8406
4507
5001
1263
4332
5790
1058
8082
2638
576
357
57827
5962
4097
1475
4939
2705
5864
2013
9949
1662
11129
6450
9575
5002
9815
2239
79090
3698
2244
3691
4771
5217
2781
4600
8851
2819
22809
8653
27245
9732
55922
9397
10518
7031
54552
4013
3029
9982
7039
7433
10124
1112
5888
3104
6777
1326
7216
2173
1949
3673
9134
9150
11157
11020
10320
5004
10020
1080
2568
11216
1062
440
5723
973
23542
3815
549
5557
4703
3682
27239
3425
10861
8505
5393
5926
8487
6699
5167
3553
23092
54556
7518
1573
6584
5345
10903
5281
8777
5915
1396
316
55973
4998
29781
25950
10046
7553
51172
5965
22890
22874
5193
535
9883
1836
1230
9945
4261
7113
10485
9751
4124
1945
338
50649
2258
51196
4741
9904
3908
2246
2357
6443
8577
5333
7444
5742
10360
5891
6320
70
3336
26747
10083
10090
8790
283
215
1463
84179
4636
9546
4689
1183
9865
6529
958
10446
6712
41
3872
6038
1439
8800
1161
29895
23464
1951
726
995
4921
5929
6773
5775
1212
965
25797
3795
23421
7135
5930
101
7746
25799
2786
11005
7802
4090
2176
5357
6102
9020
23764
1174
538
768
7123
2737
5110
4828
5971
3730
3569
10840
91
9392
9610
9744
9262
6045
350
1678
10621
2585
8843
3081
1962
9681
6835
2099
5157
3556
5939
1690
22895
7957
5051
9122
9585
6649
2219
79979
374
29899
9997
10563
64849
50855
5194
4855
9980
1959
80184
8864
7727
5087
6932
9880
273
3625
4306
97
5225
3757
8915
10849
10290
3976
5450
119
3937
23552
10531
9567
2571
2743
5277
7804
2218
9816
2533
7022
8556
650
3560
3181
10458
1160
5933
974
10385
11066
4968
3484
3764
2267
8564
51101
27293
23403
1644
6688
6928
6645
6565
3798
8000
10297
1968
4520
24140
9796
10268
92
9071
8723
4330
51308
9986
6271
6728
5816
1638
6491
9841
30846
6819
10675
580
6483
11013
1780
2769
1381
2677
5274
5037
2593
36
8975
185
2891
9472
5203
8424
8309
3216
10603
9715
1629
5324
1496
6588
4188
8821
43
874
5174
10234
1675
26137
5348
4193
7125
286
1111
4361
4088
9201
7454
8540
5645
7850
3290
9037
53340
8434
8028
2355
493
6789
38
744
9912
4287
1605
2242
1880
5191
6581
9358
162
9755
3092
6940
794
51678
653
5016
590
22848
3014
10520
2953
4886
79629
9848
6617
487
5617
1386
7786
29901
5255
4303
9488
3212
3208
4486
916
64771
4157
4862
11021
3241
5154
6338
9957
843
3663
11012
1602
525
51379
11341
6364
259
5502
5328
7360
134
29907
9636
27240
6261
10420
51442
3001
1428
2707
10570
55565
10578
9729
7728
2690
27286
727
10846
1586
5784
695
2650
7429
22899
6324
1360
55056
9131
6947
55786
8492
25792
2626
8418
79968
6801
9941
1404
11104
50628
862
2110
27165
1004
5099
7410
7464
10677
10325
23708
26872
22824
1380
22826
7297
6876
10950
5121
9577
9899
8048
1776
4488
671
7189
5125
79734
10557
3814
9506
2395
11057
8534
366
27074
5305
51601
285
51375
10882
3053
5837
4920
3269
4846
2687
79868
2120
7425
11116
4634
10125
10439
6521
5152
22834
1830
64750
80736
10293
7185
3215
5676
1730
3235
4040
57147
284
8736
8742
22915
51760
4485
1357
3742
5639
5638
4222
2159
8846
6610
218
1359
793
978
5558
1392
9786
8395
211
254359
8997
6457
577
313
221
11064
5521
6637
9185
5080
5893
7472
2243
11069
25809
1511
722
4194
27253
23498
6621
9734
8638
80308
27077
54039
22944
10867
2326
7486
4065
4685
9514
3112
7507
140462
486
4547
1594
10301
8120
176
4319
597
55937
7177
55667
942
56061
7023
80003
8896
9143
952
7140
7306
10993
2674
10590
5608
8630
10526
10745
23545
22852
23765
7226
1040
4036
509
5789
1311
51364
683
55972
3695
5053
5443
2675
1271
5317
7356
7011
10178
9180
22885
10499
641
3899
5224
3785
2170
51427
79171
1837
7137
6769
8448
6868
869
55658
1543
670
6456
2949
1401
2147
3699
2157
957
925
6820
11062
8886
1577
8557
2069
11001
2936
9465
22849
2161
26240
2330
1852
5650
10266
638
9605
2252
26085
421
3684
9877
912
8631
8839
8711
4857
9369
55346
3575
6519
25780
7220
80342
4919
6094
7286
444
8976
11232
54732
4143
2913
5068
3696
6495
1620
8685
345
22914
3157
6002
3316
5122
9172
885
4314
3292
1047
914
51200
25859
64848
2993
9256
2688
3717
1384
8876
8912
5787
64063
2620
7381
2562
10201
8941
51043
7289
10168
6563
6571
4804
9450
2346
6689
9687
6283
6545
1820
8547
5781
5644
624
9659
9487
3706
11277
3977
23264
5463
5979
5587
7625
7704
3676
5968
4437
9832
136
2168
22871
415
9221
6583
4776
1524
8900
3848
5368
3782
100507436
2302
4958
5427
5745
5406
5346
2902
6278
9422
6508
3046
6533
8875
5649
5865
9466
1510
10224
10223
2960
9586
4487
26040
5334
2294
3101
10669
22843
1551
4621
1300
6296
6999
8218
3570
7434
11122
759
4619
3777
9860
6258
29893
5365
1444
4322
5166
11168
5062
9093
79088
10538
6884
8364
3790
13
4504
10991
3231
22868
2041
9365
4246
3622
6440
1800
1393
1188
9625
911
8832
4340
7474
5396
3600
6909
2005
9657
204
10863
1576
4224
4852
10149
9662
7053
22832
10216
7051
3680
3026
834
7044
51412
22887
28952
9856
2290
9306
54581
4693
10874
3242
7130
6274
10461
27063
443
8078
1825
5271
5966
883
7182
9363
5600
9914
673
8715
8745
2784
58495
6403
6050
1996
7884
22869
3827
6627
6693
6539
7644
26191
23405
23759
1807
5889
7490
33
2042
7349
8292
3159
1457
10233
3792
1122
9651
9187
10866
575
5801
1491
3077
374819
4745
4148
51750
7584
5003
10773
5583
1368
1842
9837
5881
3670
2334
8786
6431
2523
8357
6036
56311
5868
2043
1960
7168
6775
635
945
270
6665
3996
11202
643
2004
152
411
433
1208
4163
54739
27299
9705
7855
9699
5298
9355
27304
7694
1811
9223
6005
10389
3563
63928
939
23436
116986
57834
6017
1244
2709
5806
7555
2662
10930
6861
4081
9635
395
154
140
3598
7673
654
383
5322
11076
65988
6504
7693
8916
1399
1414
4356
5739
9831
8633
2840
956
1041
3221
2689
10900
8382
1087
311
4223
5957
2888
10198
4064
1178
762
1071
6401
1358
7480
7941
4978
26576
1896
4113
7409
22821
8794
22853
1469
22847
3273
8483
5076
3975
3780
9331
4326
3981
2828
3084
10138
6690
7695
3841
9032
7079
1378
5210
4277
5581
9175
552
1740
1950
640
1369
26093
29906
5624
7047
8187
126
2329
2822
4145
10637
8521
5582
7098
10650
9696
9645
8581
5029
5724
5616
1016
116
4760
6886
4867
5229
3201
6000
4922
6822
3284
3606
11184
11330
58504
27112
5744
7006
11163
4608
731
6263
2297
1787
11061
6691
5319
2984
3111
55888
9244
9735
11194
57119
4093
5989
8224
4983
23604
866
2922
1013
2134
53358
10203
3428
4440
8513
2588
6372
1236
1995
9607
9971
3559
5444
5618
5165
9211
325
5192
1339
28234
2774
80207
5619
9021
11251
4294
4094
9928
6375
5972
10814
5294
2352
4618
7545
1850
8988
55117
2295
4250
2140
5199
6326
627
9908
10368
288
6906
1045
5139
5196
5918
7136
4606
1608
6505
930
773
8620
9745
2254
9098
4184
6357
26045
7074
8431
27
2241
9623
8853
7092
7755
1259
27035
6097
10261
8710
2641
10218
1592
7222
2315
2150
1044
23061
3037
50859
2583
758
8698
79867
1833
8825
54939
6406
6096
5153
3276
63036
22891
5648
1621
55171
5524
57447
6010
2558
1733
7482
55966
4496
4916
10202
660
23205
51603
22977
10154
7090
51360
5128
4858
9834
4308
4056
9079
5753
23639
7512
921
3902
23353
948
9229
8775
2272
3674
25988
2328
55744
4948
1104
55320
2115
3642
5371
1591
7363
8464
9753
970
5304
10736
9447
4051
268
1014
8787
946
2957
8972
9265
6862
2569
26150
18
7225
5172
27314
8193
1138
2903
6514
331
22808
66002
79411
3818
6595
940
10388
5475
3641
9631
54800
6863
6419
55623
27098
79986
6493
8190
57016
1452
4987
11039
6541
51230
7141
11009
5680
9448
7639
3786
11156
6792
634
7432
1482
7745
30008
646
9289
55634
23643
7681
1269
10693
1618
2672
1813
5896
8943
6837
23178
1474
4901
3630
9121
3232
6517
5017
8909
3990
867
57096
9947
2160
29798
786
9015
8200
53616
5973
8809
27121
10750
7458
7200
5145
8287
5961
6756
6523
9719
7299
5732
9582
1134
6496
1141
5922
9934
3357
3346
608
1828
3034
190
2735
3050
51276
7030
55721
1361
9205
10622
57136
4654
80761
3543
80174
2745
6671
6476
598
3003
9522
6295
359
11245
2322
6498
1088
3881
2554
320
922
2813
10462
7718
11016
54435
5163
5777
10898
10524
40
64714
3766
3574
5407
7594
4935
3240
7504
4861
8284
7010
1140
1184
7287
4908
9750
3344
2875
23136
9142
79774
22854
247
22797
7369
4626
4004
23546
4249
57821
9170
8535
27306
735
9718
943
2892
22866
22865
7288
8690
1137
7481
346
3222
6847
51066
2277
432
3227
631
9721
9043
910
7975
9468
1677
8608
1555
56548
8654
1907
2208
10225
3741
8468
65258
3759
8515
27303
6123
9087
23443
7380
5746
4062
22844
8029
56
1415
438
2572
3338
2249
343
3347
676
5451
4707
5143
5409
2066
2151
8840
10
9940
10647
4524
4879
5079
5173
917
10371
9162
10151
51710
114
155
1489
4803
26206
11189
54805
29774
3268
26013
51716
5021
5375
55503
7294
80264
57282
414
6405
98
3045
6779
6531
8092
9095
25770
173
5149
3750
1413
8789
9810
10013
3204
2566
10633
6037
2045
6885
8692
10990
2281
3223
5047
54468
8545
9534
8739
1002
2646
9754
1101
5465
1991
6568
765
9748
6492
4084
1610
9542
9127
11026
6511
2815
8796
1238
398
3594
89
269
6299
337
5506
2788
8712
28513
23620
56242
79173
4146
7087
8744
5010
3080
7706
2304
570
56253
4821
6898
10672
8904
2733
5578
3589
7903
2977
7678
4782
10249
7700
9023
9563
10326
5100
6708
6716
1630
5457
9723
5367
7046
3362
3938
10021
10317
10825
23623
6335
8367
2538
23266
51352
364
189
65110
2846
9477
51471
11278
904
4798
3885
6900
23432
8499
10663
4049
10808
5741
729230
732
2323
6329
1411
1235
6014
3293
8817
6370
9169
7143
1234
27109
1472
8578
782
9394
5544
3595
5533
1831
5325
2980
29903
9970
3579
8929
2560
5754
4325
2555
8854
5874
8852
11077
11055
3948
3858
1144
57165
492
3083
10408
4254
1466
579
167
2694
2736
7781
2906
8792
9120
1029
6767
10747
1870
6536
7068
55610
6538
6334
781
10050
26762
6546
3617
9283
9498
9194
5071
5083
2020
2081
3375
55410
314
9119
3270
3067
7539
4091
5995
48
8807
8999
6570
114548
445
51032
10001
5697
5297
1435
54862
5454
1438
8402
4892
22835
5027
3952
4974
3577
6555
6291
10246
55669
1121
6843
6718
3751
10859
5296
4058
6121
25836
25833
3768
2015
2549
7124
80740
54799
26330
51351
5592
63934
5597
6799
8785
7768
3189
7766
11238
23613
2678
5204
80216
64499
3356
407
4796
5253
495
248
3760
1021
4435
2660
3882
1746
51778
1010
6572
117
4915
11146
1735
6910
8969
2787
339
23373
3592
9808
774
207
10472
3161
2792
9398
9555
25875
1009
2262
9370
941
5737
2444
3195
10553
840
2559
2842
6540
6554
2186
3718
1018
23140
3671
1775
181
3386
27255
10318
7547
3987
7015
5009
6580
8856
25794
1089
239
27288
1068
2556
9099
6550
27290
25774
944
2158
65243
420
9002
8399
9991
27036
15
8341
10739
5568
10748
50937
9666
4286
5991
2915
25850
3738
5788
5127
3973
10141
2897
805
7367
7544
3739
9153
4990
4225
8552
29855
6564
3953
4153
2056
10281
55018
54738
1261
319
55591
53820
10152
1669
10871
10407
7634
1145
1038
30835
91445
51480
4656
56969
80094
80161
64386
5362
79056
5598
186
6340
79175
10786
2911
2155
1946
6445
5137
7596
22878
6939
3358
6579
4842
8447
5260
10666
3036
845
8621
6780
23457
6453
4155
1823
4100
685
2070
246
4317
5858
7037
4829
7048
521
6660
30848
7752
4050
5657
1258
57151
10566
2054
7352
8674
9047
2561
3166
6360
6512
1673
55568
23499
10645
4923
26959
7782
6247
1527
9736
3787
479
3352
680
3381
954
3236
57047
3601
27287
80316
11181
10085
242
8626
9028
8993
51270
9420
2710
9536
2811
6525
8394
7366
3062
7696
696
10195
3239
8419
4889
5629
7691
8471
3354
5884
1581
1579
9389
3950
3196
1057
6331
5046
22925
4775
7730
8528
5880
10584
763
8748
4617
10801
7292
49
6582
4477
8560
54831
3586
23524
22833
10073
7355
10879
1440
7101
9390
10803
10333
25834
23275
11281
26257
53942
25822
2899
5028
3174
58530
78998
2994
3004
2742
5646
100127886
51083
831
6425
8544
57038
4295
54861
2169
100507630
4212
27296
55832
11119
1124
80052
80086
80168
55768
7629
9364
2206
1565
55898
838
2257
2981
6953
766
5593
10539
518
3904
623
7743
2779
9533
1143
8526
6532
489
10665
7982
10755
9173
3765
23657
1670
1030
1420
1421
6346
4112
4791
3604
5207
3565
6850
5394
358
5033
130
8650
496
11170
2917
4179
4352
10943
517
4986
6915
8525
6262
5308
9203
9154
9311
1609
8473
3140
9058
8973
6098
6473
9473
10632
4616
342096
5020
3360
4114
4115
5301
225
4018
6166
6469
1418
147
2491
8289
610
64137
8867
8749
7516
9313
3748
27284
9407
9497
94134
430
1544
30817
8340
7479
815
8454
750
10010
617
3061
8573
10400
10061
6103
9139
6542
7024
114049
9181
1390
10230
4593
5133
3756
5276
9671
5651
8326
4917
23495
3060
7132
8928
9557
9085
1821
8688
5731
29909
1240
2306
1810
29760
51
3842
4336
9644
6899
2575
2515
10214
5606
10130
3889
3891
7439
4868
2204
9048
9480
11063
5077
2833
3834
8456
6911
1417
841
3626
347853
257
953
785
5456
3547
10690
10288
26238
85446
8202
25775
9863
22829
22981
7399
6396
59344
5563
26239
140710
574
10616
871
1419
8687
5318
1549
9859
4014
55643
3823
6683
5458
2103
4595
55729
1007
1741
5678
54900
54941
7142
10787
2649
100505593
51475
10721
55715
5523
5542
57343
11228
80108
9612
25840
80350
6276
10114
80256
8814
1961
10084
6524
56341
64816
83734
79150
783
11262
5969
1539
7552
10075
3516
120227
3884
10174
1804
55227
5861
4985
2035
3824
55805
100131755
9495
9921
10321
1448
2220
5715
5627
537
2165
3859
26003
2232
1671
5197
3906
3467
3363
5244
124
5747
2260
199
4150
2692
3399
1063
5511
3141
11030
57326
51754
11126
54466
22794
1528
3596
10393
5449
4582
551
3558
2921
3643
6374
6620
2996
23155
11027
5313
1142
9437
6367
7379
141
6332
656
353500
5078
1135
8913
10142
11024
23544
10877
2318
4931
51350
4185
7036
3000
795
799
1757
959
6736
27004
10004
1395
2695
6361
3593
3568
4012
3562
8740
3849
10648
9333
1572
2128
100293553
417
7543
10296
1473
2814
8001
2925
3933
5208
3445
7783
5988
3860
10738
51050
1268
9584
4951
1453
55534
1447
3567
2624
10850
5579
1770
11131
3441
50674
2734
11311
4208
23177
2741
23276
1805
8013
926
10370
2104
3010
10735
4355
1534
2796
10109
4988
272
11261
10332
753
776
2765
11332
10725
58503
9423
2299
26083
27237
3431
4086
4168
3055
7712
775
5981
8555
7293
8091
8361
7093
2880
55353
118
5990
463
8858
2916
611
8174
8808
4607
6011
55109
5467
8359
4664
6869
835
10605
1084
2986
26091
863
4248
1237
5081
10753
51046
2959
7404
5980
3903
8527
7267
6354
8360
29044
150094
79973
3694
81030
81494
81550
326
81552
81553
81565
81576
6731
81578
81542
23093
10500
81605
5662
81611
81628
2696
5675
81691
554
81698
81857
10938
5042
81875
26098
4121
81887
81931
400949
5800
3808
9312
10505
1562
9655
861
6916
5740
7916
5670
81854
81856
2520
83450
83475
10876
54504
1558
4622
1663
10521
9188
2196
83481
114876
8714
114881
3581
10279
1118
5733
11074
3456
8233
1758
26584
6569
7204
3804
8365
3448
6870
7109
3991
3857
4647
51599
5672
3578
10254
7273
4772
3806
7541
3552
26583
23338
3810
859
9752
10235
8735
725
4142
238
7881
153
1815
1748
2570
266
6585
3211
30062
651
9366
711
334
23483
1755
3749
9469
27181
23770
1943
5669
10634
3444
553
3446
4210
8669
56918
56302
6051
56903
57116
10896
8433
5309
374286
2543
26659
10255
8647
9538
1983
7054
27302
25816
7813
8911
5794
57824
64109
1232
5241
3123
2821
10892
9248
7536
10692
7187
9942
5935
9478
6482
312
11214
1553
4205
59351
60529
9083
9081
64211
64579
2532
9524
2494
5024
5453
10895
868
8989
1446
5594
6559
7368
3761
661
2868
27328
675
1827
6015
5031
829
3439
1233
778
2250
4887
10660
8879
11144
5105
11043
10002
10893
6506
2740
10111
11082
9875
5136
3762
9519
1908
3605
4149
8763
9402
1500
5764
8170
265
5470
3213
3621
6710
2251
6830
4481
57019
26115
1993
3172
7275
777
2122
363
3665
1180
2268
23434
472
6474
9031
5631
3449
2253
3957
4650
7511
5818
22800
2563
6339
23039
10052
3090
10060
2557
2893
2912
9545
11166
3250
64375
9074
55691
3746
581
3736
368
51666
6751
3883
3024
8837
1816
4010
2703
8343
5239
5994
3207
6534
30012
8355
4762
5611
27022
8328
5307
57798
56125
2524
8968
26658
26707
26333
5468
26255
4301
27023
3753
8342
4544
689
2797
26532
10798
5727
8346
2838
26211
8344
6758
690
100510292
57830
6656
1305
10018
9294
23520
6701
7757
26538
151
6874
8345
3018
3443
26251
8369
2900
3008
5459
1470
2853
3203
26539
3651
3744
5455
3737
4161
100290070
4158
8335
7471
8290
7932
8403
8350
8358
8352
6336
54145
8331
6623
54718
59347
57113
2700
5140
913
1394
79168
2863
81027
923
3200
4914
54361
6641
7148
6709
2923
2317
8073
1642
5093
7430
1981
10493
4904
3030
87
5879
7520
142
6208
644068
2222
7415
100133941
5515
10983
9601
1192
1431
3151
23741
57515
1650
5036
682
529
5052
10916
824
1314
6046
3312
6185
9124
6188
2617
5591
6170
22948
3646
7086
4898
595
11100
4723
54499
5018
8237
8894
998
3106
5862
10094
9550
6613
10284
7529
716
10211
8668
471
23385
7329
7341
10236
6146
1979
4048
7514
5717
6950
9218
11167
116138
81631
11222
60481
284119
1191
6597
4176
900
23015
5693
5687
1107
3148
81688
3107
2805
3308
304
1312
4218
6628
7818
5694
54107
6892
25814
483
23423
7419
128
7070
8428
23344
546
7295
23710
1822
7905
24148
51366
3936
3005
8666
23654
1848
3122
51382
7150
6234
54205
26580
28973
7386
708
5162
1267
23062
6510
65220
6717
10482
23191
26994
56650
4758
5447
6137
3609
5531
3964
3397
5546
22929
7095
8678
5976
3958
501
23185
1854
23071
1316
3992
4704
7389
516
79033
3837
10383
1397
23054
7316
5175
8241
6938
22992
6774
9360
5432
7351
23176
25847
57658
26234
57035
3856
2098
9500
10049
3855
9361
65018
51526
10492
203068
10006
50813
23705
1859
10957
4192
4191
5696
7327
9061
10262
11345
5900
7468
988
8721
3021
8490
23479
56270
25828
80781
11151
4162
51100
51031
23576
1738
7336
182
7866
1490
7353
55651
8648
7105
5863
6048
1027
10362
10103
9039
3043
23558
7846
7026
123
5860
4615
3853
3854
7205
8773
9100
3535
8575
7326
1207
6307
8611
6257
10548
6929
30851
22978
1292
10294
9266
65009
8644
9128
26574
4125
2824
3704
10551
54870
11196
25915
9785
79143
5876
11067
8660
488
2353
1729
84617
5292
1069
112
9277
23208
7852
2137
23299
8543
9554
9526
10979
688
873
2130
10227
11152
6713
7936
2719
9885
4695
7991
22870
26471
84516
10436
23095
1186
9962
6809
4790
50488
5178
10749
27069
84790
23438
23008
9126
2810
2063
7106
56339
64116
3914
81689
1201
7980
50814
9902
490
25865
1410
23272
10602
4781
3400
8795
5495
25977
760
5437
4724
23075
663
563
837
599
11321
10767
109
25970
5612
6004
192286
8408
5822
6478
6675
3551
80303
7171
55361
2874
3861
23309
8764
8613
6882
57060
9412
1893
6813
2053
306
6452
7851
3507
7508
9324
54462
10057
8175
10623
1649
11212
4071
10914
7248
8818
5168
9470
8623
1116
4200
3006
6560
51014
60343
9532
10522
11004
2887
23163
8704
51343
3430
8563
6609
4436
23600
7542
8890
9044
23598
10488
5471
10418
5256
23221
5104
5910
23345
57819
55644
10490
6548
7005
23291
1847
57418
333
6883
9212
8569
4041
2823
56267
9958
2010
201254
25901
3119
10248
25936
57050
23037
11190
5919
83759
1039
5705
58473
7025
6119
1798
11236
5435
84263
5873
10322
9070
4686
154796
6873
50810
23404
9894
8612
784
2954
9373
30844
2135
7580
9459
3479
947
8767
8542
57794
4692
84272
23355
23154
9026
8788
7059
7737
51141
23212
23179
27065
9541
8726
3588
2770
5833
8930
11145
4345
27350
9562
58497
2048
655
10238
27348
2963
25878
10687
2625
7263
9595
39
65005
6509
125
5058
1066
1501
972
22
27295
8576
64087
5283
26031
55916
26190
2861
699
5338
219
25771
7041
5228
3840
23379
83604
3298
7276
3801
1070
3679
11068
1147
8824
26135
28755
1407
7035
5584
57228
3833
10560
54453
6285
54520
2139
23245
5805
2203
54535
1646
51752
79068
4824
10026
26002
23169
1033
23468
6317
25900
5272
27340
770
2760
4913
9976
3071
9429
9580
8228
49855
4633
83737
10229
7043
1636
9975
5967
23057
4613
8076
1632
23240
91851
8728
2812
2920
6573
9321
84298
57157
10656
1628
3714
8605
10391
839
11240
5655
2890
9901
969
4863
5562
3868
7262
9937
85236
4784
6439
445347
27309
22927
10607
90865
7436
406
7371
9374
3603
9351
1777
81620
8738
9179
26052
54674
6663
10481
11118
1015
6490
10435
23091
3817
56848
114088
10988
23401
23284
150
321
11187
6696
6404
6016
23127
29984
4632
25956
10098
57405
2526
9353
50618
22827
545
7134
719
7042
8034
3017
9907
9378
55526
11257
91227
659
8315
6362
729991
9242
8517
4778
11314
27032
7104
6871
10039
8737
4102
26235
2932
7424
3779
4688
50853
5609
11140
2191
816
4878
27241
3082
2057
5892
4684
4795
5340
6470
27254
9379
23081
429
10795
9568
5243
8115
84720
8651
2627
4973
2618
25864
2820
9570
6576
3263
4133
23040
810
10309
84759
10477
29775
328
23595
3620
919
9576
4843
5588
57468
5238
1522
83786
4066
3418
8774
462
10411
22974
6877
79441
7253
27289
23049
5603
5148
51385
7348
361
6363
6489
1515
51257
10136
177
24
8482
8416
55806
4635
23237
4116
56288
3486
1580
20
3170
2534
5959
1179
27099
22861
27130
116832
4068
6674
3772
8707
5620
8815
51560
1241
7108
1944
6356
8601
5376
8530
3623
11199
5321
419
10476
3911
8444
11006
4653
8725
2072
5049
6373
3002
1773
7100
7008
729
9717
5795
6936
7096
89870
3769
1325
5411
3687
2551
3305
8676
10396
3705
5354
1409
8705
3320
100272147
3692
2535
1136
11025
9228
1437
2914
10265
1032
400410
8703
820
6833
6854
7476
8567
932
5890
6003
3776
7180
3754
2859
642559
51592
57185
9628
4761
1556
4107
7763
11154
2841
4359
23118
10219
9027
4109
5828
28954
7498
10586
5158
64410
9400
90410
23547
8741
2324
7531
5949
11056
2999
27285
733
909
27232
6444
23072
2516
9182
4661
7173
9356
57396
53335
5414
814
6530
3458
931
54498
6327
10599
9708
4063
5928
8636
887
6344
6323
8339
51174
8549
1672
2528
2905
5023
3758
9362
653483
2904
23769
4957
11200
8538
6556
440270
6095
9146
6007
251
6328
23509
6738
29851
4888
2172
2623
2747
5026
28387
8529
3763
27291
26138
4111
166647
5599
254896
51281
1791
2335
57051
27335
4110
10661
131
2529
8829
7422
3135
6927
9590
1006
26998
658
90141
7278
4438
6677
330
8702
5987
28232
6368
5923
1109
2637
2642
27180
56146
11283
846
10107
84271
30000
83729
2630
9310
84061
80110
84779
2780
4240
9540
8871
7274
5251
3373
7841
7940
6442
26268
2852
881
8600
27445
22996
594
8793
5539
7080
8435
10555
4025
4902
23562
8302
29015
56928
51741
113835
85363
84719
92483
10653
63941
57144
84658
796
3175
2038
9104
6945
2047
2886
10395
259197
2358
8031
10608
2100
55384
3351
10587
10631
9152
54555
10241
283345
5802
405
94
8828
5329
8718
10157
11280
8838
356
200315
24142
6935
303
26056
653423
2121
3697
2213
3802
2969
645682
11235
22932
84099
28316
28639
23239
440915
2064
10402
825
1288
51176
5540
375449
146
8908
23367
57142
5586
25998
5213
3299
427
9103
3745
10778
1310
2651
11343
7461
283450
84809
81033
3755
284443
10962
961
23683
4750
4752
5146
6795
367
100128124
6549
1796
6528
3452
1737
7066
285596
2645
886
11250
9051
23308
84288
2492
1272
23305
10474
9001
5626
2527
8811
83259
8756
305
3805
8646
8111
171558
27332
8820
140597
7337
1022
213
3752
219595
10076
171220
27229
3440
3702
26103
5275
54780
8706
22884
84786
3813
90634
3803
3451
51124
57292
23569
92086
80036
6309
7301
9034
100131298
7201
83955
353299
645745
23766
90665
84107
9609
5269
1826
148
5132
25778
652
27128
2798
100132285
3306
212
8572
5913
23139
64963
26018
84525
856
2118
28584
10128
228
2091
1814
2078
2509
3929
100287927
64582
5452
7417
5730
6655
10093
4337
29969
57863
54490
1781
83988
84549
3811
27113
3493
83942
84669
83941
10580
23097
622
91369
84789
90233
2327
8372
2205
2124
5553
374291
6013
10478
515
7321
5408
84296
7462
10955
80317
25974
84796
161
11219
8085
28831
56101
56142
23043
28299
56143
8455
56139
56145
56107
23522
56106
56105
3492
56112
56114
6964
6318
84612
28912
56604
4640
60676
57573
23236
4627
1778
220988
23193
23204
3309
1975
7178
23215
3688
23352
3843
7879
677
10092
1284
114908
100507620
84364
57720
1282
23214
79026
7155
6605
3113
10147
26099
23190
10963
55573
7837
130074
26156
4288
2314
23265
58517
100506002
53635
7416
9114
5595
26001
8565
147179
23042
25941
23199
23350
26133
10079
715
84726
4297
4637
113419
293
26284
23203
2907
1291
23089
57509
388
23633
23543
23197
90861
23516
23673
552889
23433
26123
57178
5905
81614
26065
23187
23244
10985
4173
25777
23107
23207
23381
23167
23126
6383
149603
23339
11260
57498
92703
6598
10137
11328
25957
4502
31
115207
25839
5270
9777
23164
114932
23141
25963
10410
23389
26173
26057
4976
9581
2194
23198
216
57017
23014
23360
4131
171023
23129
5295
7277
90411
23165
92140
26058
9444
23063
1992
8888
23175
10847
9110
27346
375790
23253
23512
23048
204851
55970
10213
79572
91754
200081
23168
375056
23122
23231
91782
23225
23534
9905
55187
22998
22937
5934
25940
2036
55000
4642
286451
23213
64764
23028
23216
8893
23351
23201
25999
23053
271
4430
23036
10116
171017
51029
4628
57634
23070
23358
6305
23065
9686
399665
728642
89910
55251
26092
221154
92856
23157
1997
219654
23313
22984
23392
55544
22993
80273
1059
11017
9807
9778
253782
23218
23327
25948
9728
26128
91746
23277
200734
8801
171546
84193
23317
23080
23527
64795
23384
23625
23131
23030
29072
23371
93487
84890
1051
22982
23383
23505
64112
439921
23171
10498
23032
116985
23396
7324
5151
23514
23111
27351
124801
140609
3934
7465
23200
23348
997
55023
202
9326
23051
285527
10486
23248
5575
23513
26036
10252
23258
23246
23510
23012
23347
23052
57680
91304
23295
2597
114882
9716
3512
10042
23001
26053
10240
10000
23220
23186
84159
80205
23060
23306
440026
1123
8677
23016
11336
23376
11059
201562
3097
23180
6237
54505
23301
9886
23174
10102
3557
10184
5817
23307
10382
25976
57154
818
2006
23173
26608
26472
91289
9673
7551
57460
5291
55818
23259
23511
987
23195
5096
1408
6047
162427
151011
192683
83660
23318
57104
10156
339287
23279
157922
4239
113251
57553
9842
140890
23210
390
23336
157567
9711
89927
84986
4833
30849
27246
25898
585
23294
57591
26051
23332
23041
23304
6934
23271
92170
10562
221061
23363
6654
23241
84162
5439
23152
51574
23274
56252
2512
23310
127703
23333
23500
23325
23102
6272
57037
10228
11113
26130
4665
158471
84901
256987
83700
23382
10973
875
51665
23312
26030
57493
8939
22976
1955
9793
91137
23172
10714
23268
26043
8495
23076
23034
84909
8312
4038
23142
100132406
23151
10923
124222
4493
84243
84975
8760
7373
203069
51275
8550
23526
25966
3831
51588
23335
10199
26112
90480
124565
8427
26009
6832
29
23517
9675
10802
23283
57470
57476
7779
23341
116372
57215
23492
23024
23133
167227
56950
221749
126353
23137
23270
6942
22930
137886
23263
83989
57214
9847
6526
23269
23078
23315
23125
23397
221395
100507328
8798
5438
23158
92249
79158
541578
85360
23119
5986
323
22934
22898
23507
57007
23390
3265
11011
259230
113146
138151
57187
80097
23515
23452
23189
55215
4591
112464
4734
9479
56987
171586
26953
7402
7110
84942
23243
127544
23370
23467
9862
6093
23031
253959
23242
56829
23354
23150
91647
23331
90993
1117
123803
196441
9853
5286
50626
23503
169611
80271
254531
90121
9278
11046
23286
23234
100272216
57211
9911
27000
9125
23357
219699
90627
115939
1287
200576
115201
55958
23074
206358
85453
4238
25888
25903
112950
27349
10865
6591
26039
5681
54103
257407
144699
23135
3206
989
10929
23067
23302
22990
1794
653784
6670
2882
23508
23162
1028
205564
23247
84864
91949
148022
90326
6091
201229
23361
460
26005
6855
7138
9739
10302
23113
23132
23506
10629
11083
23252
108
7741
92482
23235
8622
30850
1762
57613
400506
23328
57205
10464
3851
283638
157680
113178
107
26175
79987
730101
23194
23112
115123
2296
9881
26278
23261
57209
23033
57146
26011
115817
23108
139322
6297
161291
129642
23161
10346
1540
64777
51341
23130
5198
23116
22941
23228
27161
22980
57150
91966
57608
53405
10196
221443
6714
25945
219333
23380
55559
25907
57212
56929
10413
81544
93081
23023
23461
404672
23255
23424
340591
112479
155060
8541
92211
51460
11155
152559
6206
27235
11223
196740
5331
84302
54454
23211
286148
124152
84804
23005
23209
56948
126208
57403
23035
27134
11037
1193
90957
54587
23366
10799
80114
9814
727897
23314
23114
25803
643641
23144
3653
10940
7738
378708
92689
25928
9258
317662
260294
57799
8153
2068
80055
261734
154881
3683
23254
4885
1795
23398
89845
53844
25992
1280
9890
25841
1181
91316
220594
8776
122616
9401
898
50486
55957
146542
92342
915
7923
374655
222161
23066
118987
26035
112611
390940
51755
168544
6039
116039
23250
155066
146712
187
11339
23094
402055
151230
362
116984
1298
11127
10924
387032
84869
4494
23148
1723
23616
55687
23349
221692
26048
3633
201134
1763
27124
27097
7626
8940
25891
23149
155400
29937
3495
441151
5378
92104
10762
23230
6165
388650
54665
5446
91298
150759
1749
80823
3887
54898
89944
256949
6398
5936
6657
64131
55660
4542
728498
498
399904
26033
9866
284352
56890
27316
28996
8844
26145
157562
92822
129080
7062
55705
5179
9456
25983
5786
6698
91543
3075
3921
51099
58509
11213
80765
10215
115703
440073
84705
79789
3202
2898
5630
1849
375346
9939
120526
58500
25895
51686
131566
201191
1302
5267
79912
5434
5383
221981
6150
9413
4603
131578
23329
4818
23316
6750
146057
5912
375057
3267
4293
23086
3105
7571
26059
1953
7291
54474
26049
91977
23322
26038
138046
285282
57188
4069
92154
54093
29799
23359
374868
30837
23426
347733
85359
284439
131544
7535
399491
6355
11019
924
286527
9046
4610
10561
93594
4793
146227
23120
81577
4213
57125
654817
4604
2525
6472
23285
5911
440434
10740
317648
747
4588
343990
51208
25961
7633
51742
653808
5473
374977
100507424
9236
25924
56980
284244
11338
57134
8277
352961
22894
6441
5625
135138
285755
283212
7503
7840
56171
339105
8632
100286895
10905
1838
4103
57194
8516
199731
57235
113177
4586
6203
245
79178
222255
92973
6865
92346
130916
7170
23617
10595
1506
441601
54346
159963
586
56269
3640
5075
10737
440387
196993
1559
4839
9107
2717
8833
478
8991
259217
5898
25827
3142
9
9063
22936
2113
1521
7021
9509
8347
3199
26146
4045
8363
2702
8477
4624
3012
3820
3972
5387
5565
7032
4298
6694
2676
2117
8336
7597
27236
4956
2488
416
6753
10207
10369
4808
434
8970
28
11318
8354
2843
2210
8387
8366
3846
5161
6019
2303
54626
1053
2691
5379
7252
5462
1215
3009
57152
3007
5273
8348
8329
55811
10776
8332
6755
6754
10744
2835
2359
79166
8368
5098
26952
23430
3442
2248
566
8689
27242
84301
32
6293
1295
56062
5205
1131
6752
9073
3713
7003
7166
1286
3237
2825
10100
5063
2138
401
1584
4105
2827
3110
27334
8353
5551
2998
1589
26226
11045
8288
4807
1585
10009
6658
9080
797
5008
3198
1285
4104
8330
8356
1812
2830
4641
283131
3672
8602
23160
3658
57213
3514
7586
10869
4584
10781
9014
54629
8629
84981
55183
23324
891
283459
440352
84124
90338
55589
150967
283537
23580
388677
375248
85458
157869
221830
6667
54432
26034
84859
7690
22994
23007
54470
191585
90333
200424
91373
5380
26094
26152
23090
534
26027
51018
27163
25909
126393
25758
261726
27324
23138
28908
1954
4214
10260
23109
93349
57604
5129
100294145
23504
91442
23025
284001
23096
54014
57795
7754
728215
201626
145389
8123
375035
157627
146691
149111
55816
57538
222658
100170939
100130449
23105
84679
84444
9271
100287590
91355
114791
54901
84148
25854
57876
163131
7554
127833
7592
90273
9508
220965
149076
3778
83744
26050
23143
23293
23029
100507397
54491
65012
26032
164656
81569
23281
124044
2901
317781
8497
64595
253982
200316
286205
25787
54550
100499177
9024
8420
92558
54874
85459
84436
7582
221960
57556
28778
79621
151050
25893
140883
9758
100272228
160518
399818
55631
80028
8334
2885
6648
23251
115353
152185
84830
100129460
83714
116828
55001
8512
8848
23101
1759
5897
23026
23117
162972
5288
11340
9639
25763
349152
26047
55432
55619
9722
80349
26986
57172
22997
9906
22995
123872
388714
64405
55338
5382
85021
1743
730092
53371
284403
619505
100129973
51422
10793
63982
96626
55831
51614
2016
55567
6543
643314
3955
63923
90199
339290
100288939
7221
388567
27315
441204
100130958
257152
57711
641339
256051
148229
645961
154661
338645
223117
255057
22979
22989
1768
440193
643376
27043
91646
100129482
80005
57710
9442
79017
51324
7139
84059
30968
23233
55742
23217
3549
100131510
126299
2712
116285
56271
222642
387082
148066
26648
26154
647070
653238
57242
221823
728882
200205
23038
92017
11221
10816
9077
2116
57061
22798
26108
9515
80012
22986
346157
202559
23181
57615
10554
3120
23256
643854
54516
51077
646934
100128640
26046
54970
653188
285231
221472
23085
26010
51533
7249
644450
25855
63973
95681
10044
201163
55876
2044
3126
5364
85373
100129648
85368
440792
79863
84164
6462
55661
79029
9919
2312
3483
23469
3500
25786
113878
100130741
26993
64689
64062
730227
79998
91752
8586
3645
28785
55547
282808
249
26999
55735
9108
57644
28683
53905
55086
283927
90485
114819
353514
146754
2979
283755
118491
284266
56926
91683
89919
29978
280658
11179
126070
5729
347344
9410
642636
971
10564
51438
85375
91353
84908
284649
6527
2713
100130331
80868
170960
3508
7993
80862
84733
390999
55334
158586
64135
5426
6407
129025
9720
284800
1557
23002
100507164
3044
390616
389715
26105
22987
93164
100505960
145678
100129503
51517
25876
147172
55206
84253
387535
22999
100289109
28516
400084
1370
6875
80867
5820
6917
246721
9404
23170
2918
60436
3913
4625
11070
10794
1587
10800
347088
6978
7517
1607
57551
54661
6006
113457
8841
1550
25844
266629
23368
7556
4589
23223
28797
202018
84695
220077
57626
26148
284904
160824
6315
55697
81697
28825
3219
90011
55020
57336
130814
414771
100288594
91120
100505852
80852
56005
28904
79184
26212
404281
26651
92552
100093698
159162
128872
55633
3809
253143
2300
127534
94026
8325
346562
139081
121006
26082
6347
90586
653639
26102
3359
4099
85865
79075
1720
4648
60439
4590
115653
7710
55764
55578
645784
26664
58510
3816
100129271
6872
253512
388699
113612
139538
166614
100133321
149628
114884
54979
54532
1538
85452
401630
693207
100132476
26716
6638
10220
51561
8847
27251
57198
401014
5545
2567
199870
10367
3886
2209
84823
7692
84268
7767
28813
860
23609
255926
8751
5232
2636
646282
389177
3890
100293559
51109
9436
10824
1760
100288679
9455
100287076
652147
728661
5369
164022
55727
50852
7258
9709
442240
639
9462
10917
100287387
81855
22983
100508797
6138
343071
253190
57446
135948
26184
390892
284541
3128
3850
28638
100287483
27185
647288
442186
160313
4007
440560
389898
84560
7770
55124
7290
100131825
3108
11191
3433
23460
147339
1406
81621
284021
779
283683
169522
283298
80228
51571
91775
125893
79784
4499
171392
10819
256227
140801
26088
339479
142684
90204
65982
222663
389856
285672
157697
92609
55314
91807
126231
90806
23560
220134
51241
100127972
147912
10780
126017
729799
388886
201501
59339
245812
440423
29927
51386
51142
51335
22818
55737
6277
166
64114
9445
9168
11180
27102
51507
10135
6130
51322
55754
64065
80218
10015
51094
22820
65264
373156
55748
6231
54606
51155
10169
2
56889
54765
55256
11031
29959
23585
718
51637
51371
51604
51280
23788
4697
51504
51495
27173
51398
64397
2873
51646
10652
10419
2590
58533
6747
5832
27131
9230
54458
79188
55666
51506
4848
7328
80762
514
64710
64083
26073
29997
79109
28969
51520
51714
51441
10927
57003
11198
57092
51125
55740
51729
51465
79811
10713
55968
55969
55249
51652
51466
10342
51428
51400
51631
29079
58190
25994
5859
9967
5464
9578
26354
51012
55207
64759
51150
51566
4705
10113
8554
55819
79869
25825
51108
51144
51727
4282
55011
51719
8802
56937
9328
60313
996
27249
55226
2060
55738
79901
64755
51474
79647
51133
55037
80011
53826
56851
54867
55699
1829
8924
29888
23621
79892
23588
29074
55827
9531
64118
27183
53373
51187
83658
28977
553115
28974
28972
55291
79932
54472
10695
51081
51056
10273
55245
394
51564
56888
54812
55739
55914
60488
55700
55624
53339
10055
54918
26071
79001
51070
23786
58478
29105
51399
56993
54977
55505
27018
54902
29115
116496
7260
738
57472
8649
54927
51181
51768
51186
51143
51734
55585
27075
54948
26515
10933
8635
11177
54529
57820
51170
51292
23648
79180
27430
54973
58472
22822
51116
9547
2287
55108
7570
51065
55069
9055
79144
59286
64061
51164
79902
56897
55718
138050
60685
51231
51307
51660
10455
28958
29088
64834
79567
28964
8303
51024
54502
51068
79137
55101
51203
55119
54407
51138
64343
5763
51021
114883
23412
28998
51569
64943
57130
55255
51283
10328
30827
51123
79650
4201
56674
10723
55082
79894
79077
29926
29099
55706
51647
8086
55114
51304
79893
11124
54976
7342
80142
53827
51510
56654
64121
25980
55717
55608
55858
55326
79004
55852
55081
4718
51071
117246
54881
51073
55173
80232
55148
64747
56949
55907
65993
23670
55723
51759
9978
100287932
3163
59343
56683
54884
55246
55177
4801
79415
54815
79042
60491
55696
51290
51312
60682
8195
55745
58477
63893
51185
10066
64423
57761
55830
80152
55893
26225
79581
10363
79587
79792
55720
56882
26060
65992
4702
54982
56944
28985
64847
64769
51773
51321
56997
51015
9525
79139
54904
80195
80212
64110
57132
60684
64787
9076
29965
56995
55156
57111
65265
26517
54187
29796
55788
51447
51026
25996
79624
28962
55074
55760
65083
4708
65080
29880
79443
2872
51282
50861
80148
55197
79672
79083
4338
746
60673
7376
51329
59342
55198
55915
60314
51177
9240
51295
4710
10101
80351
57645
55577
712
51147
51118
81539
28511
9950
51111
80230
55035
25987
79594
51320
63901
64429
29883
58526
26586
1939
51128
64319
56886
51082
57496
79016
10053
58486
56647
79048
23413
51550
64786
29102
79590
55486
54704
55139
1468
60485
79665
54663
8337
51642
55741
51188
56898
9616
26523
60492
79876
55111
28956
80013
80017
53838
79447
57140
55851
51315
114885
79711
8925
55316
10460
55450
8491
51809
55216
51654
26520
51701
57162
54539
51657
51703
55288
65244
55366
9342
51117
11108
89797
54906
55859
51009
80145
79155
5202
64760
1911
29093
55236
79717
79956
9330
55758
55365
27244
55253
29066
55055
51053
54951
55213
51693
24137
29960
26521
79174
80023
55204
55218
9209
55157
64745
27005
51330
51013
64766
55269
55090
64400
57102
53343
64780
10069
79706
10179
54930
23589
55168
10600
25796
51107
63877
11267
94081
55234
79641
64431
54832
55120
10884
55038
4940
23528
89781
51499
29887
29777
26519
64215
283871
51562
9569
51193
54820
26276
55652
25959
79089
80209
64781
51542
55240
54476
10807
51455
55337
64864
63894
26273
79646
65985
29103
64374
54585
80306
51397
56922
26015
7268
26528
79087
55506
51030
56942
54994
55325
50865
64866
50485
729515
79887
9054
65981
1788
64395
64222
54919
51184
80135
80198
55731
55161
79735
56984
26585
51067
582
53918
79709
54442
27037
10585
28978
55596
64328
60509
56915
56943
56912
56901
55343
8462
210
8891
55900
29087
80764
79622
56731
8409
246243
30001
51765
51337
50650
7227
54914
51011
79726
84656
29923
55802
64748
54463
55163
55759
55319
55181
94104
54928
79960
51306
55032
29110
55284
55201
64077
1877
55662
29098
54840
152006
51293
29109
80194
54963
55781
57380
54985
55030
56892
55165
64761
10171
55297
79762
79947
51368
51115
55222
60672
55268
79047
55870
29882
29095
56954
54148
9935
65094
57128
55219
4696
55159
51490
26973
10072
55750
55709
29082
28986
29995
64682
11266
79577
60625
54998
63874
54708
54165
79600
51514
55257
56983
10827
10161
56652
79954
27440
55131
55127
54662
55847
60561
9985
80774
55665
54801
51696
23592
64216
55625
55153
23400
318
55313
51278
10078
55196
55254
57117
54802
64778
6839
51409
79023
51617
65996
51299
56478
55332
51019
6608
54903
60370
79654
55347
23612
11253
55364
10417
79364
79666
65998
79145
9419
26499
54969
79693
64784
9147
54487
55323
54872
10166
51650
54883
10186
51195
93973
55252
8291
79903
64151
51102
8322
55014
64219
57826
80324
93974
79005
10533
80006
51310
58488
57402
10763
51160
23753
22950
58155
55144
23583
64285
56667
26007
2188
55638
23555
51309
54512
9451
51074
8934
51110
54938
26984
54894
28966
65983
55311
29107
51098
55622
8436
54955
79664
78994
55813
25821
55214
56034
64785
26470
54953
79714
28984
79751
55355
55238
29097
56925
4969
64856
51651
55167
79829
27300
54873
51444
80279
79019
64428
79643
29763
54929
55080
10640
80024
79101
55294
55954
55113
79707
10112
79154
65109
8568
1856
51004
54778
64763
53407
51092
10352
57109
57122
57763
55116
55229
55151
22921
28960
80014
80021
80346
54869
29911
79677
29028
25896
55776
64792
51559
55280
64754
54494
55217
79768
54836
6322
54957
51205
55612
51547
65095
54707
79644
55757
55013
55743
55107
55340
10451
55152
80025
80149
56904
55248
55092
60559
2275
26512
56967
79716
54793
55228
51162
54733
55125
57048
55636
51121
2217
408
51776
54972
729238
51619
64427
23462
55191
140461
79657
64838
80221
56940
9439
10644
79228
10848
8994
55339
55012
56180
29940
131601
80150
64798
51575
79050
64320
79754
7145
64757
51728
79794
57180
23417
55843
55454
54997
54856
79969
26271
51673
60487
23411
64779
10885
79682
60558
79695
55003
51069
81831
64318
51318
79591
8642
79763
55110
63906
55421
80775
79850
79870
26504
57088
4851
79035
55071
55656
64837
65999
79058
26750
55129
8089
79571
51291
51093
79724
79752
54540
59307
79603
1486
64776
55892
55501
54020
55602
54664
64284
54680
27129
30845
29080
54925
79176
3954
79609
79837
23586
65263
79091
27247
55149
55278
64411
55344
27344
78991
55290
26024
80227
55049
3226
56649
11284
64418
25984
10620
64852
55930
9317
55734
51025
51076
29062
55761
79631
55084
50509
56521
54952
80010
80206
57001
51279
54517
29988
55601
55508
64924
6707
63897
55848
55178
64940
1906
29844
64425
54942
55281
79269
79675
79694
54069
25789
29078
348995
60526
60686
55765
57664
56946
63917
51316
60493
55500
317762
55367
64342
55298
64897
55435
59338
57124
4649
64417
51002
51388
23596
79668
54956
80196
80321
79710
54910
79585
29803
11178
55258
54509
63876
79759
23556
55790
741
79006
79803
55048
55133
79874
64129
10894
55093
8270
54877
79169
80760
60490
55210
54851
64598
51236
9274
55751
78992
5827
55105
51167
56474
54882
51005
55164
64324
79760
55778
54829
79177
57419
79812
64768
55022
79637
79086
10514
57103
79991
79575
57333
55616
50862
23594
10324
63827
79582
54433
79039
51171
51161
53832
55208
51303
51691
80304
54845
54974
7775
80185
55974
55274
79170
54980
79685
54482
29914
57161
54995
64123
64788
56947
5950
55626
65997
54913
78986
79736
54981
55872
51163
11033
50512
79875
144404
26207
55333
11275
80155
57823
64895
51192
65003
54811
55102
64236
55172
51285
55615
51106
79187
7776
80019
80022
80173
54946
79568
55299
79691
51339
55670
9388
79583
29928
23408
63943
28992
26233
192670
51411
55833
55100
10891
29106
57758
9329
27125
79072
57045
79651
51016
63826
51643
80153
51762
11274
51182
58494
30833
55630
54465
79731
57597
54958
56945
253461
64080
11094
79797
79605
79616
55422
55273
96764
112399
79634
65979
79957
79982
55650
55279
80007
54961
80254
55303
26589
79676
79683
80745
60681
23767
55112
54960
79134
79701
55540
54436
8877
54962
64218
23587
79034
79723
79589
28227
79817
59348
51228
55224
79618
79094
79623
55223
8812
23554
9141
79886
55753
9064
4482
51393
29071
79663
51199
64783
27345
57415
55027
27071
56986
55145
29789
55166
26577
54503
54521
79746
55039
79596
80310
26232
56992
57107
26289
79640
79953
79959
65986
54762
51222
79652
55640
11201
51003
64344
80179
64398
49856
10068
79159
55520
10678
55890
64794
51374
81839
55220
79778
11132
64859
64860
51008
54991
54839
79813
2055
64921
55664
55315
51027
79414
55270
55850
55770
56616
6399
55008
374354
55295
55803
80162
54795
64782
60560
51001
79132
79012
57099
4674
78990
56475
10365
28981
54344
10390
387328
64762
79612
140467
5429
65250
29946
79899
23536
56833
55704
79977
55061
55033
10380
55771
9489
80004
79661
80219
63924
55327
8506
64132
10855
79574
55128
79078
10319
54496
79753
55076
79767
23682
79777
64084
57348
51435
54785
79840
65260
23548
83715
10148
25830
192669
79633
11264
79152
56834
79658
54880
54210
80169
51705
29123
79570
56913
10742
79705
100132341
55617
63035
29998
55188
51006
54968
55286
64174
79786
25975
79846
79890
63899
55703
55654
56924
79639
24141
23632
336
54826
404093
79659
54619
80183
79172
54834
79669
29948
79098
58189
79070
6615
79573
64840
29915
5716
54920
79738
53947
64359
64858
78999
26511
79801
25788
7733
65124
55176
23529
55068
55247
55287
79871
51816
79630
51319
9245
58529
9627
79980
10045
59341
6614
55841
27087
24147
55714
79133
55244
79697
54996
64919
9022
79728
55722
6785
30811
10683
54554
79833
10308
54923
79858
64081
79866
65987
1355
7564
10313
64221
55840
29922
51458
55839
80178
56675
63910
79680
51226
25837
79686
3773
57404
79156
64789
54345
80723
55614
7559
93664
55604
55016
79649
10347
64506
5866
79838
80746
79627
55812
51365
79140
54892
55260
51611
51286
79648
51296
4815
56906
51389
757
63895
7769
51105
51338
81545
79446
64283
64793
2266
51548
54716
8645
79611
79823
51135
54769
54863
63967
55647
79913
9530
10087
79970
64393
55007
10158
29967
7442
79183
50515
80095
80210
26263
56965
24146
55070
51555
53353
51134
844
54849
64091
55686
29929
54821
55211
79742
149986
9200
79783
51294
51274
79810
51761
64901
79074
80757
26063
79873
64231
55024
78997
57126
79656
51440
51327
254394
80146
80345
80176
64421
79671
80223
6926
7976
64108
59353
55351
55733
55212
56920
79713
54809
79412
56895
55512
163486
9956
64863
55203
29767
10761
55329
51087
79832
55317
27132
56953
65990
79628
54807
23729
55799
55775
80830
54876
55277
51751
55668
79153
56894
9840
54209
54413
50506
9499
51450
54797
387707
54886
10998
54847
29842
55521
5101
54546
79805
79818
80758
23493
64122
79847
8110
79625
79865
63898
79918
8437
10734
55285
57332
79983
54916
79989
64167
64130
51267
25873
57706
11211
79673
80776
9946
79679
3619
79712
54885
23676
50507
474344
23414
79776
51333
54978
9633
1894
29992
4883
79804
79814
64089
55275
11254
53841
11320
56257
10170
79896
80778
27329
79933
63932
56935
53916
51540
54853
80124
79037
9113
55796
79690
55147
55094
28957
28968
54438
9617
79727
26266
56603
79744
55684
26548
10743
51265
3229
114327
79800
56978
79413
54360
64927
57379
54622
3652
55088
56033
79885
9668
79891
26298
79898
79906
79147
7561
55190
79949
54842
26253
80741
55192
26502
51191
11123
29092
140578
51479
80063
79667
51313
78989
84561
55592
79698
51621
78995
100507619
79739
25858
26468
55106
79598
55231
6676
10023
23601
54858
53346
64925
54551
55026
50632
79845
54329
27158
55663
55785
23743
79149
114625
55096
10817
27123
79148
11153
28231
51340
9427
117247
80352
29063
259266
29925
4054
80263
9204
64208
26256
79038
11279
59349
28965
51022
6783
11096
53836
29953
9050
55795
55266
58498
79745
29118
50856
79799
79442
26230
55184
57192
56672
57733
54596
11226
55680
55321
55034
51377
55857
59272
51207
54879
79917
54971
79922
55787
54810
50615
64430
79642
55862
55301
51361
23746
51501
80167
84914
57110
9955
80724
100288413
55182
56899
79733
56606
6866
64321
54518
79755
140460
64708
29094
8778
55083
55282
55510
53829
79825
79828
79834
79836
23630
79000
56605
79852
51334
54897
79872
63929
79905
55713
55911
57716
10716
22802
54922
93
55359
56957
79974
55716
55906
80235
59269
4241
63974
57018
23409
10913
80380
11092
10942
26277
9573
58985
79018
26228
55010
54988
79807
79809
64102
64127
51332
29802
51807
79831
55142
79848
55200
56172
79879
84196
55336
51478
54866
55195
3070
64376
53630
728
79944
49860
11182
84168
63933
54875
54868
54768
55867
668
51023
27156
29881
79696
9630
56000
57101
79722
84172
55576
1008
3781
79750
27033
64097
55180
79772
80255
8139
27019
29122
54850
79815
54937
56413
53822
29121
54959
55194
11136
1412
54621
9421
29947
29916
79864
60484
55692
63926
79884
51284
58516
64577
79919
79632
55150
79946
57089
65980
79645
51054
56891
79963
11133
54566
64170
51725
54891
26507
55259
80008
9457
55425
80067
80127
80131
80224
64699
126321
64180
80323
79085
11162
79923
57731
54825
79689
57338
11282
56287
79729
79730
55777
94025
50617
56648
64853
387893
54542
7179
79830
90522
11093
23615
57053
79857
63892
128553
7762
79862
56260
64663
55064
55073
55472
79915
54363
50805
79054
23431
51700
10842
79966
767
55791
55066
64422
55975
55002
55762
29068
29931
51151
57118
57082
23553
57335
80231
2178
64064
55135
79990
55296
55146
65989
9597
9314
192666
28971
79740
56163
64800
54796
27190
79781
50624
79785
80319
55693
51127
6557
79608
79802
27120
51104
54893
56999
51168
55057
54857
79820
27012
55635
386627
54558
79839
4117
79849
54714
57506
54855
51744
25790
79861
29104
54854
54112
57097
64067
9227
55040
29116
79930
79635
56300
79935
79940
54457
55701
389136
55005
64092
10858
10686
54852
26575
23491
51206
58157
55103
25823
80000
51149
80267
27115
56673
80059
441024
114818
64772
51554
645644
55199
100289410
55193
10699
10110
55509
10777
79725
64799
170679
63916
54508
55821
64100
79595
55671
57602
56996
54943
54798
54813
64922
6954
29999
58511
79822
64240
51314
57158
27436
11147
80307
60494
79841
79842
64641
51557
26281
55466
79854
79860
63970
222487
79883
10089
29986
51806
51086
79895
51078
53347
29761
79748
79908
50613
26279
7827
152015
79025
84033
50489
9348
79927
28983
51302
79057
79934
55532
55908
54814
29124
79962
25806
79230
10164
11255
56660
79015
79444
54896
23539
55304
55095
114044
53919
80034
80054
80071
80117
51272
80177
89874
64078
55924
29058
80831
29034
9464
10936
26297
25897
55283
55423
84187
54221
54828
57817
9381
1761
79770
51266
7761
10880
54752
10881
6561
11081
51198
2974
51733
150160
57127
100129128
63904
54993
25890
3982
54830
55054
23418
80258
550
55052
55350
79904
55389
28959
79097
55138
55237
55613
79924
54777
60598
56547
51297
56245
60385
54537
10343
26272
57084
7224
55015
10864
79955
23439
55690
10077
2019
29125
51214
54905
50944
55328
2826
23533
22807
56729
56981
43847
80031
80039
387751
54507
80093
80129
80164
80201
64223
55653
55846
55036
29951
54865
79092
54859
80262
55784
10841
22933
56985
51497
54989
202181
1600
54843
79747
55711
55205
55063
54544
2301
79782
80705
2001
51156
10047
54549
55539
27159
64172
29954
50809
9496
170680
64446
79843
23624
79853
53944
79400
55179
54827
51348
51287
105
340351
6553
55388
347240
23619
23614
79931
55175
56938
55262
58483
55657
26508
11141
6702
51213
25862
1789
25819
57718
80339
11095
55025
1005
55225
55267
50700
30009
54954
51154
25979
79780
29065
79160
55853
11173
80020
80032
80035
619426
414918
63978
80060
80070
80072
60482
80157
54207
197320
55707
80243
80772
57337
80704
27330
26505
9990
27068
29949
51720
29075
51157
79741
64175
10826
51145
51084
50854
55065
80700
54538
64184
79788
51347
54584
151987
55679
54766
1456
79819
63920
51152
60467
10243
54808
55293
3770
63971
10501
51702
50487
50514
43849
64066
10911
55089
55072
9238
64232
11107
55511
64388
57596
79939
79066
79948
9247
29766
51179
23415
57559
7161
3274
51764
3049
51298
9629
10394
11148
57105
29119
23566
7223
79981
2587
729164
55243
140290
8708
50939
51301
51311
54860
55628
54932
29081
55732
54806
25879
51224
55289
7638
29991
79999
27136
29018
29942
4284
51079
23590
11174
25769
56301
55415
55478
55835
55879
56936
57091
56934
51202
152992
29968
57399
59335
57663
80045
85476
80069
266977
80125
80128
80144
57523
57728
80215
80217
29944
60495
63976
26290
79024
79670
79064
55755
55766
27090
10691
54878
57730
54149
26355
55471
57115
54682
26000
476
78996
55683
29974
54477
54545
29990
51715
112398
64693
54986
29943
79363
81876
81492
81873
79943
85294
64806
81870
81858
114897
81851
57669
81850
81849
83440
56001
81833
81848
81796
81790
81789
114899
81693
140545
81627
81491
29091
81626
81624
81622
81619
81617
81618
81490
81609
81608
64850
51129
81606
81603
23780
83452
81602
83439
81543
56165
81035
81034
56259
83449
81031
83448
83482
81579
81029
83478
81575
80975
56156
56155
83464
83447
50807
26503
8863
29083
4139
55028
27343
54676
27231
11022
58513
23406
7099
9033
9953
63891
64718
64377
51289
80763
51204
57805
57000
10392
55130
79958
79961
9132
9177
9966
55079
80833
55607
50508
55239
10022
22806
23629
55140
9992
55374
10242
10813
29113
140803
55779
55335
55584
51233
100506571
50940
55801
26280
51384
258
55891
27039
54848
54967
30813
27094
23591
51146
51378
28990
2658
51380
29933
29924
55825
29935
27202
56955
56979
26261
56344
56676
10086
51085
23563
50616
8074
83446
59336
59340
728621
80099
80111
117153
80115
80122
80133
84223
100131532
80199
27141
80222
29919
54441
79157
54819
51136
1103
6343
64096
7711
55689
55118
26960
79684
56914
80896
56911
54816
26012
54101
22955
54715
27010
54758
55681
26249
54964
1154
79877
55515
51805
55006
55051
26287
57579
60468
81551
23762
79366
79368
79369
79370
81554
81558
83463
83444
83445
83394
83460
81932
81930
56159
81566
66035
83443
81556
81501
81926
81537
83442
81890
59067
81563
727800
81562
81493
83480
3218
54332
8128
51237
6041
2845
1750
84939
80328
8643
50619
2844
1149
7007
55507
9376
54328
23742
80737
28999
29930
2850
30820
10818
84991
2259
57226
9340
9293
2661
27006
57828
56130
58158
56128
10017
30819
64111
80329
50834
56659
26285
23538
1129
1493
9210
50943
56006
474
11086
79136
442194
1046
80739
26531
26529
2867
26476
1133
4880
7441
3224
3350
4994
2847
1146
22953
1132
2832
2668
2693
4975
3361
2848
2895
2862
4825
4342
4759
4543
8995
5623
8823
8390
8822
11317
9350
10316
7350
2865
4995
64106
8383
30814
50840
50832
9288
9287
50838
50837
50839
50836
60401
53904
27091
4992
11172
27179
57369
56124
56656
56132
3238
57191
9196
81623
81025
64600
53637
10025
81792
81571
81555
81285
8392
81669
79718
56157
81847
81797
81894
26291
81892
81888
83461
64960
56158
10741
2928
4159
51052
50833
26189
11085
83468
56154
81533
56123
26692
81853
57818
666
7473
50831
56244
3355
9038
4993
50835
55554
6369
4991
8590
5030
4160
2829
2854
27178
103910
665
9334
51596
51271
7259
10766
54583
8675
339044
3839
51606
8562
84065
51451
9440
55031
6468
55143
51659
84079
58528
83637
83483
79365
83638
55341
5361
1978
83716
11160
8559
80895
83743
57406
92335
79003
57787
6646
23410
51063
8996
65010
9518
83937
11165
92815
27092
1875
55009
54478
84060
29100
9214
9409
51268
7475
55620
57408
54469
9501
51616
23787
79135
654434
55863
440515
54514
10785
118433
79081
23597
55769
79844
60626
56342
55726
9960
55160
140459
93408
50848
29108
26353
27034
8022
83696
56994
23603
29980
51513
1834
56100
60506
54908
89853
55272
51227
55655
64981
10746
440738
64581
79009
7311
64220
80213
83990
79720
29086
79929
81616
57835
10163
1290
124583
133619
57599
57148
2768
100506162
54915
8266
253943
54434
57175
254102
113791
93436
92579
159
63935
221037
91300
55603
90864
6120
54737
55844
29117
84934
80853
85377
54431
58525
387263
89941
26119
51372
57572
339229
54480
80233
4747
57698
29982
55209
80305
9367
57610
376267
93210
54455
25960
51131
57171
80789
54934
112869
90355
220972
7798
83752
196403
84861
5791
57707
81570
57513
100129361
84619
90379
644096
55793
93643
23232
57586
54531
93129
203197
7942
400961
57473
7702
57535
100289678
126298
388969
91860
400451
58986
27147
25861
253980
63925
90956
158747
84851
1296
85352
387509
131408
114112
115708
84900
6853
84818
83451
81929
51218
57502
285203
64975
11276
27079
196743
2982
150726
138162
2018
283232
57570
4034
79971
90362
11247
25926
100129250
84034
11248
122704
339448
728855
2785
1297
752014
196483
64288
10471
50863
255812
26873
389906
146909
399664
1416
284325
728448
90133
80755
373863
353189
29127
146562
100134713
148753
100507284
2940
466
2967
23627
347902
125058
92595
26084
54681
55763
221078
730051
64743
57612
64419
57576
50804
10003
9510
55357
51586
51531
11285
100132923
55909
9994
57665
54700
84820
65084
29956
63875
11000
79816
55815
26525
342538
644128
6290
54784
6154
55860
55379
79007
7771
27434
51477
25818
26205
56893
100137047
23677
23626
221092
84951
84928
57223
85477
150244
55798
285830
100506469
100505650
147657
10345
3747
100507009
26628
282997
100506935
57466
100126791
100510224
388569
283491
259173
201895
284217
376412
643224
23446
23704
8484
11049
3700
389677
85002
388796
