# Supplementary material for: Anomalies in Network Bridges Involved in Bile Acid Metabolism Predict Outcomes of Colorectal Cancer Patients
Source: PLoS One. 2014 Sep 26;9(9):e107925. doi: 10.1371/journal.pone.0107925 (PMC4178056; doi:10.1371/journal.pone.0107925)
Supplement: Dataset S1 — A source code and a dataset for extracting bridge proteins involved in bile acid metabolism. Performing a source code with a dataset will provide an output file showing top-50 bridge proteins we used. (ZIP) [file pone.0107925.s010.zip › bile.acid.enzyme.entrez.ids.txt]

8435
6646
1581
10998
570
30
6342
223
218
217
219
501
224
11001
137872
1593
6718
6715
6716
79644
3283
3284
1582
9420
1576
8310
8309
51
1962
641372
641371
10965
11332
10005
122970
10948
1622
19
6533
140679
11254
54407
55089
81539
6554
6555
6579
10599
28231
28234
8647
8714
206358
