# Supplementary material for: Anomalies in Network Bridges Involved in Bile Acid Metabolism Predict Outcomes of Colorectal Cancer Patients
Source: PLoS One. 2014 Sep 26;9(9):e107925. doi: 10.1371/journal.pone.0107925 (PMC4178056; doi:10.1371/journal.pone.0107925)
Supplement: Dataset S1 — A source code and a dataset for extracting bridge proteins involved in bile acid metabolism. Performing a source code with a dataset will provide an output file showing top-50 bridge proteins we used. (ZIP) [file pone.0107925.s010.zip › bile.acid.sensor.entrez.id.txt]

9971
