# Supplementary material for: Anomalies in Network Bridges Involved in Bile Acid Metabolism Predict Outcomes of Colorectal Cancer Patients
Source: PLoS One. 2014 Sep 26;9(9):e107925. doi: 10.1371/journal.pone.0107925 (PMC4178056; doi:10.1371/journal.pone.0107925)
Supplement: Dataset S1 — A source code and a dataset for extracting bridge proteins involved in bile acid metabolism. Performing a source code with a dataset will provide an output file showing top-50 bridge proteins we used. (ZIP) [file pone.0107925.s010.zip › bridge.protein.extraction.for.review.r]

require(igraph)

inputFile = "crc-specific.interactome.txt"
outputFile = "top50.bridge.proteins.txt"
sensorFile = "bile.acid.sensor.entrez.id.txt"
enzymeFile = "bile.acid.enzyme.entrez.ids.txt"
geneFile = "all.genes.in.microarray.txt"

print( "[ network backbone generation ]"  )


######################## ###
#### network generation ####
######################## ###

interactome = read.table(inputFile, header=F)
intGraph = graph.data.frame(interactome, directed = TRUE )
intGraph = set.edge.attribute( intGraph, "weight", value= interactome[,3] )
sPathMat = shortest.paths( intGraph, weights = E(intGraph)$weight, mode=c("out") )

matGenes = rownames( sPathMat ) 
lenGenes = length( matGenes )
allGenes = read.table(geneFile, header=F, colClasses="character")
allGenes = allGenes[,]

print( "[ sensor, enzyme information generation ]"  )


########################### ###
#### interface information ####
########################### ###

sensors = read.table( sensorFile )
enzymes = read.table( enzymeFile )
sensors = sensors[,1]
enzymes = enzymes[,1]
indSensor = matGenes %in% sensors
indEnzyme = matGenes %in% enzymes
sensors = matGenes[indSensor]
enzymes = matGenes[indEnzyme]

lenSensors = length(sensors)
lenEnzymes = length(enzymes)


print( "[ excluding non-linked enzyme, sensors ]"  )

######################################### ###
### excluding non-linked enzyme, sensors ####
######################################### ###

sPathMatTemp = sPathMat
for ( i in 1:dim(sPathMatTemp)[1] ) {
sPathMatTemp[i,i] = Inf
}

boolSensors = rep(TRUE,lenSensors)
boolEnzymes = rep(TRUE,lenEnzymes)

indSensor = matGenes %in% sensors
sensorPathMat = sPathMatTemp[indSensor,]

for ( i in 1:lenSensors ) {
	indInf = ""
	notInf = ""
	if ( lenSensors != 1 ) indInf = sensorPathMat[i,] == Inf
	else indInf = sensorPathMat == Inf
	
  if ( lenSensors != 1 ) notInf = length( sensorPathMat[i,!indInf] )
	else notInf = length( sensorPathMat[!indInf] )
	if ( notInf == 0 ) {
		boolSensors[i] = FALSE
	}
}

sensors = sensors[boolSensors]
lenSensors = length(sensors)

indEnzyme = matGenes %in% enzymes
enzymePathMat = sPathMatTemp[,indEnzyme]

for ( i in 1:lenEnzymes ) {
	indInf = ""
	notInf = ""
	if ( lenEnzymes != 1 ) {
		indInf = enzymePathMat[,i] == Inf
	}
	
  else indInf = enzymePathMat == Inf
	if ( lenEnzymes != 1 ) notInf = length( enzymePathMat[!indInf,i] )
	else notInf = length( enzymePathMat[!indInf] )
	if ( notInf == 0 ) {
		boolEnzymes[i] = FALSE
	}
}

enzymes = enzymes[boolEnzymes]
lenEnzymes = length(enzymes)


print( "[ excluding non-linked bridge genes ]"  )

############################################################## ###
##### excluding non-linking genes between sensors and enzymes ####
############################################################## ###

boolGenes = rep( FALSE, lenGenes )
boolSensors = rep( FALSE, lenGenes )
boolEnzymes = rep( FALSE, lenGenes )

indSensor = matGenes %in% sensors
sensorPathMat = sPathMat[indSensor,]


if ( lenSensors == 1 ) {
	for ( i in 1:lenGenes ) {
		if( sensorPathMat[i] != Inf ) boolSensors[i] = TRUE
	}
}
if ( lenSensors != 1 ) {
	for ( i in 1:lenSensors ) {
		for ( j in 1:lenGenes ) {
			if ( sensorPathMat[i,j] != Inf ) boolSensors[j] = TRUE
		}
	}
}
indEnzyme = matGenes %in% enzymes
enzymePathMat = sPathMat[,indEnzyme]


for ( i in 1:lenEnzymes ) {
	for ( j in 1:lenGenes ) {
		if ( enzymePathMat[j,i] != Inf ) boolEnzymes[j] = TRUE
	}
}

boolGenes = boolSensors & boolEnzymes

boolGenes[ matGenes %in% sensors ] = TRUE
boolGenes[ matGenes %in% enzymes ] = TRUE

exGenes = matGenes[!boolGenes]
print( "number of excluded genes" )
print( length( exGenes ) )

##################### ###
##### updating graph ####
##################### ###

intGraph = delete.vertices( intGraph, exGenes )
sPathMat = shortest.paths( intGraph, weights = E(intGraph)$weight, mode=c("out") )
matGenes = rownames( sPathMat ) 
lenGenes = length( matGenes )


######################################### ###
### excluding non-linked enzyme, sensors ####
######################################### ###

sPathMatTemp = sPathMat
for ( i in 1:dim(sPathMatTemp)[1] ) {
sPathMatTemp[i,i] = Inf
}


boolSensors = rep(TRUE,lenSensors)
boolEnzymes = rep(TRUE,lenEnzymes);

indSensor = matGenes %in% sensors
sensorPathMat = sPathMatTemp[indSensor,]


for ( i in 1:lenSensors ) {
	indInf = ""
	notInf = ""
	if ( lenSensors != 1 ) indInf = sensorPathMat[i,] == Inf
	else indInf = sensorPathMat == Inf
	if ( lenSensors != 1 ) notInf = length( sensorPathMat[i,!indInf] )
	else notInf = length( sensorPathMat[!indInf] )
	if ( notInf == 0 ) {
		boolSensors[i] = FALSE
	}
}

sensors = sensors[boolSensors]
lenSensors = length(sensors)


indEnzyme = matGenes %in% enzymes
enzymePathMat = sPathMatTemp[,indEnzyme]

for ( i in 1:lenEnzymes ) {
	indInf = ""
	notInf = ""
	if ( lenEnzymes != 1 ) indInf = enzymePathMat[,i] == Inf
	else indInf = enzymePathMat == Inf
	
  if ( lenEnzymes != 1 ) notInf = length( enzymePathMat[!indInf,i] )
	else notInf = length( enzymePathMat[!indInf] )
	if ( notInf == 0 ) {
		boolEnzymes[i] = FALSE
	}
}

enzymes = enzymes[boolEnzymes]
lenEnzymes = length(enzymes)

intGraph = delete.vertices( intGraph, enzymes[!boolEnzymes] )
intGraph = delete.vertices( intGraph, sensors[!boolSensors] )


print( "*** final reference network information ***" )
print( paste("number of vertices: ", length(V(intGraph)) ))
print( paste("number of edges: ", length(E(intGraph)) ))

print( "[ again excluding non-linked enzyme, sensors ]"  )


######################################### ###
### vertex bridgeness score calculations ####
######################################### ###


print( "bridgeness score calculation" )

normFactor = lenSensors * lenEnzymes
bridge = rep( 0, lenGenes )

source("bridgeness.r")

for ( i in 1:lenSensors ) { 
	currSensor = sensors[i]
	indI = which( matGenes == currSensor )
	### not existing sensor ###
	if ( any(indI) == FALSE ) {
		print( "not existing sensor!!" )
		print( currSensor )
		next
	}

	for ( j in 1:lenEnzymes ) {
		currEnzyme = enzymes[j]
		indJ = which( matGenes == currEnzyme ) 
		### not existing enzyme ###
		if ( any(indJ) == FALSE ) {
			print( "not existing enzyme!!" )
			print( currEnzyme )
			next
		}
		currBridge = bridgenessViaST_cmp( sPathMat, indI, indJ )
		bridge = bridge + currBridge

	} # end of enzymes
} # end of sensors

bridge = bridge / normFactor
indOut = indEnzyme | indSensor
bridge = bridge[!indOut]
bridge = as.matrix(bridge)
rownames(bridge) = matGenes[!indOut]

bridge = bridge[rownames(bridge) %in% allGenes,] # for further analysis, we only selected genes detected in microarray data
finalBridges = sort(bridge, decreasing=T)

write.table(x=data.frame( scores=finalBridges[1:50] ), file=outputFile, sep="\t" )
print( "*** the table of top-50 bridge proteins was written ***" )
