# Supplementary material for: Anomalies in Network Bridges Involved in Bile Acid Metabolism Predict Outcomes of Colorectal Cancer Patients
Source: PLoS One. 2014 Sep 26;9(9):e107925. doi: 10.1371/journal.pone.0107925 (PMC4178056; doi:10.1371/journal.pone.0107925)
Supplement: Dataset S1 — A source code and a dataset for extracting bridge proteins involved in bile acid metabolism. Performing a source code with a dataset will provide an output file showing top-50 bridge proteins we used. (ZIP) [file pone.0107925.s010.zip › bridgeness.r]

require(compiler)

bridgenessViaST <- function( sPathMat, s, t ) {
	lenMat = dim( sPathMat )[1]

	delayScores = rep( 0, lenMat )

	num = 0
	if ( s > lenMat ) {
		print( "error: exceeding index s" )
		return( delayScores )
	}
	
	if ( t > lenMat ) {
		print( "error: exceeding index s" )
		return( delayScores )
	}
	
	distST = sPathMat[s,t]
	sums = 0
	for ( i in 1:lenMat ) {
		distSI = sPathMat[s,i]
		distIT = sPathMat[i,t]
		distSTByI = distSI + distIT
		delayScore = distST / distSTByI
		delayScores[i] = delayScore
		sums = sums + delayScore
	}
	if ( any( which( is.nan( delayScores ) ) ) ) return( rep( 0, lenMat ) ) 
	if ( sums == 0 ) return( rep( 0, lenMat ) )
	
	return( delayScores )
}

bridgenessViaST_cmp = cmpfun( bridgenessViaST )
print("compiling done")
