# Supplementary material for: Anomalies in Network Bridges Involved in Bile Acid Metabolism Predict Outcomes of Colorectal Cancer Patients
Source: PLoS One. 2014 Sep 26;9(9):e107925. doi: 10.1371/journal.pone.0107925 (PMC4178056; doi:10.1371/journal.pone.0107925)
Supplement: Dataset S1 — A source code and a dataset for extracting bridge proteins involved in bile acid metabolism. Performing a source code with a dataset will provide an output file showing top-50 bridge proteins we used. (ZIP) [file pone.0107925.s010.zip › crc-specific.interactome.txt]

344148	4690	0.9945307484217005
7277	375484	0.6685065230198539
4110	25953	0.8531152814192033
25953	2027	0.38364562545342196
25953	103910	0.7066998607210984
25	6764	0.37136172355206654
4087	6764	0.8782276378733513
4609	84875	0.9963842733245684
3020	84875	1.0
3866	127703	0.4501648147451647
5706	127703	0.9979623368409949
127703	23281	0.9767130337388812
127703	83878	0.5721968536490145
94122	5864	0.6049213845809476
94122	5870	0.9183381818494984
94122	5873	0.8883214784860405
5592	80318	0.8850768267967482
29979	80318	0.25503175470610984
56893	80318	0.1691901753829228
1152	387923	0.9775560571838531
2130	387923	0.9403059365740754
10657	867	0.494459130541113
10657	5777	0.636533117027227
5594	10657	0.9665406246875674
10657	3702	0.8980498154490695
10657	6714	0.9900864266410778
10657	4687	1.0
10657	1387	0.36716603053667995
10657	5336	0.4867078872432522
10657	4690	0.5429383349100725
10657	3190	0.3620732084300471
10657	5913	0.5890342118690874
10657	5753	0.9962854308309994
3276	10657	0.6417430803145265
1660	10657	0.45086944840794274
9402	10657	0.7577677464170796
10656	10657	0.9559183444730825
23360	57569	0.9751002921369993
91746	57569	0.8933301135242067
983	10657	0.6227177276443818
10657	6774	0.424312605508419
10657	5295	0.2734351640413273
10657	10381	0.9863370679417538
10657	10750	0.35391113872987034
10436	57569	0.8210572773367124
6595	10657	0.33012949297130945
10657	5921	0.9148991964837583
10657	3055	0.7409865262905981
4087	10657	0.23684791888842582
999	3728	0.5300269532005899
999	5792	0.652225387887583
999	6241	0.8881923867740937
836	999	0.921898120081635
5310	999	0.6718556601007286
1434	999	0.31463686964786675
841	999	0.8097345060798977
5784	999	0.7590397976971097
768	999	0.7550290146739291
8826	999	0.6874339470750215
10096	999	0.5621703710916073
10672	999	0.9727603125497575
55914	999	0.9997434775130658
79872	999	0.6943323515440625
51762	999	0.8681397608052412
4739	999	0.8851769871329473
9743	999	0.23544910104962113
2932	999	0.4583665533087782
1457	999	0.5097776065312587
999	1499	0.5283007615455197
999	7430	0.44747326840933965
5663	999	0.7631845208795331
999	1500	0.6028180235896343
1495	999	0.785979104927157
10397	999	0.6723344553290893
5499	999	0.6048509478696218
999	7414	0.9641272496302093
3682	999	0.8076110044557616
51434	999	0.5365321891129042
3065	999	0.35598435944471873
3066	999	0.442277733373885
10459	999	0.9126085546047307
999	1956	0.9876551039300807
999	3667	0.9927993258979506
999	3695	0.9149102895973362
999	7082	0.9534269632329406
2567	2556	0.962498889802859
2567	2561	0.9596069766288897
2567	2557	0.9955481600486473
2567	2559	0.8313229205938049
2567	2562	0.965426101237371
5959	6017	0.9585605378938702
6017	9368	0.9883863393796757
50805	5914	0.978379849101028
3604	7185	0.11737798898908736
122769	3604	0.9940239697625062
7293	3604	0.4157851186105255
3096	54840	0.9514609486593988
3096	6310	0.9173675540830253
3096	5861	0.8179913522711182
3096	10436	0.9956246049998687
4088	3096	0.9975180056161497
23137	55861	1.0
27316	83640	0.9857036025968062
84528	83640	1.0
5359	83640	0.9443322416696809
11030	83640	0.7082591760408263
51614	57222	0.7526963865146277
54840	116840	0.8435489814961761
27335	8669	0.6000296348963587
27335	8667	0.30891510509057696
27335	8666	0.65233209601314
27335	8663	0.47257947493596575
51386	27335	0.49370313267848687
27335	8661	0.4253429001901168
27335	3646	0.5690832139939488
27335	8668	0.9277301259247528
27335	8665	0.2577498218143397
27335	8664	0.35684000011914563
27335	8662	0.5208346452379686
11331	5757	0.9697124937938673
11331	3065	0.9779009829152834
207	11331	0.9805068364366889
11331	4654	0.9322021004658998
11331	4205	0.7144718846260183
11331	3066	0.9982890420637388
11331	8841	0.9533762943688655
11331	23277	0.7852449110004294
404672	1022	0.9998722071521717
404672	2966	0.7902950121987828
404672	2068	0.9164646649490171
404672	4331	0.9100471041541871
404672	2968	0.9998897866903038
51363	3055	0.8152899914475702
904	4609	0.8920260033100362
904	56850	0.9997988284640897
904	196	0.999586198875062
904	5813	0.8842969444054765
904	6502	0.9029081703914947
23119	904	0.9992635517845059
27125	904	0.9921225889223262
10614	904	0.9813200868857253
1025	904	0.9939794837917395
904	5371	0.8497190106240815
904	10499	0.992648863205071
904	26747	0.9998633202503773
124790	904	0.9814341943391263
904	2896	0.9731372824123801
904	3346	0.9931971997954951
904	4691	0.969804159538028
904	10891	0.9697997678112662
904	53981	0.9986834959676546
7805	23327	0.9288241281422494
23327	6337	0.19506587121557217
23327	6338	0.43861462038540466
23327	6340	0.35836682212635296
23327	7324	0.5126347933039455
6446	23327	0.9284907070167483
23327	7332	0.9702502325282074
54602	23327	0.48663212862606997
4914	23327	0.9998376307869664
396	23327	0.7225656153517406
6331	23327	0.7690179399623736
10067	23327	0.9999930696169419
26994	23327	0.7436741590717268
23327	94015	0.9993469602680987
23327	80727	0.7735215497149133
7138	79156	0.8779801012547486
7088	3117	0.966702852396053
972	3117	0.32009286657715563
3117	3119	0.07989471967894346
3117	3060	0.78996059605032
9616	81618	0.9834701062508768
3703	81618	0.4894206563976127
4544	81618	0.4580261836574344
10094	10096	0.9993314871349612
1071	10094	0.9868788381509068
4048	10094	0.23798501117958892
1030	10094	0.9427795836346666
3960	10094	0.819093492701537
3276	10094	0.5583651292548524
9343	10094	0.84015461999061
10094	55593	0.2320807998788581
10094	55258	0.9621114899098016
9902	10095	0.9892870032937942
10094	10097	0.38833978736050767
9902	10109	0.9772384738109101
9902	10092	0.9731671041138303
5147	131890	0.9643429654168534
1029	84897	0.9996128852272501
7827	23607	0.2082065079234745
55243	7827	0.9902992635113383
84623	7827	0.848365082724623
11176	7270	0.994773469220823
11176	3065	0.32679899206859986
11176	8467	0.32542964356228765
5777	2322	0.6598741010855882
5782	2322	0.9470483297002443
6452	2322	0.8854181178516773
4690	2322	0.9938860747388689
2323	2322	0.6390499149014772
868	2322	0.8391465853671889
84922	2322	0.9665870818394318
6709	5579	0.980369383881623
6709	2038	0.5360762245527972
6714	6709	0.9465528186648642
2176	6709	0.8618382320915963
6549	6709	0.8886599621075808
2906	6709	0.8005890946207295
10006	6709	0.7557785635583762
50944	6709	0.9875228457116938
2175	6709	0.6170627522215
52	6709	0.8080807844782179
2037	6709	0.6704223782641598
85461	6709	0.8699142056841218
823	6709	0.24448847398161888
6709	1495	0.7755266883808778
6709	26136	0.21994493312353924
6709	836	0.8649109294981372
6709	1674	0.6140897937722194
6709	60	0.8537436121471265
6709	2035	0.42794841133411055
6709	6711	0.3637082967970855
58	6709	0.7358207901632987
6709	2072	0.24407736978082184
6840	6709	0.9197577855000949
6709	287	0.8573257341821394
6709	6546	0.995138406800371
25976	22803	0.7315613103160636
5594	8826	0.9655678834826309
2893	8826	0.9618459082147017
8826	6780	0.37786461027709706
8826	5879	0.3293990006016223
9495	8826	0.37588197847708216
53405	8826	0.39681475957575785
8826	801	0.21245951018553555
8826	1499	0.2388938250240784
8826	998	0.3617793477710478
3791	8826	0.867025718136798
8826	58	0.8191832012668732
8826	9255	0.2639502776272451
7251	8826	0.3076758930484651
23086	4093	0.9386179295781554
5873	23086	0.9928560791316885
3912	127002	0.9051256467035378
4188	127002	0.9266956069162937
5523	127002	0.6337981133428343
256309	127002	0.9744625144315613
8835	5618	0.6322519155773954
8835	2690	0.6328692398346902
5747	8835	0.953663543389637
9021	8835	0.9933260527132608
8835	3480	0.7420092538950485
6310	91752	0.7153886083911942
6774	5371	0.7595720675153643
3454	6774	0.2783549138634811
672	6774	0.7373588524077945
1026	6774	0.2681011162635194
2261	6774	0.9996325875361614
2264	6774	0.7596829974266797
2908	6774	0.9005853538966413
3055	6774	0.6493612331614145
6927	6774	0.9974134374710388
3559	6774	0.7375544357827124
3716	6774	0.47707241774224585
3570	6774	0.42872517103492314
4654	6774	0.5485738124125383
4790	6774	0.3017729079144793
5970	6774	0.33899820360414523
5979	6774	0.99370754351637
4233	6774	0.6728726991730127
3725	6774	0.3953993408538281
595	6774	0.3767497032925995
5610	6774	0.6814130576325361
5781	6774	0.9915871901355915
2241	6774	0.8541524259837701
5594	6774	0.7588945363810318
5580	6774	0.7458701246609394
6118	6774	0.9808256810819671
2242	6774	0.4066220683555315
6714	6774	0.9899840610342192
660	6774	0.8983345756943066
367	6774	0.821743893315932
6850	6774	0.807594977917069
1387	6774	0.40944608877521205
6772	6774	0.358441110445451
3572	6774	0.8292313841372012
2690	6774	0.9800392934174107
3953	6774	0.9943105491391635
5599	6774	0.44680724613418477
6774	1441	0.7809530467447834
2969	6774	0.4749677720390899
5595	6774	0.9875791429314196
2923	6774	0.5943911029155373
5879	6774	0.6171238305191196
2305	6774	0.990909267433439
2033	6774	0.2800832302333127
1956	6774	0.34379223128317093
7253	6774	0.6271337259871501
9111	6774	0.37557238128448134
85480	6774	0.9057408005091361
5771	6774	0.3663928187216037
8841	6774	0.41052457104420625
3066	6774	0.9352351341692611
3065	6774	0.7536251192829502
9252	6774	0.524177489224197
55620	6774	0.9987030378246882
10401	6774	0.5979476271624975
55250	6774	0.3795158495313302
149233	6774	0.7947618297787606
10524	6774	0.48042323965749745
168544	6774	0.6401527338120871
7707	6774	0.8666053534210283
1439	6774	0.3552159311593073
6774	7852	0.2014944027666843
6774	2321	0.7678102971481442
1234	6774	0.835569802593227
3575	6774	0.8678545989290631
6774	6776	0.29570140913923737
6774	2624	0.775579973824474
6774	3280	0.725971624541998
6774	3480	0.5989820595777928
6774	5159	0.9968995937248155
6774	5156	0.9981736698533226
6774	5757	0.5645077477574283
6774	3654	0.8895519256431532
6774	2623	0.839577047629823
6774	388585	0.9992144365328326
3326	6774	0.8184972878888743
6885	6774	0.5405044982121012
387082	6774	0.5344072085633655
10399	6774	0.5001199598490871
2042	6774	0.8008174007047408
2475	6774	0.4129013803252768
6774	3091	0.999760634780791
6774	4086	0.9928715131696952
4593	5913	0.2623326482652004
8292	4593	0.5044069161779667
285489	4593	0.9573387955812187
57148	57186	0.3708390297533697
4026	51374	0.6874763998114268
3784	3753	0.4445624783562465
3784	9992	0.7882386058256401
3784	10142	0.4515171287164321
23704	3784	0.9142673692302017
7189	3784	0.8354676456652292
3784	5701	0.9938370231575631
3784	5702	0.8934588105439616
3784	5707	0.9515856538156902
3784	5718	0.9353478798950476
3784	5719	0.47417841265627203
3784	5709	0.8602722606504178
3784	5713	0.7605941303108921
3784	9861	0.477132242083254
3784	5693	0.7911736195747912
10730	5663	0.9836228412961867
3980	55775	0.675397218314842
55775	7150	0.9449276349976321
8787	2779	0.9133730785455185
4670	1048	0.5835737159080594
1048	2130	0.9757090935581869
1048	57540	0.6505863007473494
8328	124401	0.9956610456751416
84735	55748	0.8836437300087567
10419	6628	0.7089747375025013
10419	6634	0.44430071333749765
10419	6632	0.9844302288300724
10419	1207	0.6991266936752218
54101	79084	0.4312030661898092
823	10419	0.4447242513515981
9150	10419	0.8980316395107906
6751	10419	0.9976740794813884
7532	10419	0.9330942239893716
54101	29789	0.6723521287001404
10419	10971	0.7624727351246712
10419	3716	0.9860508460200981
10419	2091	0.7453337348926219
10419	203068	0.8229218416362363
10419	708	0.7752188814748555
10419	7846	0.5557583206708294
10419	3276	0.6660811984203256
84665	56034	0.9198201100132968
2162	2162	0.0
5345	2162	0.8510930426046883
2165	2162	0.8239549638906487
2266	2162	0.846186271894112
2335	2162	0.7177976923439893
2147	2162	0.9814292723753937
7069	7069	0.0
8683	5940	1.0
8683	708	0.9598665700118794
8683	6434	0.4110759757695064
8683	8446	0.4103088252849396
8683	8996	0.7197719993255163
10656	8683	0.8526498362878732
4904	8683	0.2354660912496911
8683	91746	0.08417173018550272
56159	220136	0.9622606145641421
64756	506	0.7986420362707918
116449	3937	0.407198333620439
2130	158471	0.9910699264359104
7157	286514	0.9616374659259763
286514	10318	0.9674500121403733
286514	84708	0.9187788751020767
55034	335	0.8840776923714202
55034	84677	0.9781653739351037
55034	345	0.9306152964535732
55034	1514	0.4703561616253431
55034	79070	0.9275968607711285
55034	712	0.9681194061763811
55034	714	0.9868529147258869
55034	5860	0.8401346257143052
55034	128876	0.6260158884793121
55034	1791	0.8072702249324442
55034	2335	0.9877229905955565
55034	29946	0.9727956518452379
55034	79925	0.8255112299442402
55034	64221	0.8049941033681165
55034	64759	0.7582140296488538
55034	9667	0.8785453518770572
55034	23076	0.9884950023154238
55034	3514	0.992486232294886
55034	3868	0.6087483040262214
55034	3857	0.6863788349395321
55034	3848	0.7411732943713467
55034	643314	0.9287403964144652
55034	84867	0.9408978896329634
55034	84203	0.8787432946770046
2395	9463	0.790578866868862
9512	2395	0.6690941923914941
87	2395	0.9161940821900805
4931	6125	0.2624316521605543
1400	4931	0.9887507220328993
9618	4687	1.0
9618	4055	0.6607443222274014
7874	9618	0.7077605957636024
27036	9618	0.9873638391434374
6198	9618	0.9177044388027156
3654	9618	0.8968021192430902
7293	9618	0.9949152251846316
7189	9618	0.9631330524465758
9618	148022	0.4615603997530684
27018	9618	0.8657469972124536
9618	8470	0.7934729390171915
9618	9500	0.9087718319419684
9618	7041	0.9483182936881711
9618	7329	0.7393396487038899
9618	5359	0.8379233262674539
9618	6895	0.8388468878628634
9618	10295	0.9906210169226597
9618	4804	0.9975092014783615
9618	64750	0.576493430957921
8803	212	0.6967338330207689
10459	8754	0.9473877497608845
10459	5980	0.6959702596141959
51455	57084	0.6356436239437606
4085	10459	0.9341367123926636
5546	10459	0.7991225683543339
10459	991	0.9659732882741616
55231	147872	0.2781626945356379
9075	7082	0.8395089297342189
65266	9075	0.32996020252744174
9075	83755	0.9313599069220606
4048	80021	0.16432193196664002
5360	336	0.9979691044173795
5360	19	0.8726882377161465
335	5360	0.985077361540919
8600	5594	0.9888841145829266
8600	5599	0.4533635737747659
8600	5595	0.939429475635265
8600	7189	0.6465533726215966
8792	8600	0.9725115046287973
8600	4314	0.8912077537169472
8600	4316	0.9844370240139915
4312	8600	0.9214218400850562
8600	8728	0.6605737703137038
8600	4792	0.6116987970162313
8600	4790	0.7699661614723112
8600	207	0.6766050367744896
8600	6714	0.8122999550571279
8655	4651	0.6668644538149238
4651	801	0.9899698931210865
3693	4651	0.18310599913615633
4651	58	0.9526638238144391
4651	8399	0.8005496733084305
353091	80329	1.0
9891	839	0.8678596907111569
9891	8239	0.9932986893781206
9891	3303	0.9773040987209318
1439	3055	0.6266389368953718
3055	3815	0.5927726709401071
3055	1796	0.2922869006878841
3055	55750	0.7280718257538723
3055	60	0.9606524961515355
5062	3055	0.459823869172169
3055	1441	0.22239660056169086
3055	5921	0.9997871398410815
2209	3055	0.10481719948569435
27	3055	0.9744037537152328
3055	867	0.7001408645814848
5295	3055	0.7140112168550417
5175	3055	0.8422218467894709
6654	3055	0.8355093486690128
25	3055	0.393034301709676
30011	3055	0.5866522419446163
3055	5336	0.3774397237982008
3055	2889	0.40174390641453783
3572	3055	0.999679549543985
3190	3055	0.8317692102760788
1232	3055	0.5257631311913968
7251	3055	0.9277277704436386
3937	3055	0.2737262547934165
7456	3055	0.39663578162991087
1785	3055	0.6441252674865154
5291	3055	0.5986241550348836
9564	3055	0.7519458667255634
23607	3055	0.8106332488288075
22821	3055	0.930718017821718
8935	3055	0.31160326241295877
59341	3055	0.890920393525473
8751	3055	0.7512536089240944
80304	3055	0.9541252072946937
23616	3055	0.5598920645807048
64207	3055	0.9106237022867196
83729	414301	0.9995634830152252
30846	23301	0.918513407806131
57758	80274	0.9622091681493998
126669	25	0.7065072454251435
922	959	0.9814221441182391
4089	10363	0.19148208947818546
55110	10363	0.9698828508653301
1838	10363	0.7149244796284471
8812	10363	0.5408029519926316
10179	10363	0.945706884331428
1876	7027	0.877117416633098
1876	1869	0.9979735528641289
84108	1876	0.7891339415074716
23429	1876	0.901978572944464
80314	1876	0.7552045734404293
10771	1876	0.9496964296909398
1876	648	0.9950705628916969
10413	8463	0.4106208521253478
8463	8777	0.48584995948236553
4950	7525	1.0
5578	4950	1.0
5579	4950	1.0
5582	4950	1.0
4950	2705	1.0
4950	7082	1.0
9414	4950	1.0
27134	4950	1.0
4950	4089	1.0
4950	57154	1.0
4950	7046	1.0
4950	58	1.0
1454	4950	1.0
1452	4950	1.0
8204	3725	0.9591336355316349
8204	5465	0.9986393845918462
8204	6256	0.8749318856947843
8204	2516	0.576919151124855
8204	196	0.9953117232342792
8204	7533	0.9090320952722912
8204	3065	0.9302650653799986
6885	8204	0.9901394040400424
1487	8204	0.9768066797799468
8764	8204	0.9957031526371762
8850	8204	0.9999266333360283
190	8204	0.9986546985340383
8841	8204	0.9984800005048341
5467	8204	0.9999682956012478
56159	8204	0.6984384125972234
8204	1488	0.8535798990398069
8204	80321	0.9595794613655
367	8204	0.8946094664674433
5914	8204	0.9512569087508416
8204	5468	0.9977882535580308
3276	8204	0.9773069810599713
8204	3066	0.8562544727644621
8204	10014	0.8708943955882154
2100	8204	0.832762431704615
2104	8204	0.9582333327106056
3172	8204	0.9817007573336889
2494	8204	0.48065272813434134
6096	8204	0.9936548793385511
7068	8204	0.9309957291528042
7421	8204	0.8797994731734775
8204	2908	0.9870343453942207
8204	7514	0.9951625394207531
5890	8350	0.581889005071389
5892	5890	0.8538139487232277
8370	5890	1.0
5890	3005	0.9870973706737582
5890	7516	0.9268907607235226
6498	79710	0.9926987849860625
213	175	0.9826091197301794
175	3482	0.7815168052589518
175	147	0.5534124297157597
175	335	0.7059106606612566
175	3778	0.9505761474466057
175	1514	0.9963678934826666
175	8318	0.9383386510960312
175	57165	0.8393044176134339
175	64866	0.9961177286377866
175	1642	0.7804845548448291
175	2335	0.572895888119092
175	3500	0.47480891090521027
175	3858	0.9061435099990511
175	3857	0.9470604263112692
175	3848	0.7971263677574392
175	283160	0.9360387839836015
175	354	0.9021948679511773
175	254879	1.0
175	83660	0.8380338813602144
175	8911	0.6161302614374868
175	5324	0.9263666401966475
175	6018	0.6304793013560896
175	337	0.5475667019455699
175	345	0.7764017212996626
175	23418	0.9915987215929538
175	54536	0.8073225816127341
175	58506	0.5687043811829966
175	8848	0.9994037865573238
175	3514	0.5425747074449987
175	3693	0.8789536225461774
175	3853	0.8150380665900592
175	710	0.9942777258024043
175	2147	0.9895353069031143
175	8907	0.9626276517750503
175	336	0.9762812326730312
175	344	0.778022918739623
175	1120	0.6564246948330457
175	2155	0.8761910053256221
175	1675	0.9920570331976621
175	3075	0.9967578838568404
175	1471	0.9912049615845722
175	117159	0.7936592317555551
175	2934	0.9511889298382092
175	57722	0.902387163432457
175	3263	0.882595799952778
175	80012	0.4582144136547299
175	6767	0.8911354919597692
175	79139	0.32366994941770244
175	284418	0.5923860540755435
175	79691	0.8309418241318802
175	9778	0.9068736905388297
175	3697	0.7631050092540441
175	3860	0.9367212536151248
175	3868	0.744480517678312
175	3852	0.9808729570497936
175	3854	0.9815248291907321
175	4253	0.6683610001974749
175	4995	0.9999998106771038
175	5473	0.9934997154827556
175	5903	0.5917581435435153
175	6262	0.9997518764093313
175	255189	0.9842126308123722
175	5646	0.8892970568271608
175	23431	0.6304337918104324
175	91768	0.7893450523962287
175	10165	0.9331250244635747
175	58484	0.526866069506891
175	1608	0.98669678193178
175	1756	0.9824857893986376
175	23405	0.5915424852928446
175	9402	0.43034341998918535
175	60684	0.44681221131871496
175	26165	1.0
175	91523	0.6495527163076211
175	29951	0.9985384236573571
175	79728	0.8731452248280185
175	11155	0.996645263075445
175	80817	0.5273264570442642
175	3673	0.44841214389975903
175	10985	0.6793322862006583
175	23315	0.7420540587449409
175	23019	0.6824323625967281
175	27040	1.0
175	7273	0.5256017220157787
175	6510	0.9994981421482639
175	5178	0.9999582114200223
175	54677	0.6506093427730342
175	6331	0.6302381703166553
175	6683	0.7489279364848436
175	84174	0.6092503418428201
175	9967	0.6180411886141428
175	151246	0.9404090186898832
2800	5870	0.4068027723783274
400	2800	0.7239487825463442
978	90850	0.7605886474423045
1288	5008	0.905235274711103
3572	5008	0.999996384875321
9180	5008	0.5296638676334169
5008	1285	0.37756744949947674
5008	1284	0.5748891471624766
5008	1282	0.6913736909479518
5008	1286	0.7535076214180663
5008	3977	0.6523730737676736
96764	1387	0.25544182328940224
96764	2033	0.16013344725768874
8726	96764	0.3084855368360877
8161	96764	0.3806506069958573
96764	5465	0.3842813059138699
96764	10060	0.9970935124450635
96764	7485	0.7229308698618091
96764	5469	0.6507341933801136
96764	10891	0.6405129130311593
55011	998	0.4803306050905576
55011	5590	0.5008334184885825
55011	5584	0.8707088174505264
55011	10910	0.7990152689366417
55011	81572	0.6821982707019174
55011	84612	0.769217332771901
54464	92806	0.842469468810747
1557	5447	0.485376814682013
10239	1176	0.9989436021224064
10239	63915	0.9398853374457532
6540	26258	0.7903920350085292
3792	1907	0.996770266824528
1215	1907	0.9783405679134454
4311	1907	0.8420397989036266
90	10713	0.40048095647442494
5601	3725	0.44196440527604963
5601	3727	0.46320767145310526
5601	7157	0.31419555836305335
5601	2004	0.8607640884766203
5601	3020	1.0
11016	5601	0.6362051041138521
5601	29904	0.5595891991101212
8550	5601	0.4269673797857898
80824	5601	0.4702831968895538
142679	5601	0.717412278071972
5601	122953	0.8862805522396604
1846	5601	0.554085338868159
7597	5601	0.4648883478179755
5601	10262	0.5247855533688721
5601	80817	0.26524255089557514
5601	57562	0.9038398080778114
4087	5601	0.552935193155335
5601	4088	0.9207739843800402
5601	1386	0.5515598324382154
5601	5925	0.7012413588067261
5601	7511	0.909623070515102
5601	6198	0.5796701779951512
5601	3297	0.5756899598275957
5601	3667	0.912757840894173
5601	5599	0.6797201216829762
5601	57630	0.9039791949839104
64689	836	0.8906490341266498
64689	840	0.3530268967694177
64689	5347	0.7876671300955698
10959	64689	0.8660228844008735
64689	983	0.5283280249850577
7039	64689	0.872143338114916
10114	64689	0.6649744570298566
64689	891	0.7479081685835212
5859	5917	0.5736234639273299
435	5859	0.24706498766152762
5859	8446	0.7404038312541239
5859	8895	0.722710264572342
26994	5859	0.8679490301037589
5859	4093	0.9438290489148942
5859	51520	0.11881194622532121
5859	27316	0.9336691482437436
5859	7965	0.04582468268256079
5859	1615	0.22094893787374303
5859	4141	0.3676674976968819
56886	9403	0.3621074845921157
51776	7046	0.9843181040951181
51776	5608	0.9956895608091931
51776	7581	0.9875711884797598
163081	51776	0.9974991884914233
7532	51776	0.8940498977603397
3728	1830	0.9242252703208313
836	1830	0.9992417524381572
1830	11187	0.8403143862756082
27352	4771	0.8392206117410828
58508	7277	0.5681734222671224
58508	203068	0.7701061045141699
58508	5929	0.3274774256163049
58508	8085	0.23732823897574917
25805	11063	0.8724664924166481
5764	9238	0.7981747742522742
7528	2280	0.8831541355557198
7528	2287	0.250120707606456
7528	6667	0.9032433750456583
7528	4609	0.9960575311153974
7528	4851	0.4584212972994095
1870	7528	0.6706926477342527
1871	7528	0.2712590287856891
2969	7528	0.26413016595239114
2033	7528	0.18697028861256726
8819	7528	0.7507292964224765
3066	7528	0.72207953387624
8841	7528	0.35529384749735016
9406	7528	0.9271548779644228
8726	7528	0.4025545730730151
10138	7528	0.5993241093173651
23429	7528	0.9975430077192726
22926	7528	0.6103143997859206
672	7528	0.7964498016095511
10969	2248	0.5363827691322136
1457	1958	0.7239058771044959
1958	6667	0.9650176433271218
5970	1958	0.1685626667958786
3725	1958	0.036446371296676716
5684	1958	0.23740204888309435
1051	1958	0.8771935432204003
7157	1958	0.238942392180288
1387	1958	0.2018871099207864
4773	1958	0.5580830565222499
4664	1958	0.13968800583182883
5307	1958	0.27180336766224045
2033	1958	0.08631305107359921
1958	1029	0.976709768264854
9787	8945	0.9902033456076822
3798	147700	0.9174231955153367
3798	10499	0.8331367459667831
3798	1838	0.9379386925278226
3798	3799	0.9925552634860577
3798	3831	0.9829445843800568
28962	26575	0.7708665848733602
28962	8601	0.9378610834417094
23181	1746	0.917962139535077
10499	1746	0.9344995114234811
22803	23435	0.8816682567556944
23435	11244	0.7083659868812866
23435	55968	0.3781952592711235
10067	10413	0.8953611458506288
10067	7251	0.9001094631435329
1956	10067	0.7758593434961929
10067	9522	0.9986538181712392
10067	10066	0.7825126285804833
117583	7532	0.9531812367595298
84612	117583	0.8917531978935926
387755	117583	0.9313360748797228
3495	55197	0.8010224187317894
55973	3495	0.986575788744557
10891	5465	0.333985263001523
10891	6256	0.8363811180994523
10891	3054	0.7297686031649846
1432	10891	0.8527301111598717
10891	5468	0.2854355314676553
10891	2104	0.36994212643172375
10891	9971	0.6995772483791711
10891	5469	0.997451357303786
10514	10891	0.4842626039245346
7068	10891	0.26990279223774394
9970	10891	0.7100935465876859
2100	10891	0.995045578163464
3172	10891	0.3655602657974981
2101	10891	0.3499561703117706
10891	23411	0.6047953433933344
8856	10891	0.3311666248575733
10891	6430	0.9315569637883803
10891	6429	0.884825850581759
10891	2932	0.3759464878484913
10891	2908	0.29814115228978366
10891	4691	0.41500508452133644
10891	53981	0.9902322703754072
84074	1025	0.857058998679249
90678	7251	0.8551486493567921
6310	90678	0.5476108020366155
4633	90678	0.5971086950805464
6258	90678	0.9727090601052701
3831	90678	0.9449171786797572
92689	90678	0.7462493024258379
4595	90678	0.5475469764818968
79142	90678	0.7488196301328003
22981	90678	0.9972213821224796
51252	90678	0.955208428258915
10116	317	0.9666945749708589
10116	9856	0.9799339670645357
10116	355	0.9043400696399964
6310	55638	0.9819541768169664
6159	55638	0.7245365329275693
55638	3799	0.8116135642689528
1674	6462	0.790430264834967
823	1674	0.8466677756097987
81786	1674	0.9129498792880746
1674	1832	0.8126958759801255
6271	1674	0.8513788247820946
5310	1674	0.7719333308015024
9212	1674	0.8873149106115497
23336	1674	0.9793910548494258
81493	1674	0.9980334203008355
9315	84966	0.5609030492630609
883	883	0.0
1676	27141	0.9760854875023455
27141	1677	0.5550636944727643
27141	1149	0.7407831218049381
4233	84105	0.9425127503268094
27336	2963	0.9575927084498603
6629	27336	0.9280256499822661
1025	27336	0.7634101903828627
6827	27336	0.8710763734085836
27336	4691	0.7145669797353094
27336	5435	0.998006813973806
93145	90933	0.9994120490278096
127557	90933	1.0
25888	90933	0.8958210280248373
5058	10095	0.7542491543385443
10095	10092	0.9958610178705927
10095	60	0.9492177636827017
10095	28957	0.4157995149082261
10095	10109	0.4218238420637448
10095	63875	0.817647443252767
285600	23192	0.9909595323089186
5611	5610	0.9968187478271011
9451	5611	0.7060132468248952
5612	5611	0.985203654996567
5611	114609	0.9796318780864632
5611	3303	0.9678021877863108
57214	5362	0.9967202988160158
57448	836	0.7364040188917009
57448	56616	0.2589428594323522
57448	11336	0.45951209050848263
57448	60412	0.10595746924357385
57448	4218	0.30742769917904056
57448	9101	0.35108375732806607
57448	983	0.5806111582964171
57448	5347	0.7009637195967571
4093	6238	0.9960412043406244
3799	6238	0.6559033004477755
3903	5781	0.9960282290692879
5777	3903	0.3957552275130638
10981	5576	0.9938196743792758
1121	10981	0.9987869094887255
2209	2214	1.0
2204	2209	0.2589044787074357
6850	2209	0.35475302639161654
27040	2209	1.0
10288	2209	0.06700390546062351
2209	325	0.999321061323608
10903	4093	0.8809207684268898
9252	128312	1.0
6046	128312	1.0
9131	836	0.7668523228904993
3304	9131	1.0
9131	84273	0.3751504822020273
8614	9131	0.692558521481228
9131	8666	0.7315786656092627
9131	3303	0.565874716846249
3640	122042	0.8989430751868746
84258	6616	0.989933395714913
84258	160	0.9782167706853799
84258	10492	0.7883843088579061
25873	6142	1.0
2806	64429	0.9495986391366307
2806	80145	0.8764915096472485
4191	2806	0.457421959596104
2746	2806	0.9994499006547599
6908	54457	0.9999117318126807
5997	5578	0.9618684682733496
5997	5579	0.4861920715272241
5997	5582	0.9978001275288704
1315	5997	0.9483332859944118
2776	5997	0.9822264202606306
9276	5997	0.852660154972849
5592	5997	0.8870680313991732
111	5997	0.9956592305984715
51573	5997	0.6585683163007694
5997	801	0.8043097081652766
148	5997	0.9377303976460638
780	5997	0.7082175795494408
5997	22981	0.9803714549159395
1508	5997	0.6321590155457102
5997	6331	0.9564473322260048
5997	8655	0.7386197612394767
5997	55738	0.9645389296144913
5997	51699	0.9951113858701746
5997	8508	0.9974907791683854
5589	5997	0.9728115561355599
5071	5997	0.8950388690222404
84687	5997	0.5924766184628218
5997	2769	0.5575725613235676
440068	114769	1.0
114769	834	0.33298079188432084
208	208	0.0
208	9545	0.3414853353647196
208	2492	0.6917647622075833
208	6517	0.39795661136587057
208	207	0.6062694850888839
8115	208	0.9152050003309533
208	331	0.9654771247964424
4515	208	0.3244425533006847
208	1147	0.9855700552160318
9623	208	0.9981993635921714
26060	208	0.6801390736958979
2932	208	0.4495243853513067
5170	208	0.27844210291678095
208	84335	0.9776248824399028
57630	208	0.9483141810939502
7802	55324	0.9571039160490338
4338	55324	0.9533791836720411
22985	55324	0.44972124897205035
55004	55324	0.7572921872915686
55324	84273	0.5767238846838012
55324	79939	0.501389390806164
10301	55324	0.9648260954960752
212	5876	0.9079661916909876
6794	7157	0.1065689667616958
6197	6794	0.9901894782325904
6794	2011	0.26973532604050376
6597	6794	0.14207632081169308
11140	6794	0.7195097354528706
56288	6794	0.964279367787845
114790	6794	0.25952850395128735
9252	6794	0.6879233446689881
55437	6794	0.8983934255071295
6198	6794	0.3890068671349205
79155	6794	0.31900193587347303
6794	54861	0.3945966359748887
5728	6794	0.26905232561182046
6794	25843	0.9963146028112226
6794	5563	0.9258627048548078
6147	3843	0.9440088134871649
6147	3842	0.9895931822695514
6147	166647	0.9681135791461395
71	6487	0.9036376248077431
6487	10066	0.9724830660602173
6487	9925	0.9649046153659737
6132	6487	0.9618002613271619
3806	3107	0.999777374813505
55742	3611	0.7660616626325769
55742	5829	0.6213209668950093
55742	3987	0.9106260544223366
55742	58	0.9652417577468613
23312	124925	0.9386262137495949
5580	10000	0.8070241763262436
5590	10000	0.8579441978757307
10000	8115	0.9960010191350142
5170	10000	0.9125133611779424
5887	6996	0.8314035474689652
5887	5710	0.8907611565082334
5887	4287	0.8677145256393963
5887	55768	0.826785215455768
7314	5887	0.888950981628688
5887	10054	0.8878197572062652
5887	4968	0.8998377241367299
5349	26135	0.9679226537956813
5349	54850	0.7126731230031247
389833	54069	1.0
7205	79843	0.9894855206355118
30008	79843	0.7452879523420819
4188	79843	0.6373701976150272
2047	1947	0.6970520770645265
2047	4690	0.9914273449838467
2047	1948	0.8483379951598158
1946	2047	0.8203693667890626
2051	2047	0.8709798341006936
52	2047	0.9996024047927609
1942	2047	0.7621535786682747
2047	5829	0.8825447161938831
10232	94025	0.792516621666322
5875	5861	0.9375299626432598
5875	659	0.5977632475076256
5875	5876	0.4789496473074131
5875	1121	0.9996985992945175
6181	6176	0.975579790384117
27250	6176	0.8391977865682598
1915	6176	0.9855266617402361
2547	6176	0.8901763859461056
5764	6176	0.5922368672679248
6118	6176	0.8228550419041625
6176	6303	0.687836498924284
6176	4905	0.9992906830132832
6176	5201	0.9913149824372658
6176	11051	0.8751820334169302
6176	9551	0.9320564925006316
6176	25874	0.9900254599913287
6176	124930	0.9494647632149116
151648	6176	0.9800872479239968
26258	6521	0.5759470261241262
26258	2647	0.3694553823287343
26258	23673	0.8001346216220417
26258	23557	0.4843281790870151
26258	84062	0.6871870376184575
26258	55330	0.45400396747481864
26258	282991	0.8172702920693631
2059	26258	0.7779970821827646
56034	26258	0.6357793942267875
55109	26258	0.9396949267093715
55093	26258	0.7370738373533072
149371	26258	0.999960264608979
79666	26258	0.9902728704474499
26258	541468	0.8872683461513589
26258	63915	0.8930344179379972
151648	5519	0.7831396087848779
151648	5516	0.9332166747883512
151648	5527	0.9886405867904893
151648	5529	0.8692311200098635
151648	5525	0.8745668025466635
151648	5591	0.9985787481136235
151648	2547	0.921300508078871
151648	7520	0.9914657245880263
151648	5515	0.9646262955449918
151648	55379	0.8004020683216373
151648	4736	0.9987552140598515
151648	6158	0.9992524719195351
151648	6129	0.9687348579805126
1602	9611	0.8558101169521564
1602	4089	0.9092807667306602
1602	6495	0.9909046124404399
1602	2138	0.8490077882243234
1602	4088	0.9213181479005321
1602	2140	0.9874867837580927
1602	7329	0.8120084773225633
1602	25942	0.840608122771922
1387	1602	0.773235504803722
80325	4093	0.9986085306079167
4087	80325	0.5617931682754573
10762	3838	0.7517262299495675
10762	1027	0.4194912120715202
10762	5901	0.9992990245077978
10762	7514	0.41008791272702183
10762	3837	0.4554781403664059
51061	7173	0.992474892390887
3005	84273	0.7615578462130337
3838	3005	0.9329526325912445
3843	3005	0.5153491122880176
3837	3005	0.9986682071414866
10527	3005	0.9863275544526822
1398	6310	0.9908274089721916
2051	1398	0.9997876788784329
1398	699	0.6542056704745924
1398	5706	0.8614204478693201
1398	5359	0.9270543948873602
1398	55211	0.965580933251381
5979	1398	0.8180308410780901
1398	9564	0.5223490691949983
3667	1398	0.7444550877365685
1398	2321	0.7365649607213776
1398	5295	0.7914472974542512
1398	3791	0.6611638529702191
1398	4914	0.9324380452493974
1398	4690	0.8223922154755305
1398	6464	0.8616474550337863
1398	8660	0.9640521655506011
1398	6776	0.984613095032493
1398	10818	0.5738126736800808
1398	3815	0.9987675196211666
7535	1398	0.9062354107625197
8936	1398	0.7218582127732098
55114	1398	0.728328563576266
1956	1398	0.9969244335892214
3480	1398	0.9403384290986443
27	1398	0.7429547781557488
867	1398	0.9591242666361788
5159	1398	0.8103138207791254
5156	1398	0.8637627447071594
2042	1398	0.6646628496293339
6654	1398	0.8266843110823308
25	1398	0.6332850251360327
7465	1398	0.88784756474125
2889	1398	0.9885780890038651
6461	1398	0.7426254028583656
1398	5747	0.6094715535573414
5599	1398	0.7147850717678317
1793	1398	0.5933167128669083
2049	1398	0.9255177575461708
11184	1398	0.902768045727143
5829	1398	0.757259151152744
7514	1398	0.9632856389135291
1600	1398	0.9994326217199913
8471	1398	0.8484150966765673
2549	1398	0.8063552841118584
11183	1398	0.49871168637738705
2060	1398	0.7959884041018732
85021	1398	0.9694507756904007
23624	1398	0.983601674940221
23616	1398	0.85161446707016
4739	1398	0.6578289997493663
9743	1398	0.7541748946868978
55715	1398	0.65383951053877
1398	30011	0.9701890670507252
1398	29760	0.9979812361955106
7805	2060	0.43093979093519863
2060	9185	0.6177473911173159
2060	3267	0.8389166053975705
2060	160	0.4808969389102913
2060	1999	0.9239168900627694
2060	1785	0.5129387553093601
2060	8650	0.11761808929824369
9253	2060	0.872091094953074
3268	2060	0.8542864920585194
2060	10254	0.47585044291143674
2060	10617	0.32499661938658164
2060	29924	0.6049482088264995
2060	22905	0.9908425147176692
26994	2060	0.9999952925853285
25843	2060	0.9730063686236912
85439	2060	0.7882416778166856
7314	2060	0.18225567808951482
23111	2060	0.8769437455965692
29979	2060	0.21959376309801826
1956	2060	0.42162522348962383
8837	836	0.5805527156943384
8837	5664	0.5754328933116106
8837	7185	0.21253610062336392
8837	843	0.48270161064372985
841	8837	0.3707379448885284
8837	3551	0.21652992069709498
8837	8737	0.9272947532679643
8795	8837	0.8480006488655611
9191	8837	0.41611254495290595
162989	8837	0.6034607133134244
4790	8837	0.442871025871554
835	8837	0.675274206788341
839	8837	0.9968830529079616
840	8837	0.8708436115879863
8772	8837	0.6017063964949187
8837	5894	0.3190316446826813
6432	8446	0.8462190204889586
140890	6432	0.9215394054677821
6432	985	1.0
6432	11052	0.95353903025861
5094	6432	0.7548600035359447
6432	6635	0.9963573405034185
6432	4904	0.7319607721371959
6432	6634	0.8527313920862412
6432	6632	0.992301173936915
6432	6636	0.9998981867128434
6432	6637	0.9995498589978629
6432	10081	0.8704475784495536
6714	7429	0.5462190908938283
7429	56159	0.983212964695297
7429	58	0.996535353022356
7429	71	0.9898081311951967
160	4093	0.9999876375606465
160	6464	0.9717766266063244
160	2690	0.9858035514385932
1175	160	0.854213993429787
8301	160	0.9622870741229965
8650	160	0.4810480064422187
29924	160	0.45221683649288025
9685	160	0.9670115822155301
22841	160	0.9991763044590135
9066	160	0.863358432189159
160	6016	0.609506789653036
160	7913	0.7212550889464886
1785	160	0.6445567310432487
160	6462	0.7243460474756169
160	163	0.8263066578578986
2176	6708	0.9725069586084549
6549	6708	0.9983642414555357
10006	6708	0.9073048046483905
6712	6708	0.9681905912685076
6708	58	0.9855428630942455
6708	55740	0.9969890940088832
6708	7408	0.8978070188289271
79987	4093	0.8272230531719762
6498	79987	0.48540306820623513
4088	79987	0.9689255535956454
79987	9372	0.9821521796339843
8676	8724	0.9590120155791686
9100	8724	0.8750673248013641
8724	6337	0.783326205706735
6822	6822	0.0
6354	6354	0.0
4312	6354	0.5996084609784837
4313	6354	0.8669498731614445
166	6354	0.8762527834557323
4314	6354	0.7437662510527865
4322	6354	0.977151658455419
2826	6354	0.9983985752034621
1231	6354	1.0
1232	6354	0.7999284803287159
1234	6354	0.8917355869899346
51554	6354	0.9922097892492365
1238	6354	0.9992848697126246
126393	7532	0.8497952058425966
126393	26353	0.17581309017896274
93974	93974	0.0
56893	93974	0.2094253790986471
64215	3700	0.9376589091540088
117581	4208	0.9742072119080996
10567	56997	0.6893585415977981
150684	331	0.853397244100818
150684	8454	0.20083605287848272
150684	4792	0.17449396346250978
150684	5970	0.12679757105706813
150684	51122	0.807291314985469
150684	54939	0.5411684136257655
150684	170622	0.7918265715678068
150684	149951	0.8634199851582558
150684	54951	0.8740451420910489
150684	51397	0.38176539220370387
150684	28991	0.19880271679158668
150684	4790	0.5684396473656328
26958	372	0.8560863821125508
26958	1315	0.834529785478022
11316	26958	0.9506861687679269
10728	26958	0.8361872164629451
6892	26958	0.778991124593154
22820	26958	0.5345347436079777
22818	26958	0.7742926662567973
51226	26958	0.9771271862282305
26958	400	0.7957580212760922
26958	1812	0.8112937727012053
26958	1314	0.9783826228633765
26958	9276	0.5476805559734288
26958	51272	0.9851164159712338
9722	8224	0.7860278539281387
6436	6435	1.0
1755	6435	1.0
399687	6435	1.0
6435	712	1.0
7097	6435	1.0
7568	9001	1.0
126374	23607	0.8515627102410122
124590	10083	0.9022526454139914
9175	3551	0.8954347665333975
9175	10935	0.9968314488249466
4140	8655	0.8465273546779164
7532	4140	0.9699068440831249
4140	5318	0.7277066777166823
2810	4140	0.9026697756127611
4140	9512	0.2550310344662954
4140	79754	0.840353279391528
4140	25926	0.8539093296280802
4140	55823	0.18188814651146856
4140	113174	0.8256444584097693
2188	4140	0.6369406445632535
1114	4140	0.7683196739953928
7534	4140	0.9834940491804467
8844	4140	0.588916744340267
4140	995	0.9222029382349177
4140	23387	0.27059812151456697
4140	150094	0.21897926243309485
4140	6794	0.2206427212803277
84676	2027	0.6806903340475401
11146	2280	0.7214680936803575
11146	55968	0.8610783330186926
11146	4233	0.7217638998317533
5791	3741	0.6173968528937479
5791	7525	0.9622879364639425
5791	5594	0.9743455985323679
5791	5595	0.9358562543669358
5791	6714	0.93480122059918
5802	5791	0.24434723752991871
7078	4314	0.2834355646770028
63827	4314	0.515749206393874
4314	6357	0.8388206142683634
4314	6355	0.9999863256002738
4314	1404	0.9017809254726705
4314	1634	0.1900414556920964
5340	4314	0.9720606613919704
176	4314	0.6375912658574947
4314	3486	0.2688298204827788
4314	6347	0.586756162218645
7411	7428	0.8760994002147093
4438	7411	0.9458240877891944
5202	7411	0.9666940256440897
7411	60	0.9253889000499242
7411	5201	0.7978804909315862
7411	5203	0.758212710758297
7411	10471	0.411256640560989
161742	3815	0.9565068452121244
161742	5499	0.9997687824972199
3590	3589	0.4201833790934266
3590	3572	0.9895200655261092
2217	567	0.5591835015656237
2217	765	0.6666456176921542
2217	213	0.6305771228989556
51726	339	0.9947218810850664
5764	51726	0.6376747231203943
51726	197131	0.3140108386373264
387082	51726	0.5903575214817316
51726	3303	0.42900021819491485
9185	5899	0.7111212118894308
10928	5899	0.5791201027208075
85021	5899	0.6523079861886707
266747	5899	0.8435221037527318
5899	801	0.8420735071121612
5333	5899	0.9518551182297834
3815	6772	0.5797526389424092
6772	3725	0.5441378189489114
6772	5610	0.4876288422169317
5781	6772	0.9903205811427929
5580	6772	0.7438341326451336
6772	10399	0.5858972785511831
6772	6714	0.9997388753456833
6772	7132	0.8850971330961235
6772	2176	0.9593807361536777
6772	660	0.9445960760775298
6772	3561	0.6153695089160465
6772	1387	0.5735683509289196
6773	6772	0.29896902993931107
5747	6772	0.9195986233288869
1434	6772	0.9860447595372515
2969	6772	0.6631622120331961
7421	6772	0.7551915974598904
818	6772	0.9287240388047984
7514	6772	0.6905614287768458
4174	6772	0.763020783738944
3276	6772	0.740345094454824
8717	6772	0.456574267665232
9111	6772	0.3435645054718428
5771	6772	0.33244510861298693
9252	6772	0.7035641536765382
7329	6772	0.659418988916709
55250	6772	0.49976093161950175
8554	6772	0.3476468380372211
168544	6772	0.7577107438470279
6772	672	0.9082984068632953
4005	6772	0.5440470248538531
6772	84285	0.5001907555533194
6772	1432	0.44329377429367867
6772	1845	0.9919564657110003
1439	6772	0.5253671125253412
4172	6772	0.7707589800275505
817	6772	0.7348451206584627
6772	2033	0.4499059645235661
5879	6772	0.7852021503394973
2353	6772	0.5251275983000561
6772	3459	0.42093582235278504
6772	7852	0.4159278892379774
6772	3791	0.9600706765505498
6772	2321	0.908172196483175
1234	6772	0.7688286921010672
3660	6772	0.42341111011728216
5970	6772	0.5238200486475897
207	6772	0.7416570371208842
5159	6772	0.9888995480065152
5156	6772	0.9562431364325368
6772	6776	0.35968494353568303
6772	8772	0.638816897791397
6772	6850	0.749249969493107
387082	6772	0.6879026333224338
1956	6772	0.33660959937411405
2261	6772	0.9708142917526918
2264	6772	0.7225383010446045
6772	3297	0.780909609841725
6772	147	0.790369466586526
6772	10379	0.2892007632244713
6772	3659	0.3852967404398804
3716	6772	0.7071451583587951
6772	4192	0.8055925274657261
7874	10346	0.9999746164521496
5764	10927	0.510105654265768
22981	80851	0.8829721205195744
80851	7532	0.9720764305239094
51393	55974	0.9559257213865846
83660	213	0.8659342708378963
83660	147	0.8982755377495799
83660	335	0.9995908756246108
83660	3778	0.9981083136772585
83660	1514	0.6305108955071859
83660	8318	0.9879968125596861
83660	57165	0.9696634970305773
83660	64866	0.7753089063026399
83660	1642	0.9960499853929341
83660	2335	0.9643078687393325
83660	3500	0.7352081480128163
83660	3858	0.9331041832767788
83660	3857	0.9542786580938545
83660	3848	0.5321041056292266
83660	283160	0.9706868328411105
83660	354	0.6810685953211042
83660	254879	1.0
83660	8911	0.631138006056915
83660	5324	0.7489909501155125
83660	6018	0.9350736532896908
83660	337	0.9466032132413529
83660	345	0.9890684600453161
83660	23418	0.9488303648289553
83660	54536	0.9991689191005723
83660	58506	0.9994454312737965
83660	8848	0.7213605002831258
83660	3514	0.9250367828160471
83660	3693	0.5828336567347918
83660	3853	0.7646536425387174
83660	710	0.9894427568103668
83660	2147	0.9817876054357748
83660	8907	0.5202161325435917
83660	336	0.9701255362614114
83660	344	0.8412202226338641
83660	1120	0.9937650722571414
83660	2155	0.8965475092644759
83660	1675	0.9941446708391664
83660	3075	0.9978417426441535
83660	1471	0.7706201493079439
83660	117159	0.989580722644348
83660	2934	0.9942891454896232
83660	57722	0.9592992361637653
83660	3263	0.5850450288172304
83660	80012	0.8756908454682124
83660	6767	0.9501046312070327
83660	79139	0.7681873673084771
83660	284418	0.9990455434954129
83660	79691	0.8320009651882279
83660	9778	0.8803933702335192
83660	3697	0.8769362809929326
83660	3860	0.9819570071715125
83660	3868	0.9294195928157967
83660	3852	0.7781354867937287
83660	3854	0.6006252342538936
83660	4253	0.9937837500161284
83660	4995	0.9063514363948135
83660	5473	0.9568677727619592
83660	5903	0.9992110760982611
83660	6262	0.9854308674889798
83660	255189	0.6636829147739576
83660	5646	0.3287305223503516
83660	23431	0.7360489164354611
83660	91768	0.9958594752348375
83660	10165	0.8590888640582994
83660	58484	0.7490401609481978
83660	1608	0.9860032946415918
83660	1756	0.8694524097038396
83660	23405	0.9877385866328239
83660	9402	0.6796691840047764
83660	60684	0.9856639877053972
83660	26165	1.0
83660	91523	0.44155300077851223
83660	29951	0.9639520143290772
83660	79728	0.8522222660387362
83660	11155	0.9272662231257378
83660	80817	0.9965569494502545
83660	3673	0.6609474563858697
83660	10985	0.9651472490553059
83660	23315	0.9821728095926454
83660	23019	0.9875343612366141
83660	27040	1.0
83660	7273	0.3790614678682118
83660	6510	0.9980236964018115
83660	5178	0.9410277322884288
83660	54677	0.9589226994780657
83660	6331	0.9904814017112273
83660	6683	0.9819082596736584
83660	84174	0.6118578224770737
83660	9967	0.9861973514085525
83660	151246	0.997641911473316
1454	8864	0.6110507716070401
8864	5187	0.7798670627527393
8914	8864	0.5708838327618082
1408	8864	0.5683742539840608
1407	8864	0.9957317254980445
8863	8864	0.7414758381451314
1453	8864	0.26688872868156466
60	70	0.918386480124922
60	1773	0.9373980494167844
60	3192	0.9998287866445614
60	6462	0.9106787911527325
71	60	0.8149779749358537
60	1072	0.8638368535419749
60	1073	0.9711125120326629
60	11034	0.7568597500276155
4653	60	0.9796064694839506
4687	60	1.0
5130	60	0.9808143638139404
7430	60	0.9987398123376707
4907	60	0.9096877637166472
1915	60	0.9899683484715358
2934	60	0.9999933300215467
2597	60	0.9469761053186614
4599	60	0.9794701627970264
4000	60	0.760805814337786
240	60	0.9943108964410479
4131	60	0.9571678513337483
5764	60	0.993311536583561
4843	60	0.8926267605229299
5217	60	0.94710479614592
5216	60	0.9134770078147163
5580	60	0.9624469418447168
5867	60	0.9611879129835437
6810	60	0.9855907526910668
7168	60	0.8443943546752442
7170	60	0.9821915067464706
7136	60	0.9597376074883017
7114	60	1.0
2010	60	0.8491389205052391
2314	60	0.9685360992808858
1452	60	0.9946710436679422
4643	60	0.6819477560215681
8655	60	0.951664383705612
829	60	0.6747236639915712
3295	60	0.9960477720739469
5879	60	0.9439767154106542
5880	60	0.8667593937476061
1207	60	0.9167602976630596
5337	60	0.7581408404392924
5027	60	0.9497279474453462
3182	60	0.9963695887988367
25802	60	0.9584550729700607
6840	60	0.8077761199704261
4892	60	0.9968677341768213
3927	60	0.8603198028081698
4088	60	0.9999634052755959
6282	60	0.9602368497989493
6597	60	0.9450963723140704
8904	60	0.8915040607762696
221184	60	0.6901862499644267
131034	60	0.98664129804936
5201	60	0.846501738145431
5203	60	0.9166084675268849
8936	60	0.865949241843821
10810	60	0.9742368640367971
10575	60	0.9890302235361081
10611	60	0.6553929175288289
25932	60	0.994365499407238
22948	60	0.8140237922219731
10576	60	0.8505038777515175
2275	60	0.9722322580754996
83988	60	0.9673774707233844
85464	60	0.8550051076459475
54961	60	0.7710720795694215
84700	60	0.9904029751544243
10487	60	0.9938161161569583
7115	60	1.0
7118	60	1.0
23214	60	0.994363672698916
10694	60	0.9943503219267522
137735	60	0.8876835643209224
7169	60	0.9558442846267778
55333	60	0.8050728744533364
29124	60	0.9951199067236969
85461	60	0.7212868717769538
60	4093	0.6657360596509392
60	1490	0.9714971481338457
23592	4093	0.9959035723536456
23592	4087	0.37708695222624655
23592	4086	0.8486654600652876
114928	3363	0.7367105003678347
6645	1756	0.37083127610365807
19	6645	0.9998487004103044
6331	6645	0.9912189026935083
1837	6645	0.8114855870201403
6329	6645	0.8880509957775189
3768	6645	0.5472862552692241
23139	6645	0.8137927657793966
22983	6645	0.8807451122331633
6645	7402	0.6660775474559699
4618	801	0.6770132174922274
4618	805	0.9715103089209831
4618	3397	0.8460142670264617
4618	3398	0.8073103369094348
4618	3399	0.913386919505057
8048	4618	0.5798073508325956
1513	6317	0.9668099309566252
6317	1520	0.7688579224171548
6317	1514	0.9932581885010863
9685	163	0.9522006750888534
9685	164	0.6037217558591124
9685	1213	0.8407559123939414
7532	9685	0.9291525024980274
2644	2643	0.3733107604428909
2643	25837	0.6739722280266847
2643	481	0.9356035582603885
2643	6018	0.15395044646740175
7532	84335	0.9971737077682942
3692	84335	0.9843688899266994
84335	2475	0.9935305762772673
207	84335	0.8841405337854402
7803	7803	0.0
11016	7803	0.8977045196717759
3866	90060	0.8513414594982995
90060	4188	0.9019753258609446
90060	9802	0.397479236265994
90060	83878	0.9959997054440515
8475	2159	0.9843903611825242
6059	6041	0.5460549361745848
6041	367	0.8986350686552447
6041	8467	0.19395435995829757
6041	1911	0.24590311456418235
6041	22955	0.4612942712080752
6041	3303	0.3199193634478341
6041	8535	0.7382909751734381
6041	80012	0.48472025893064696
6041	6045	0.2549590087266118
6041	648	0.30815410124807485
9874	8773	0.5449644499677468
1111	9874	0.9032489000232857
9874	166647	0.9636365014290638
25842	9874	0.2875329262868114
55723	9874	0.935257566810022
9874	3024	0.9730512503408872
26103	26103	0.0
5764	54810	0.9930188897511507
84966	54810	0.8972220013553134
5781	6776	0.9157614922289161
5770	6776	0.6220308098599929
6776	5594	0.7181815146429784
6776	919	0.408023088801599
6776	1051	0.8294083867270023
6776	6714	0.9911091452030263
6776	660	0.9051809550075944
6776	3561	0.572397682899517
6776	6850	0.8199524006781722
6776	2690	0.9431547905573971
2100	6776	0.5949685826624851
9111	6776	0.4231729281235488
85480	6776	0.8458277497402378
5771	6776	0.30047247559718926
6776	672	0.8690541647053145
5595	6776	0.9993691604229648
4111	6776	0.9876677943981007
6776	56952	0.8402162154716768
2033	6776	0.3717855614010972
3575	6776	0.8440297026004862
6776	1234	0.7523128293820172
5451	6776	0.5444634925070169
3815	6776	0.31994531659850267
867	6776	0.2199888369805052
5159	6776	0.9773714356172007
5156	6776	0.9999840150711792
6464	6776	0.9999369742655533
6776	5515	0.982609835013031
1493	6776	0.5296960785480991
6776	5479	0.8747832334362817
55620	6776	0.9951328216899868
6776	1956	0.17659882437668273
6776	2908	0.8174270570308266
6776	3716	0.4521466034593118
79858	4751	0.9775306409515776
57010	778	0.9992115795223561
11020	51668	0.2003191130506501
3933	4057	0.7415512343318902
4069	3933	0.6328175932269708
55716	3933	0.19577929904349034
7903	7903	0.0
7979	55795	0.39893815087224027
9495	5576	0.9686134597785916
9495	5577	0.6596095137530114
9495	5578	0.9400444957749376
9495	154	0.7998845942897637
9495	3759	0.9557427184002867
9495	1739	0.45571395325936237
9495	5530	0.8919543272444264
9495	801	0.6320909778083852
9495	2562	0.9288125670584995
5979	9495	0.8473552468352885
5636	284131	0.7927487174023895
150094	9218	0.5617189867253813
7534	150094	0.9628777705490847
150094	200186	0.3704359657896106
150094	3303	0.2279432610075105
5621	5340	0.9983239672075092
3897	5621	0.9698145834313665
857	5621	0.6775662183907194
4685	5621	0.9630010647054936
8404	5621	0.9975705137574247
5034	5621	0.888307514914171
5818	5621	0.7162547747097392
4045	5621	0.7856660195414511
22883	5621	0.9026464742657216
79033	5621	0.9273590420939364
5621	5684	0.9180675771470836
1457	5621	0.9445589541207544
5621	3329	0.9038530231300683
5621	3309	0.994044256454206
5621	4099	0.9018148455134911
5621	334	0.9804763498141789
60436	3065	0.41654632999137675
60436	4088	0.7768935282826952
9802	83459	1.0
23367	7532	0.9125529359291562
7529	23367	0.27836757229911413
84901	23367	0.3554501445785512
7534	23367	0.9833057821550797
23184	4041	0.9876970616699259
1719	432	0.9263580515527314
1719	3329	0.6273122646188334
2280	1719	0.5191935117253159
7057	1719	0.5930546994871833
9804	1719	0.6515639668517537
1719	7157	0.798455223205166
1719	5716	0.8579626636403708
1719	27085	0.7204597401814077
1719	5925	0.9748037841374773
7130	7057	0.4658356523141265
7130	176	0.7589461905141226
11030	84904	0.9242025278254564
137735	70	0.9556395918133764
55250	3716	0.5383216494843701
55250	55140	0.28964431889583864
55250	8518	0.11805374761853216
1054	1052	0.5795908007271322
1054	81488	0.531384215228158
1054	4302	0.39468910815315894
2353	1054	0.3182419768339706
1051	1054	0.9977586642638974
2963	1054	0.2501499214020235
22809	1054	0.7453132806479594
468	1054	0.39489137221539394
1054	84699	0.3323416670841084
1054	1386	0.7227105156666624
11231	7095	0.17563948999253398
8930	8772	0.7252815713058247
8930	4292	0.8924065314918117
10159	5972	0.7932922531179969
9512	23203	0.7242234862302688
8187	4000	0.9766415913553474
255061	6865	0.9646722767863769
255061	6869	0.929340062135875
255061	6870	0.899640574597881
51631	7532	0.9752157972559665
51631	57562	0.9237246245515074
5764	51631	0.7275213360849442
4905	51631	0.9565038121035476
213	51631	0.8372917111026048
6744	51631	0.9308110526430369
4023	51631	0.7659705538665342
6303	51631	0.3878788545523797
4678	51631	0.31461782246309156
6840	51631	0.9942156815173566
8618	51631	0.6010498635915518
10204	51631	0.9744118444090821
27252	51631	0.951148362156089
51631	79576	0.4040580339496813
51631	55037	0.27719594379753687
51631	84064	0.417314597910206
51631	65990	0.7379578939052713
51631	54819	0.1971892910069073
51631	266812	0.9817701139215484
5465	246329	0.7864342285753727
246329	54819	0.544340543691586
80314	10933	0.6724411706737747
80314	64769	0.595885374442318
80314	10856	0.8657061761392093
80314	26122	0.49223200123525146
80314	10524	0.4590592467019974
80314	60	0.9977419844453044
80314	8089	0.6503031812081552
80314	8295	0.6956039637262705
80314	86	0.5521434341527502
80314	55929	0.9925798350523889
350	2159	0.9207395039174884
302	350	0.9991758413399112
5340	350	0.8749156331305379
2161	350	0.8663001877972709
4036	350	0.9323114249190461
8844	5894	0.5056160725649619
4830	8844	0.5324188072486571
8844	2048	0.9662754899725579
8844	7534	0.9179178826519907
8844	5594	0.906587280009119
8844	3308	0.9512408397789578
8844	57544	0.7509362260608299
6839	5925	0.9747613705157754
6839	5934	0.8736578367790093
3065	6839	0.8828230399722337
1788	6839	0.9163741630876734
8350	6839	0.995959136403946
5931	6839	0.9896628875019677
5928	6839	0.9610146520053531
10951	6839	0.886245354301618
3066	6839	0.9009692511568792
8841	6839	0.9909745896948434
10014	6839	0.6905315873003559
6839	5933	0.8144444392260501
1789	6839	0.9425971083435192
2033	6839	0.8726485071165007
1387	6839	0.835982458172893
6839	1786	0.8395548923965839
4090	6839	0.9115042742103832
4086	6839	0.7278755393874086
64919	6839	0.9685169227473827
5371	6839	0.6740586675433491
6839	4654	0.8258344051332323
6839	8290	0.9925356369823879
23378	6839	0.9464403716394381
6839	4152	0.977937743827521
6839	1875	0.9845535616206496
3959	3959	0.0
3959	1289	0.9998565319684771
3959	1291	0.9945702894120805
3959	5480	0.23421174907772624
3959	4811	0.9838409139630977
3959	2335	0.938108550049555
3959	3688	0.917428933328508
3959	3956	0.7877151646718943
3959	3958	0.6915005001391705
3959	929	0.982321711934091
1382	1382	0.0
84220	5901	1.0
84220	8028	1.0
3842	84220	1.0
9133	7048	0.45562512261902555
9133	1026	0.9665703664317675
9133	983	0.9334071547631444
9133	4171	0.6309230174133198
9133	1017	0.931661166915827
6303	65991	0.8761637601730534
4666	65991	0.6075479979964165
4905	65991	0.6654867240242446
3692	65991	0.992821647868517
9540	65991	0.9948090919947425
54622	65991	0.3393273983417515
5996	65991	0.9348823304096134
5893	6117	0.9115257455454744
5893	6118	0.622772715579444
25	5893	0.988374146181954
5893	7341	0.7362188444162143
5893	7329	0.0713353915229753
5893	7486	0.1278513883399306
5893	4171	0.9983730688776267
5893	4172	0.4518801887616597
5893	5888	0.7746238296247014
5893	2068	0.9941081801160203
5893	2072	0.2532679768912516
6310	118738	0.3123718562470934
10750	3815	0.5492293091337501
10750	6654	0.2943461699709893
10750	27040	1.0
6464	10750	0.9745714793000637
54067	9743	0.8505952180363145
10750	356	0.815705467399801
5295	1139	1.0
112	1139	1.0
1139	351	1.0
164	8905	0.9975349360916388
8906	8905	0.8699741562807608
5354	3685	0.8184239950022025
5354	811	0.9485353036213517
5354	821	0.9970835435871119
5354	4099	0.9881253049825724
826	831	0.9642985442502796
823	826	0.9588265860793399
824	826	0.9765150833350127
3561	826	0.6692525803992702
826	9459	0.9675986616711698
826	1019	0.7789377131768296
826	5861	0.9891071990145155
826	7013	0.9934309649573705
826	85444	0.9898879796881235
826	2783	0.9058346541653428
826	51608	0.9359687746513847
826	9551	0.8912218493363149
407	826	0.9972297976456566
2114	9372	0.783985255757087
2114	6597	0.3116315496853872
2114	51567	0.9012046249776722
2114	6714	0.8581892993251472
2114	9611	0.3298396859238295
2114	1387	0.29586407033962914
2114	2908	0.8229460700439111
5460	2114	1.0
2114	2113	0.9608456522308577
2078	2114	0.8538062685913665
3725	2114	0.2315815883884511
2033	2114	0.2935462283646153
8558	2114	0.22185692124634215
10771	2114	0.8727880473149474
2114	2353	0.22940586004970953
4205	7003	0.8497357160808354
1432	4205	0.5721324473299454
836	4205	0.8064618119485223
4087	4205	0.3987589336012398
840	4205	0.8429049794562564
5598	4205	0.7868632772666464
2033	4205	0.3046631199432426
9759	4205	0.4625259410217346
10014	4205	0.5892432732355779
4205	429	0.8600231671602501
4089	4205	0.3770786726534503
4205	7341	0.8954051787208641
4205	4654	0.5478384045064182
4205	4656	0.998825655973336
51510	7701	0.9335716486687851
4188	286301	1.0
83755	286301	1.0
2191	1803	0.9428668799609454
6210	6210	0.0
2130	6210	0.6342819342854078
6210	2001	0.9366153387631471
6210	7919	1.0
1617	66037	1.0
1617	26528	1.0
1617	9802	1.0
1617	1618	1.0
1617	23369	1.0
1617	8655	1.0
6586	6092	0.4745166957238638
823	6586	0.9990539232654547
84876	7225	0.9371831285233405
9637	5590	0.8474629320719052
66008	8473	0.8996711241361544
66008	2561	0.9995076227916683
66008	3759	0.8943349242947312
4869	7514	0.9306658426787342
7514	7015	0.5595593736066711
7514	4261	0.7992336315385833
7514	1984	0.9977741403345355
7514	196	0.9451572553733705
7514	1027	0.2701368460165554
7514	3267	0.7474686525546161
7514	1875	0.2896611982074404
7514	5901	0.9640877492068078
7514	5903	0.20576945483183806
7514	4086	0.9858800572466389
7514	6598	0.4436012158330662
7514	4998	0.7872710292540432
9972	7514	0.5795375434228127
8678	7514	0.43051498734118
57154	7514	0.43171802111447377
4771	7514	0.9319338384211511
10073	7514	0.7330346304713657
103	7514	0.5027184925855543
8841	7514	0.303938070604417
[truncated: 63,130 more rows]
