# Supplementary material for: Anomalies in Network Bridges Involved in Bile Acid Metabolism Predict Outcomes of Colorectal Cancer Patients
Source: PLoS One. 2014 Sep 26;9(9):e107925. doi: 10.1371/journal.pone.0107925 (PMC4178056; doi:10.1371/journal.pone.0107925)
Supplement: Dataset S1 — A source code and a dataset for extracting bridge proteins involved in bile acid metabolism. Performing a source code with a dataset will provide an output file showing top-50 bridge proteins we used. (ZIP) [file pone.0107925.s010.zip › top50.bridge.proteins.txt]

scores
10891	0.931923830109429
3172	0.858634987840528
2932	0.842093770107763
6258	0.83756884017699
841	0.831109347712597
1387	0.829977938115159
5465	0.826804354253383
7157	0.819394492831957
2033	0.814897769031257
6256	0.813952688345481
2597	0.809104513148657
8554	0.807767497407325
6670	0.803685918751002
5970	0.800424715334602
3725	0.794694732433567
7068	0.791071502030731
1655	0.790657663327816
3660	0.790307834213378
1487	0.783890348500286
7329	0.783640184294341
2353	0.782764296468705
6927	0.782105826430286
4691	0.778803204989102
1958	0.776809776405105
602	0.776025481553609
10514	0.776019461517915
2551	0.774769159647181
96764	0.770337416580288
1936	0.768715478081157
5757	0.766806259794309
387082	0.765781746703734
5468	0.763764236492087
6517	0.762499831945365
405	0.761382249658543
5451	0.760170094774891
220988	0.7600738112593
6722	0.759312833431913
6938	0.758783600570866
3939	0.758197138357297
468	0.758188019826634
2908	0.757800146892914
6794	0.756344424195499
3192	0.755395115219959
10540	0.753892990696065
7155	0.752596157018285
4666	0.750352537748524
1499	0.749936951075699
4654	0.747180007185003
1052	0.746961601669808
3065	0.745128760371486
