# Supplementary material for: Anomalies in Network Bridges Involved in Bile Acid Metabolism Predict Outcomes of Colorectal Cancer Patients
Source: PLoS One. 2014 Sep 26;9(9):e107925. doi: 10.1371/journal.pone.0107925 (PMC4178056; doi:10.1371/journal.pone.0107925)
Supplement: Dataset S2 — A source code and a dataset for survival analyses in Figure 4 and 5 . Performing a source code with a dataset will provide figures shown in our manuscripts. (ZIP) [file pone.0107925.s011.zip]

Archive with 8 entries (8 files):
- wang.signature.official.txt
- bridgeList.official.txt
- coloPrint.geneList.official.txt
- marisa.profile.all.genes.txt
- marisa.profile.all.sample.info.txt
- sheffer.profile.all.genes.txt
- sheffer.profile.all.sample.info.txt
- survival.analysis.for.review.r
