# Supplementary material for: Anomalies in Network Bridges Involved in Bile Acid Metabolism Predict Outcomes of Colorectal Cancer Patients
Source: PLoS One. 2014 Sep 26;9(9):e107925. doi: 10.1371/journal.pone.0107925 (PMC4178056; doi:10.1371/journal.pone.0107925)
Supplement: Dataset S2 — A source code and a dataset for survival analyses in Figure 4 and 5 . Performing a source code with a dataset will provide figures shown in our manuscripts. (ZIP) [file pone.0107925.s011.zip › wang.signature.official.txt]

LILRB3
LILRA6
YWHAH
RCC1
KLF5
CAPG
SPNS1
EPM2A
NUFIP1
ADAMTS12
GAGE1
EMR3
AGXT
PADI4
TEX40
KIAA0125
FLJ20712
APOC1
LDLRAP1
GPATCH3
CHD2
CDH17
