# Supplementary material for: Anomalies in Network Bridges Involved in Bile Acid Metabolism Predict Outcomes of Colorectal Cancer Patients
Source: PLoS One. 2014 Sep 26;9(9):e107925. doi: 10.1371/journal.pone.0107925 (PMC4178056; doi:10.1371/journal.pone.0107925)
Supplement: Dataset S2 — A source code and a dataset for survival analyses in Figure 4 and 5 . Performing a source code with a dataset will provide figures shown in our manuscripts. (ZIP) [file pone.0107925.s011.zip › bridgeList.official.txt]

PPARGC1A
HNF4A
GSK3B
RXRG
CASP8
CREBBP
PPARA
TP53
EP300
RXRA
GAPDH
PIAS1
SP3
RELA
JUN
THRB
DDX5
IRF2
CTBP1
UBE2I
FOS
HNF1A
NCL
EGR1
BCL3
MYBBP1A
GABPA
TGS1
EEF1D
PTMA
SUMO4
PPARG
SLC2A4
ARNT
POU2F1
HNRNPA3
SRF
TCF12
LDHA
ATF4
NR3C1
STK11
HNRNPU
DCTN2
TOP2B
NACA
CTNNB1
MYOD1
CEBPD
HDAC1
