# Supplementary material for: Anomalies in Network Bridges Involved in Bile Acid Metabolism Predict Outcomes of Colorectal Cancer Patients
Source: PLoS One. 2014 Sep 26;9(9):e107925. doi: 10.1371/journal.pone.0107925 (PMC4178056; doi:10.1371/journal.pone.0107925)
Supplement: Dataset S2 — A source code and a dataset for survival analyses in Figure 4 and 5 . Performing a source code with a dataset will provide figures shown in our manuscripts. (ZIP) [file pone.0107925.s011.zip › coloPrint.geneList.official.txt]

MCTP1
LAMA3
CTSC
PYROXD1
EDEM1
IL2RB
ZNF697
SLC6A11
IL2RA
CYFIP2
PIM3
LIF
PLIN3
HSD3B1
ZBED4
PPARA
THNSL2
