# Supplementary material for: Anomalies in Network Bridges Involved in Bile Acid Metabolism Predict Outcomes of Colorectal Cancer Patients
Source: PLoS One. 2014 Sep 26;9(9):e107925. doi: 10.1371/journal.pone.0107925 (PMC4178056; doi:10.1371/journal.pone.0107925)
Supplement: Dataset S2 — A source code and a dataset for survival analyses in Figure 4 and 5 . Performing a source code with a dataset will provide figures shown in our manuscripts. (ZIP) [file pone.0107925.s011.zip › marisa.profile.all.sample.info.txt]

stage	treatment	recurr_event	recurr_time	MMR	braf	kras	p53	id
4	N	1	0	pMMR	WT	M	M	GSM971957
4	N	1	0	pMMR	WT	WT	WT	GSM971958
2	N	1	4	pMMR	WT	WT	M	GSM971959
1	N	0	74	pMMR	WT	WT	M	GSM971960
4	Y	1	1	pMMR	WT	WT	M	GSM971961
3	Y	0	73	dMMR	WT	WT	WT	GSM971962
2	Y	1	17	dMMR	WT	WT	WT	GSM971963
3	N	0	35	pMMR	WT	WT	M	GSM971964
2	N	0	33	pMMR	WT	M	WT	GSM971965
3	N	0	63	NA	WT	M	M	GSM971966
2	N	NA	31	pMMR	WT	M	WT	GSM971967
2	N	1	93	pMMR	WT	M	M	GSM971968
1	N	0	63	dMMR	WT	WT	WT	GSM971969
1	N	0	86	dMMR	WT	M	WT	GSM971970
4	N	0	65	dMMR	WT	M	WT	GSM971971
1	N	0	75	dMMR	WT	WT	WT	GSM971972
2	N	0	46	pMMR	WT	WT	WT	GSM971973
4	N	0	56	pMMR	WT	M	M	GSM971974
2	N	0	46	pMMR	WT	WT	WT	GSM971975
2	N	0	36	NA	WT	WT	M	GSM971976
3	N	0	49	dMMR	WT	M	WT	GSM971977
1	N	0	109	dMMR	WT	M	M	GSM971978
2	N	0	53	dMMR	WT	WT	WT	GSM971979
3	N	0	59	dMMR	M	WT	WT	GSM971980
2	N	0	48	dMMR	WT	M	WT	GSM971981
3	N	0	42	dMMR	WT	M	M	GSM971982
3	N	0	87	dMMR	M	WT	M	GSM971983
2	N	1	5	dMMR	M	WT	WT	GSM971984
0	N	0	7	pMMR	WT	M	WT	GSM971985
2	N	0	68	pMMR	WT	WT	M	GSM971986
2	N	0	68	pMMR	WT	WT	WT	GSM971987
4	N	1	15	pMMR	M	WT	M	GSM971988
1	N	1	16	pMMR	WT	M	WT	GSM971989
1	N	0	12	pMMR	WT	M	WT	GSM971990
2	N	0	55	pMMR	WT	WT	M	GSM971991
2	N	0	20	pMMR	WT	WT	WT	GSM971992
2	N	0	56	pMMR	WT	M	WT	GSM971993
2	N	0	43	pMMR	WT	WT	M	GSM971994
2	N	0	25	pMMR	WT	WT	WT	GSM971995
3	N	0	76	pMMR	WT	WT	WT	GSM971996
3	N	0	89	pMMR	M	WT	M	GSM971997
3	N	1	18	pMMR	WT	M	WT	GSM971998
3	N	0	1	pMMR	WT	WT	M	GSM971999
3	Y	1	9	pMMR	WT	WT	WT	GSM972000
3	N	0	73	pMMR	WT	WT	M	GSM972001
3	N	1	25	pMMR	WT	M	M	GSM972002
4	Y	1	0	pMMR	WT	M	WT	GSM972003
4	N	0	89	pMMR	WT	M	M	GSM972004
4	N	1	0	pMMR	WT	M	M	GSM972005
4	Y	1	0	pMMR	WT	WT	WT	GSM972006
4	N	0	2	pMMR	M	WT	WT	GSM972007
4	N	1	2	pMMR	M	WT	M	GSM972008
4	N	1	0	pMMR	WT	M	M	GSM972009
4	N	1	10	pMMR	WT	M	WT	GSM972010
4	N	1	18	pMMR	M	WT	WT	GSM972011
4	N	0	101	pMMR	WT	M	WT	GSM972012
4	N	0	43	pMMR	WT	WT	WT	GSM972013
4	Y	1	0	pMMR	WT	WT	M	GSM972014
2	N	0	91	dMMR	WT	M	WT	GSM972015
2	N	1	14	dMMR	WT	WT	M	GSM972016
3	Y	0	43	pMMR	WT	M	NA	GSM972017
3	Y	0	117	pMMR	WT	WT	NA	GSM972018
3	Y	1	21	pMMR	M	WT	NA	GSM972019
3	Y	1	9	pMMR	WT	WT	NA	GSM972020
3	Y	1	5	pMMR	WT	WT	NA	GSM972021
3	Y	0	82	pMMR	WT	M	NA	GSM972022
3	Y	1	6	pMMR	WT	M	NA	GSM972023
3	Y	1	37	pMMR	WT	WT	NA	GSM972024
3	Y	0	53	pMMR	WT	WT	NA	GSM972025
3	Y	1	32	pMMR	NA	WT	NA	GSM972026
3	Y	0	94	pMMR	WT	WT	NA	GSM972027
3	Y	0	78	pMMR	WT	M	NA	GSM972028
3	Y	0	36	pMMR	WT	WT	NA	GSM972029
3	Y	0	52	pMMR	M	WT	NA	GSM972030
2	N	0	55	pMMR	NA	NA	NA	GSM972031
2	N	0	60	pMMR	WT	WT	NA	GSM972032
2	N	0	50	pMMR	NA	NA	NA	GSM972033
2	N	0	50	pMMR	WT	M	NA	GSM972034
2	N	0	39	pMMR	WT	WT	NA	GSM972035
2	N	0	50	pMMR	NA	NA	NA	GSM972036
2	N	0	33	pMMR	WT	M	NA	GSM972037
2	N	0	1	pMMR	WT	WT	NA	GSM972038
4	Y	1	0	pMMR	WT	WT	NA	GSM972039
2	N	0	63	pMMR	WT	WT	NA	GSM972040
2	N	0	55	pMMR	WT	M	NA	GSM972041
2	N	0	51	pMMR	WT	M	NA	GSM972042
4	Y	1	0	pMMR	WT	WT	NA	GSM972043
2	Y	0	42	pMMR	WT	WT	NA	GSM972044
4	Y	1	0	pMMR	WT	M	NA	GSM972045
2	N	1	21	pMMR	WT	WT	NA	GSM972046
2	N	0	33	pMMR	WT	M	NA	GSM972047
4	Y	1	0	pMMR	WT	M	NA	GSM972048
2	N	0	26	pMMR	WT	M	NA	GSM972049
2	N	0	19	pMMR	WT	M	NA	GSM972050
4	Y	1	0	pMMR	WT	M	NA	GSM972051
2	N	0	15	pMMR	WT	M	NA	GSM972052
2	N	0	29	pMMR	WT	WT	NA	GSM972053
2	N	0	26	pMMR	WT	M	NA	GSM972054
2	N	0	93	NA	WT	WT	NA	GSM972055
2	N	0	92	NA	M	WT	NA	GSM972056
2	N	0	26	NA	WT	WT	NA	GSM972057
2	N	0	60	NA	M	WT	NA	GSM972058
2	N	0	59	NA	M	WT	NA	GSM972059
2	N	0	82	NA	WT	WT	NA	GSM972060
2	N	0	43	NA	WT	WT	NA	GSM972061
2	Y	1	0	pMMR	WT	M	NA	GSM972062
2	N	0	70	NA	WT	M	NA	GSM972063
4	Y	1	0	NA	WT	M	NA	GSM972064
2	Y	0	46	NA	WT	WT	NA	GSM972065
4	Y	1	0	NA	WT	WT	NA	GSM972066
2	N	0	183	NA	WT	WT	NA	GSM972067
2	Y	1	3	NA	WT	M	NA	GSM972068
2	N	0	201	NA	WT	M	NA	GSM972069
2	Y	0	68	NA	WT	M	NA	GSM972070
2	N	0	183	NA	WT	WT	NA	GSM972071
2	N	0	172	NA	M	WT	NA	GSM972072
2	N	0	163	NA	WT	M	NA	GSM972073
2	Y	1	1	NA	WT	WT	NA	GSM972074
2	N	0	44	NA	WT	WT	NA	GSM972075
2	N	0	153	NA	WT	WT	NA	GSM972076
2	N	1	26	NA	WT	M	NA	GSM972077
2	Y	1	54	NA	WT	WT	NA	GSM972078
2	Y	0	168	NA	WT	WT	NA	GSM972079
2	Y	1	53	NA	WT	M	NA	GSM972080
2	N	0	26	NA	WT	M	NA	GSM972081
2	Y	1	119	NA	WT	M	NA	GSM972082
2	N	0	127	NA	WT	WT	NA	GSM972083
2	N	0	129	NA	WT	WT	NA	GSM972084
2	N	0	97	NA	WT	WT	NA	GSM972085
2	N	0	43	pMMR	WT	WT	NA	GSM972086
2	N	1	8	pMMR	WT	WT	NA	GSM972087
2	N	0	79	pMMR	WT	WT	NA	GSM972088
2	N	0	87	pMMR	WT	WT	NA	GSM972089
2	N	0	69	pMMR	WT	WT	NA	GSM972090
2	N	1	45	pMMR	WT	M	NA	GSM972091
2	N	0	47	pMMR	WT	M	NA	GSM972092
2	Y	0	74	pMMR	WT	WT	NA	GSM972093
2	N	0	61	pMMR	WT	M	NA	GSM972094
2	N	0	67	pMMR	WT	M	NA	GSM972095
3	Y	1	3	pMMR	WT	WT	NA	GSM972096
3	Y	1	12	pMMR	WT	M	NA	GSM972097
3	Y	0	15	pMMR	WT	M	NA	GSM972098
3	Y	0	15	pMMR	WT	WT	NA	GSM972099
3	Y	0	25	pMMR	WT	M	NA	GSM972100
3	Y	1	21	pMMR	NA	NA	NA	GSM972101
3	Y	0	46	pMMR	NA	NA	NA	GSM972102
3	Y	1	28	pMMR	WT	M	NA	GSM972103
3	Y	0	41	pMMR	WT	M	NA	GSM972104
3	Y	0	32	pMMR	WT	WT	NA	GSM972105
3	Y	1	9	pMMR	NA	NA	NA	GSM972106
3	Y	0	60	pMMR	WT	WT	NA	GSM972107
3	Y	0	103	pMMR	NA	NA	NA	GSM972108
3	Y	0	36	pMMR	WT	WT	NA	GSM972109
3	Y	1	4	pMMR	NA	NA	NA	GSM972110
3	Y	1	13	pMMR	NA	NA	NA	GSM972111
3	Y	0	32	pMMR	NA	NA	NA	GSM972112
3	Y	1	18	pMMR	NA	NA	NA	GSM972113
3	Y	0	46	pMMR	M	WT	NA	GSM972114
3	Y	1	11	pMMR	WT	WT	NA	GSM972115
3	Y	1	2	pMMR	WT	WT	NA	GSM972116
3	Y	1	11	NA	M	WT	NA	GSM972117
3	Y	1	19	pMMR	WT	M	NA	GSM972118
3	Y	1	25	pMMR	NA	NA	NA	GSM972119
3	Y	0	36	pMMR	NA	NA	NA	GSM972120
3	Y	0	35	pMMR	WT	M	NA	GSM972121
3	Y	1	19	pMMR	NA	NA	NA	GSM972122
2	N	0	71	pMMR	NA	NA	NA	GSM972123
2	Y	0	75	pMMR	WT	WT	NA	GSM972124
2	Y	1	14	pMMR	WT	WT	NA	GSM972125
2	N	0	63	pMMR	NA	NA	NA	GSM972126
2	N	0	85	pMMR	WT	M	NA	GSM972127
2	Y	0	93	pMMR	WT	WT	NA	GSM972128
2	N	0	11	pMMR	WT	M	NA	GSM972129
2	N	0	55	pMMR	WT	WT	NA	GSM972130
2	N	0	86	pMMR	WT	M	NA	GSM972131
2	N	0	61	pMMR	WT	M	NA	GSM972132
3	Y	1	27	pMMR	NA	WT	M	GSM972133
3	N	1	7	pMMR	NA	WT	M	GSM972134
2	N	1	4	pMMR	NA	M	M	GSM972135
3	Y	1	61	pMMR	WT	WT	WT	GSM972136
2	Y	1	9	pMMR	NA	WT	M	GSM972137
2	N	1	45	pMMR	NA	WT	WT	GSM972138
3	Y	1	38	pMMR	NA	WT	M	GSM972139
2	N	1	56	pMMR	NA	M	WT	GSM972140
3	Y	1	15	pMMR	NA	WT	M	GSM972141
3	N	1	2	pMMR	WT	M	M	GSM972142
2	N	0	154	pMMR	WT	WT	WT	GSM972143
2	N	0	121	pMMR	WT	WT	M	GSM972144
3	Y	0	135	pMMR	NA	WT	M	GSM972145
3	Y	0	66	pMMR	NA	M	M	GSM972146
2	N	0	140	pMMR	WT	WT	M	GSM972147
3	Y	0	127	pMMR	NA	M	M	GSM972148
2	N	0	132	pMMR	NA	WT	WT	GSM972149
3	Y	0	109	pMMR	NA	WT	M	GSM972150
3	Y	0	77	pMMR	NA	M	WT	GSM972151
3	Y	0	56	pMMR	NA	M	WT	GSM972152
2	N	0	66	pMMR	WT	WT	M	GSM972153
3	Y	1	3	pMMR	NA	M	M	GSM972154
3	Y	1	6	pMMR	NA	M	M	GSM972155
3	Y	0	112	pMMR	NA	WT	WT	GSM972156
3	Y	0	118	pMMR	NA	WT	WT	GSM972157
3	Y	0	120	pMMR	NA	M	M	GSM972158
3	Y	0	93	pMMR	WT	M	WT	GSM972159
2	N	1	39	pMMR	NA	WT	M	GSM972160
2	N	1	9	pMMR	NA	M	WT	GSM972161
3	Y	0	77	pMMR	NA	WT	M	GSM972162
2	Y	0	41	pMMR	NA	WT	M	GSM972163
3	Y	1	3	pMMR	NA	WT	WT	GSM972164
2	N	1	36	pMMR	NA	WT	M	GSM972165
3	Y	1	3	pMMR	NA	M	WT	GSM972166
2	N	1	36	pMMR	WT	WT	WT	GSM972167
3	N	1	4	pMMR	NA	WT	WT	GSM972168
2	N	0	164	pMMR	NA	WT	WT	GSM972169
3	N	0	73	pMMR	NA	WT	WT	GSM972170
3	N	0	130	pMMR	NA	WT	WT	GSM972171
2	N	1	4	pMMR	WT	M	M	GSM972172
2	Y	1	15	pMMR	WT	M	WT	GSM972173
3	Y	0	97	pMMR	WT	WT	M	GSM972174
3	N	1	28	pMMR	WT	M	WT	GSM972175
3	N	1	35	pMMR	WT	WT	M	GSM972176
2	N	1	20	pMMR	WT	M	M	GSM972177
3	Y	1	21	pMMR	WT	M	WT	GSM972178
2	N	1	17	pMMR	WT	WT	M	GSM972179
2	Y	1	19	pMMR	WT	WT	M	GSM972180
3	Y	1	13	pMMR	WT	M	WT	GSM972181
2	N	1	23	pMMR	WT	WT	WT	GSM972182
3	Y	1	11	pMMR	WT	M	M	GSM972183
2	N	1	4	pMMR	M	WT	WT	GSM972184
3	Y	1	22	pMMR	WT	WT	M	GSM972185
3	Y	1	14	pMMR	WT	M	WT	GSM972186
2	N	1	9	pMMR	WT	WT	M	GSM972187
3	Y	1	11	pMMR	WT	M	WT	GSM972188
3	N	0	192	pMMR	WT	WT	M	GSM972189
2	Y	0	108	pMMR	WT	WT	M	GSM972190
3	Y	0	122	pMMR	WT	M	WT	GSM972191
2	N	0	158	pMMR	WT	M	M	GSM972192
3	Y	0	73	pMMR	WT	M	M	GSM972193
3	Y	0	83	pMMR	WT	WT	M	GSM972194
2	Y	0	120	pMMR	WT	M	WT	GSM972195
2	N	0	73	pMMR	WT	M	WT	GSM972196
2	N	0	50	pMMR	M	WT	WT	GSM972197
3	Y	0	57	pMMR	WT	M	M	GSM972198
3	Y	0	66	pMMR	WT	WT	M	GSM972199
2	N	0	54	pMMR	WT	WT	WT	GSM972200
3	Y	0	67	pMMR	WT	WT	WT	GSM972201
3	Y	0	53	pMMR	WT	WT	M	GSM972202
3	Y	0	54	pMMR	WT	WT	M	GSM972203
2	Y	1	4	pMMR	WT	WT	M	GSM972204
2	N	1	7	pMMR	WT	WT	WT	GSM972205
2	N	1	0	pMMR	WT	M	WT	GSM972206
3	Y	1	34	pMMR	WT	WT	M	GSM972207
4	NA	1	0	pMMR	WT	WT	M	GSM972208
4	NA	1	0	pMMR	M	WT	M	GSM972209
4	NA	1	0	pMMR	WT	WT	M	GSM972210
3	Y	0	57	pMMR	WT	WT	M	GSM972211
4	NA	1	0	pMMR	WT	M	M	GSM972212
4	NA	1	0	pMMR	WT	M	M	GSM972213
4	NA	1	0	pMMR	M	WT	M	GSM972214
3	Y	0	47	pMMR	WT	M	M	GSM972215
4	NA	1	0	pMMR	WT	WT	M	GSM972216
4	NA	1	0	pMMR	WT	M	M	GSM972217
4	NA	1	0	pMMR	WT	M	WT	GSM972218
4	NA	1	0	pMMR	WT	M	M	GSM972219
3	N	0	1	dMMR	M	WT	NA	GSM972220
2	N	0	65	dMMR	M	WT	NA	GSM972221
2	N	0	57	dMMR	WT	WT	NA	GSM972222
2	N	0	33	dMMR	M	WT	NA	GSM972223
3	Y	1	20	dMMR	NA	NA	NA	GSM972224
2	Y	0	37	pMMR	WT	WT	NA	GSM972225
2	N	0	20	dMMR	WT	M	NA	GSM972226
4	Y	0	20	pMMR	WT	M	NA	GSM972227
2	N	0	1	pMMR	M	WT	NA	GSM972228
2	N	0	0	dMMR	WT	M	NA	GSM972229
3	Y	0	27	pMMR	WT	WT	NA	GSM972230
4	Y	0	14	pMMR	WT	WT	NA	GSM972231
4	Y	0	21	pMMR	WT	M	NA	GSM972232
2	N	0	15	pMMR	WT	WT	NA	GSM972233
4	Y	0	10	pMMR	WT	WT	NA	GSM972234
3	Y	0	7	pMMR	WT	M	NA	GSM972235
4	Y	0	12	pMMR	WT	WT	NA	GSM972236
1	N	0	25	pMMR	WT	WT	NA	GSM972237
3	Y	0	19	pMMR	WT	WT	NA	GSM972238
2	N	0	14	pMMR	WT	WT	NA	GSM972239
4	Y	0	14	pMMR	WT	WT	NA	GSM972240
2	N	0	17	dMMR	WT	WT	NA	GSM972241
1	N	0	17	pMMR	WT	M	NA	GSM972242
2	N	0	2	pMMR	WT	M	NA	GSM972243
1	N	0	14	pMMR	WT	WT	NA	GSM972244
4	N	0	0	pMMR	WT	M	NA	GSM972245
3	N	0	0	pMMR	WT	WT	NA	GSM972246
2	N	0	6	pMMR	WT	WT	NA	GSM972247
2	N	0	14	pMMR	NA	NA	NA	GSM972248
1	N	0	14	pMMR	WT	M	NA	GSM972249
3	Y	0	12	pMMR	WT	M	NA	GSM972250
4	Y	0	7	pMMR	WT	M	NA	GSM972251
4	Y	0	16	pMMR	WT	M	NA	GSM972252
4	Y	0	16	pMMR	WT	WT	NA	GSM972253
4	Y	1	9	pMMR	WT	WT	NA	GSM972254
2	N	0	5	pMMR	WT	WT	NA	GSM972255
4	Y	1	13	pMMR	WT	WT	NA	GSM972256
2	N	1	9	pMMR	WT	M	NA	GSM972257
2	N	0	0	pMMR	WT	WT	NA	GSM972258
2	Y	0	29	pMMR	WT	M	NA	GSM972259
4	Y	0	13	pMMR	WT	M	NA	GSM972260
3	N	0	7	dMMR	M	WT	NA	GSM972261
2	NA	0	5	dMMR	M	WT	NA	GSM972262
3	Y	0	76	dMMR	WT	WT	NA	GSM972263
2	N	0	73	dMMR	WT	WT	NA	GSM972264
3	Y	0	60	dMMR	M	WT	NA	GSM972265
4	Y	0	20	dMMR	WT	WT	NA	GSM972266
2	N	0	67	pMMR	WT	WT	NA	GSM972267
3	Y	0	48	pMMR	WT	M	NA	GSM972268
1	N	0	79	pMMR	WT	M	NA	GSM972269
2	N	0	65	dMMR	M	WT	NA	GSM972270
3	N	1	13	pMMR	WT	M	NA	GSM972271
4	Y	0	15	pMMR	WT	M	NA	GSM972272
0	N	0	16	pMMR	WT	M	NA	GSM972273
3	N	0	57	dMMR	M	WT	NA	GSM972274
2	N	1	3	dMMR	M	WT	NA	GSM972275
3	Y	0	43	dMMR	WT	M	NA	GSM972276
2	N	0	51	dMMR	M	WT	NA	GSM972277
1	N	0	45	dMMR	M	WT	NA	GSM972278
3	Y	0	52	dMMR	M	WT	NA	GSM972279
2	N	0	46	dMMR	WT	M	NA	GSM972280
1	N	0	56	pMMR	WT	WT	NA	GSM972281
1	N	0	51	dMMR	WT	M	NA	GSM972282
2	N	0	51	dMMR	WT	WT	NA	GSM972283
4	Y	0	27	pMMR	WT	M	NA	GSM972284
2	N	0	2	dMMR	WT	WT	NA	GSM972285
2	N	0	37	dMMR	WT	M	NA	GSM972286
2	N	0	43	dMMR	WT	WT	NA	GSM972287
4	Y	0	35	pMMR	WT	WT	NA	GSM972288
4	Y	0	17	pMMR	WT	M	NA	GSM972289
1	N	0	39	dMMR	WT	WT	NA	GSM972290
3	Y	1	10	dMMR	WT	M	NA	GSM972291
2	N	0	25	dMMR	M	WT	NA	GSM972292
1	N	0	50	pMMR	WT	M	NA	GSM972293
2	N	0	25	dMMR	M	WT	NA	GSM972294
3	Y	0	61	pMMR	WT	M	NA	GSM972295
0	N	0	22	dMMR	WT	M	NA	GSM972296
1	N	0	46	pMMR	WT	M	NA	GSM972297
2	N	0	9	dMMR	NA	NA	NA	GSM972298
4	Y	0	41	pMMR	WT	WT	NA	GSM972299
0	N	0	41	pMMR	WT	M	NA	GSM972300
3	N	0	105	pMMR	WT	WT	M	GSM972301
3	N	0	27	pMMR	WT	M	WT	GSM972302
1	N	0	19	pMMR	WT	WT	M	GSM972303
2	Y	0	30	pMMR	WT	M	WT	GSM972304
3	N	0	31	dMMR	M	WT	WT	GSM972305
2	Y	0	56	pMMR	WT	WT	M	GSM972306
2	Y	0	82	pMMR	WT	WT	WT	GSM972307
3	N	0	92	pMMR	WT	WT	WT	GSM972308
2	Y	0	95	pMMR	WT	WT	WT	GSM972309
3	N	0	25	pMMR	WT	M	M	GSM972310
2	Y	0	106	pMMR	WT	WT	WT	GSM972311
2	N	0	97	pMMR	WT	WT	M	GSM972312
1	N	0	91	pMMR	WT	WT	M	GSM972313
3	N	0	46	dMMR	M	WT	WT	GSM972314
1	N	0	84	pMMR	WT	M	WT	GSM972315
2	N	0	83	dMMR	M	WT	WT	GSM972316
2	N	1	5	dMMR	M	WT	WT	GSM972317
2	N	0	36	pMMR	WT	M	WT	GSM972318
2	Y	0	78	pMMR	WT	M	M	GSM972319
3	N	1	10	pMMR	WT	M	M	GSM972320
3	N	0	9	pMMR	WT	WT	M	GSM972321
2	Y	1	66	pMMR	WT	M	WT	GSM972322
3	Y	0	80	pMMR	WT	WT	M	GSM972323
2	N	0	82	pMMR	WT	M	WT	GSM972324
3	N	1	53	pMMR	WT	M	WT	GSM972325
2	Y	0	85	pMMR	WT	M	M	GSM972326
2	N	0	83	pMMR	WT	WT	WT	GSM972327
3	Y	1	78	pMMR	WT	WT	WT	GSM972328
2	N	0	78	pMMR	WT	WT	WT	GSM972329
2	N	0	86	dMMR	WT	M	WT	GSM972330
2	N	0	75	pMMR	WT	WT	WT	GSM972331
2	N	0	87	dMMR	M	WT	M	GSM972332
2	Y	0	80	pMMR	WT	WT	M	GSM972333
3	Y	0	77	dMMR	M	WT	WT	GSM972334
1	N	0	46	pMMR	WT	WT	M	GSM972335
3	Y	0	50	pMMR	WT	WT	M	GSM972336
3	N	0	41	dMMR	M	WT	WT	GSM972337
2	Y	0	74	pMMR	WT	WT	M	GSM972338
3	Y	0	76	pMMR	WT	M	M	GSM972339
2	N	1	48	pMMR	WT	WT	WT	GSM972340
3	N	0	69	pMMR	WT	WT	M	GSM972341
1	N	0	28	pMMR	WT	WT	WT	GSM972342
2	N	0	52	pMMR	WT	M	M	GSM972343
2	N	0	75	pMMR	WT	WT	M	GSM972344
3	N	1	41	pMMR	WT	M	WT	GSM972345
3	N	0	72	dMMR	M	WT	M	GSM972346
2	N	0	7	pMMR	WT	WT	M	GSM972347
2	Y	0	62	pMMR	WT	M	WT	GSM972348
3	Y	0	5	pMMR	WT	M	WT	GSM972349
3	N	NA	9	pMMR	WT	WT	WT	GSM972350
2	N	0	24	NA	WT	WT	NA	GSM972351
3	Y	1	74	pMMR	WT	WT	M	GSM972352
2	Y	0	133	dMMR	WT	M	WT	GSM972353
3	N	1	23	pMMR	WT	WT	M	GSM972354
2	Y	1	17	pMMR	WT	M	M	GSM972355
2	N	NA	53	pMMR	WT	WT	M	GSM972356
2	N	0	42	pMMR	WT	WT	WT	GSM972357
2	Y	0	81	pMMR	WT	WT	M	GSM972358
2	Y	1	12	pMMR	WT	WT	WT	GSM972359
3	Y	0	141	pMMR	WT	WT	M	GSM972360
3	Y	1	18	pMMR	WT	M	M	GSM972361
3	Y	0	98	pMMR	WT	M	M	GSM972362
3	Y	0	140	pMMR	WT	M	M	GSM972363
3	Y	0	103	pMMR	WT	M	M	GSM972364
3	Y	0	47	pMMR	WT	M	M	GSM972365
3	Y	1	14	pMMR	WT	M	WT	GSM972366
3	Y	0	95	pMMR	WT	M	M	GSM972367
3	Y	0	92	pMMR	WT	WT	M	GSM972368
3	Y	1	18	pMMR	WT	WT	M	GSM972369
3	Y	1	32	pMMR	WT	WT	M	GSM972370
3	Y	0	81	pMMR	WT	WT	M	GSM972371
3	Y	1	33	pMMR	WT	M	M	GSM972372
3	Y	1	37	pMMR	WT	WT	M	GSM972373
3	Y	0	90	pMMR	WT	WT	WT	GSM972374
3	Y	0	117	pMMR	WT	M	WT	GSM972375
3	Y	0	87	pMMR	WT	WT	M	GSM972376
3	Y	0	82	pMMR	WT	WT	WT	GSM972377
3	Y	0	86	pMMR	WT	WT	WT	GSM972378
3	Y	0	95	pMMR	WT	M	M	GSM972379
3	Y	1	6	pMMR	WT	M	M	GSM972380
2	Y	1	27	pMMR	WT	WT	M	GSM972381
2	N	1	37	pMMR	WT	M	M	GSM972382
2	N	0	92	pMMR	WT	WT	M	GSM972383
2	N	0	106	pMMR	WT	WT	M	GSM972384
2	N	0	63	pMMR	WT	WT	M	GSM972385
2	N	0	90	pMMR	WT	M	M	GSM972386
2	N	1	24	pMMR	WT	WT	M	GSM972387
2	N	0	83	pMMR	WT	WT	M	GSM972388
2	N	0	93	pMMR	WT	M	WT	GSM972389
3	N	1	6	dMMR	WT	M	M	GSM972390
2	N	1	43	dMMR	M	WT	WT	GSM972391
2	N	1	21	pMMR	WT	M	WT	GSM972392
2	N	1	5	pMMR	WT	M	WT	GSM972393
3	N	1	6	pMMR	WT	M	M	GSM972394
3	Y	0	147	pMMR	WT	WT	M	GSM972395
2	N	0	107	pMMR	WT	WT	WT	GSM972396
2	N	0	105	pMMR	WT	M	M	GSM972397
2	N	0	64	pMMR	WT	WT	M	GSM972398
3	N	0	90	pMMR	WT	WT	M	GSM972399
4	Y	1	8	pMMR	WT	M	M	GSM972400
2	N	0	0	pMMR	WT	M	NA	GSM972401
2	Y	1	0	NA	WT	M	NA	GSM972402
2	N	0	56	NA	WT	M	NA	GSM972403
2	N	0	48	NA	WT	WT	NA	GSM972404
2	N	0	79	NA	WT	WT	NA	GSM972405
2	N	0	106	NA	WT	WT	NA	GSM972406
2	Y	0	132	NA	WT	WT	NA	GSM972407
2	Y	0	32	NA	WT	WT	NA	GSM972408
2	N	0	104	NA	WT	WT	NA	GSM972409
2	N	0	91	NA	WT	WT	NA	GSM972410
3	Y	0	125	pMMR	NA	M	M	GSM972411
3	Y	1	5	pMMR	NA	WT	M	GSM972412
3	Y	1	16	pMMR	WT	WT	M	GSM972413
2	N	0	53	pMMR	WT	WT	WT	GSM972414
3	Y	1	8	pMMR	NA	M	M	GSM972415
2	Y	1	5	pMMR	WT	M	M	GSM972416
2	Y	0	146	pMMR	WT	WT	WT	GSM972417
2	N	0	70	pMMR	WT	WT	M	GSM972418
3	N	1	30	pMMR	WT	WT	M	GSM972419
3	N	1	6	pMMR	M	WT	WT	GSM972420
3	N	1	22	pMMR	WT	WT	M	GSM972421
2	N	1	13	pMMR	WT	M	WT	GSM972422
2	Y	1	13	pMMR	WT	WT	M	GSM972423
2	Y	0	104	pMMR	WT	WT	M	GSM972424
3	Y	0	59	pMMR	WT	M	WT	GSM972425
2	Y	0	81	pMMR	WT	WT	M	GSM972426
2	N	0	53	pMMR	WT	WT	M	GSM972427
3	Y	0	55	pMMR	WT	WT	M	GSM972428
3	Y	0	62	pMMR	WT	M	M	GSM972429
2	Y	0	53	pMMR	WT	WT	WT	GSM972430
3	Y	0	54	pMMR	WT	M	WT	GSM972431
3	Y	1	19	pMMR	WT	M	M	GSM972432
3	N	1	3	pMMR	WT	WT	WT	GSM972433
2	N	1	19	pMMR	WT	WT	M	GSM972434
3	Y	1	14	pMMR	WT	WT	M	GSM972435
2	N	1	2	pMMR	WT	M	M	GSM972436
4	NA	1	0	pMMR	WT	WT	WT	GSM972437
4	NA	1	0	pMMR	WT	WT	M	GSM972438
4	NA	1	0	pMMR	WT	WT	M	GSM972439
2	Y	0	52	pMMR	WT	M	M	GSM972440
4	NA	1	0	pMMR	WT	WT	WT	GSM972441
4	NA	1	0	pMMR	WT	M	WT	GSM972442
2	N	0	48	dMMR	WT	WT	NA	GSM972443
3	Y	1	5	dMMR	WT	M	NA	GSM972444
2	N	0	35	dMMR	WT	WT	NA	GSM972445
3	NA	NA	NA	dMMR	WT	M	NA	GSM972446
2	N	0	31	dMMR	M	WT	NA	GSM972447
2	N	NA	NA	dMMR	M	WT	WT	GSM972448
3	Y	1	19	pMMR	WT	M	M	GSM972449
2	N	1	19	pMMR	WT	WT	M	GSM972450
2	N	0	97	pMMR	WT	WT	WT	GSM972451
3	Y	0	99	NA	M	WT	WT	GSM972452
3	Y	0	100	pMMR	WT	M	WT	GSM972453
1	N	0	75	pMMR	WT	M	M	GSM972454
3	N	0	74	dMMR	M	WT	WT	GSM972455
2	N	0	0	pMMR	WT	WT	M	GSM972456
3	Y	1	34	pMMR	WT	M	WT	GSM972457
2	N	0	17	dMMR	WT	M	WT	GSM972458
2	N	0	12	pMMR	WT	WT	WT	GSM972459
2	Y	0	96	pMMR	WT	WT	WT	GSM972460
2	N	0	96	pMMR	WT	WT	M	GSM972461
1	N	0	88	pMMR	WT	M	M	GSM972462
3	N	NA	NA	pMMR	WT	M	WT	GSM972463
1	N	0	86	pMMR	WT	WT	M	GSM972464
2	N	0	84	NA	WT	WT	NA	GSM972465
3	Y	0	75	pMMR	WT	M	M	GSM972466
3	Y	0	72	pMMR	WT	M	M	GSM972467
2	N	0	24	pMMR	WT	WT	M	GSM972468
1	N	0	86	pMMR	WT	M	WT	GSM972469
2	Y	0	85	dMMR	WT	WT	M	GSM972470
1	N	NA	NA	dMMR	M	WT	WT	GSM972471
2	Y	0	80	pMMR	WT	WT	WT	GSM972472
2	N	1	45	pMMR	WT	M	WT	GSM972473
3	Y	1	9	pMMR	WT	WT	M	GSM972474
2	N	0	87	pMMR	WT	M	WT	GSM972475
3	Y	0	64	pMMR	WT	WT	WT	GSM972476
2	N	0	81	pMMR	WT	M	M	GSM972477
2	N	0	69	pMMR	WT	WT	M	GSM972478
3	N	0	3	pMMR	WT	M	WT	GSM972479
2	N	0	69	pMMR	WT	M	WT	GSM972480
3	Y	0	65	pMMR	WT	WT	M	GSM972481
2	N	0	42	pMMR	WT	M	WT	GSM972482
2	N	1	23	pMMR	WT	WT	M	GSM972483
2	Y	0	76	pMMR	WT	WT	WT	GSM972484
2	N	0	75	pMMR	WT	M	WT	GSM972485
2	N	0	33	dMMR	WT	NA	WT	GSM972486
2	N	0	67	NA	WT	M	WT	GSM972487
2	N	0	49	pMMR	WT	M	WT	GSM972488
2	N	0	74	pMMR	WT	M	WT	GSM972489
2	N	0	74	pMMR	WT	WT	M	GSM972490
2	N	0	70	pMMR	WT	WT	M	GSM972491
1	N	0	68	pMMR	WT	WT	M	GSM972492
2	N	0	59	pMMR	WT	M	WT	GSM972493
1	N	0	57	dMMR	WT	WT	WT	GSM972494
3	Y	1	18	pMMR	WT	WT	WT	GSM972495
1	N	0	142	pMMR	WT	WT	WT	GSM972496
3	N	0	1	pMMR	WT	NA	M	GSM972497
3	N	1	19	pMMR	WT	WT	M	GSM972498
3	Y	0	72	dMMR	WT	WT	WT	GSM972499
2	N	NA	NA	NA	WT	WT	NA	GSM972500
3	N	0	106	pMMR	WT	WT	M	GSM972501
2	N	0	131	pMMR	WT	WT	WT	GSM972502
2	Y	0	146	pMMR	WT	WT	WT	GSM972503
3	N	1	24	pMMR	WT	M	WT	GSM972504
2	N	0	144	pMMR	WT	WT	WT	GSM972505
2	N	0	141	pMMR	WT	WT	M	GSM972506
3	N	0	42	dMMR	M	WT	WT	GSM972507
1	N	0	134	pMMR	WT	M	M	GSM972508
1	N	0	14	pMMR	WT	WT	WT	GSM972509
2	N	0	86	pMMR	WT	WT	WT	GSM972510
3	Y	0	47	pMMR	WT	WT	M	GSM972511
3	Y	1	4	pMMR	WT	M	WT	GSM972512
3	N	1	13	pMMR	WT	M	M	GSM972513
3	Y	NA	NA	pMMR	WT	WT	M	GSM972514
2	N	0	118	pMMR	WT	WT	M	GSM972515
2	N	0	66	pMMR	WT	M	WT	GSM972516
2	N	1	32	pMMR	WT	WT	M	GSM972517
3	N	1	15	pMMR	WT	M	M	GSM972518
2	N	1	11	pMMR	WT	WT	M	GSM972519
3	Y	0	62	pMMR	WT	WT	M	GSM972520
2	N	0	76	pMMR	WT	WT	M	GSM972521
2	Y	0	99	pMMR	WT	M	WT	GSM972522
