# Supplementary material for: Anomalies in Network Bridges Involved in Bile Acid Metabolism Predict Outcomes of Colorectal Cancer Patients
Source: PLoS One. 2014 Sep 26;9(9):e107925. doi: 10.1371/journal.pone.0107925 (PMC4178056; doi:10.1371/journal.pone.0107925)
Supplement: Dataset S2 — A source code and a dataset for survival analyses in Figure 4 and 5 . Performing a source code with a dataset will provide figures shown in our manuscripts. (ZIP) [file pone.0107925.s011.zip › sheffer.profile.all.genes.txt]

GSM1012286	GSM1012297	GSM1012303	GSM1012305	GSM1012307	GSM1012308	GSM1012310	GSM1012312	GSM1012314	GSM1012316	GSM1012317	GSM1012319	GSM1012320	GSM1012322	GSM1012324	GSM1012325	GSM1012326	GSM1012328	GSM1012331	GSM1012334	GSM1012336	GSM1012338	GSM1012339	GSM1012341	GSM1012344	GSM1012346	GSM1012350	GSM1012352	GSM1012354	GSM1012356	GSM1012358	GSM1012361	GSM1012363	GSM1012364	GSM1012366	GSM1012367	GSM1012368	GSM1012370	GSM1012371	GSM1012373	GSM1012374	GSM1012375	GSM1012376	GSM1012379	GSM1012381	GSM1012384	GSM1012385	GSM1012386	GSM1012387	GSM1012389
DDR1	447.25	620.25	479.5	251.25	633.0	443.5	337.25	585.5	446.5	624.75	390.5	447.75	510.25	492.5	496.25	301.75	646.5	441.5	669.75	477.0	537.75	478.25	495.75	580.0	305.25	397.5	479.25	654.75	558.0	618.75	619.5	426.0	406.75	252.5	450.75	448.25	464.5	380.0	480.0	427.25	460.75	657.25	481.25	342.0	420.75	377.25	501.25	575.75	369.75
RFC2	22.7	25.7	50.45	37.0	55.95	60.7	53.85	41.0	48.25	17.650002	30.1	46.2	69.05	67.95	39.7	56.15	75.3	108.1	58.75	59.3	71.55	36.5	57.6	55.449997	50.25	45.85	69.3	44.1	45.3	22.8	62.199997	53.7	49.05	47.550003	52.7	58.65	33.8	72.7	41.449997	56.55	42.9	42.800003	66.75	66.3	48.1	63.3	57.050003	56.2	83.95
HSPA6	74.05	71.55	73.0	63.65	82.2	69.5	59.6	66.65	64.9	77.15	117.0	63.25	75.75	64.2	67.8	101.55	220.15	64.05	64.75	67.15	54.8	59.15	51.5	64.7	110.45	327.5	57.350002	59.25	60.1	77.45	52.95	59.65	72.55	82.15	75.55	56.1	61.25	53.3	58.4	49.6	148.7	80.2	47.199997	71.2	60.75	58.6	91.6	54.7	81.9
PAX8	56.737507	49.1875	44.475006	43.325005	44.7075	44.625004	44.3125	43.07625	46.8875	48.9375	46.775	46.975002	44.426247	44.8275	50.012497	42.933754	49.325	42.97875	56.837494	47.325	42.52625	44.201252	41.449997	48.500004	47.687504	44.25	45.2625	56.449997	43.8625	49.111248	40.875	45.762505	46.100002	49.011253	45.4875	48.674995	44.893753	42.44625	49.85	43.362503	38.550003	54.9375	42.525	43.600002	45.1125	49.1	50.765	49.2625	38.550003
GUCA1A	27.6	30.75	19.35	18.400002	26.599998	26.3	20.25	22.8	25.55	18.05	21.2	21.15	20.85	24.5	23.55	30.45	28.099998	20.25	24.949999	23.3	19.849998	21.55	20.95	22.45	23.95	22.15	24.5	23.849998	21.45	26.349998	20.05	24.05	14.965	27.05	26.3	20.815	23.2	27.0	23.05	25.400002	19.55	30.25	18.5	24.85	27.75	25.05	26.2	25.4	24.3
UBA7	136.65	138.0	109.45	139.7	104.3	182.5	121.5	140.6	96.95	126.0	125.1	96.3	95.85	138.0	100.75	150.55	92.45	101.05	93.15	114.6	118.85	152.0	150.0	89.6	165.0	110.0	119.45	133.2	144.5	102.15	84.9	100.7	109.0	119.05	112.2	102.8	97.55	99.1	132.35	87.7	139.5	137.85	110.05	110.0	116.65	105.65	83.15	88.3	124.0
THRA	86.70714	75.64286	67.44	50.110004	63.311428	54.62143	59.055717	62.670002	63.237144	75.15714	61.798573	52.00143	73.31714	55.101433	64.902855	57.10285	68.91286	54.73	67.80572	59.452854	51.375713	58.55	61.82857	55.905712	56.38857	66.50285	51.338573	77.73572	69.57857	69.68428	59.194283	64.15143	51.68286	64.31571	56.57428	52.92286	62.275715	54.92857	72.99715	52.291424	60.482857	78.027145	55.660004	66.37572	58.148567	52.695713	65.55143	70.18428	58.762856
PTPN21	27.35	21.475	20.1	24.1	18.0	24.224998	22.325	23.1	24.125	18.45	24.25	20.85	22.375	24.325	20.300001	15.775001	26.85	25.8	20.05	21.325	24.025	22.805	26.0	24.375	22.175	19.275	21.375002	22.0	21.225	24.900002	19.899998	18.7	22.900002	22.075	21.275002	19.325	22.749998	20.425001	21.675	22.349998	17.25	24.05	17.425	18.425001	21.5	22.425001	23.25	22.974998	19.4
CCL5	24.39	27.95	56.6	73.4	28.849998	54.85	66.95	76.2	29.900002	51.45	92.1	19.654999	22.43	38.35	20.0	395.0	61.449997	63.75	26.95	47.25	35.1	54.850002	29.45	16.6275	82.35	145.5	77.45	35.05	43.5	39.949997	46.75	43.1	47.800003	78.8	43.300003	48.85	41.4	34.15	57.4	42.3	113.25	55.550003	43.5	61.0	48.300003	58.65	32.2	33.4	72.55
CYP2E1	25.925	21.9125	17.335001	18.3175	17.7025	19.0	18.392502	18.565	16.8225	19.810001	19.3475	17.9175	18.0	18.5025	22.1025	28.6625	18.005	20.305	20.2875	19.72	16.76	19.882502	26.967503	19.5525	18.352499	18.5525	15.624999	19.1175	17.3875	23.692501	17.1275	19.975	16.655	17.382502	18.8625	18.0775	21.85	16.55	20.95	22.0375	17.77	20.5175	14.577501	18.0475	17.9125	17.3325	27.175	17.772501	16.07
EPHB3	55.1	86.95	138.5	40.699997	120.5	121.5	209.0	178.0	80.3	95.6	45.95	301.5	155.0	163.5	224.5	98.65	36.4	153.5	87.9	127.5	227.0	80.3	204.5	91.05	101.4	56.949997	136.5	116.5	128.4	72.7	181.0	82.65	67.6	83.2	65.0	274.5	63.7	367.0	45.5	142.0	131.0	223.5	136.5	46.1	184.5	194.5	156.0	38.1	90.7
ESRRA	205.5	169.0	160.5	137.0	180.0	178.0	138.4	176.0	126.5	170.5	132.5	199.95	134.0	158.0	140.5	174.0	118.0	147.2	195.0	198.5	151.5	169.5	116.3	218.5	158.5	126.0	203.5	225.0	196.5	148.0	175.4	164.0	140.35	223.0	150.5	174.0	130.5	154.0	145.0	193.0	147.5	163.5	117.45	219.0	214.0	174.5	228.0	171.0	173.0
CYP2A6	67.399994	66.625	67.6	86.05	56.2	73.85	63.574997	76.525	65.325	73.875	76.2	72.15	67.175	69.1	80.075005	81.25	58.574997	60.2	80.725	74.95	62.149998	64.825	54.375	74.375	65.35	67.524994	68.3	89.325	89.125	73.775	66.175	82.225006	66.549995	75.05	75.6	61.399998	55.5	69.700005	71.65	71.025	59.399998	86.4	57.8	75.05	69.45	88.674995	78.875	78.425	62.775
GAS6	163.0	398.5	152.55	263.5	210.0	196.0	237.5	226.5	275.0	251.0	437.5	352.5	154.55	137.45	272.0	202.0	344.5	308.0	367.0	284.5	156.25	219.5	174.5	165.3	370.5	358.0	213.0	627.0	151.7	323.5	309.5	253.0	151.4	263.5	309.5	143.25	196.5	193.2	345.5	184.85	404.0	323.5	198.0	211.5	145.65	262.0	151.75	164.85	245.5
MMP14	197.75	284.775	228.675	197.5	163.625	148.84999	196.775	137.125	654.75	231.92499	350.5	130.775	279.5	252.75	248.05	185.3	382.0	271.7	238.75	425.5	278.25	191.55	163.45	292.0	246.225	339.75	233.75	209.0	254.85	538.75	136.15	308.5	228.575	444.5	396.5	218.75	355.5	199.85	262.5	198.7	204.475	246.5	146.47499	285.575	308.5	270.75	236.25	160.525	143.2
TRADD	70.70333	67.03333	56.466663	82.4	77.833336	71.46667	62.333332	74.53333	64.73333	78.933334	73.333336	60.399998	54.766663	74.799995	72.5	94.63333	82.4	53.666668	75.73333	64.00001	58.933334	113.166664	94.86667	72.1	62.5	74.6	66.43333	65.166664	59.83333	91.4	58.833332	62.166668	48.7	59.266666	63.733334	73.666664	69.666664	66.3	79.53333	63.5	68.200005	78.76667	60.3	61.433334	69.96667	67.63333	59.0	66.46667	48.56667
FNTB	26.7	35.65	47.5	26.849998	34.4	50.95	47.6	42.9	62.15	32.65	46.9	42.6	47.85	39.0	41.65	40.9	46.6	56.25	38.35	56.15	48.35	36.85	54.449997	63.65	45.699997	45.0	47.05	40.85	37.1	56.55	42.4	36.15	52.699997	44.949997	49.85	46.7	54.699997	37.9	45.75	57.850002	43.05	36.8	41.1	45.35	47.05	41.75	44.3	43.7	25.7
PLD1	33.052498	42.300003	37.7875	41.212498	39.505005	57.550003	44.1075	43.617496	38.7175	37.892498	41.8375	37.469997	39.44	51.3325	39.252502	41.0525	38.74	49.66	44.559998	40.6975	43.930004	35.7575	63.579998	52.7625	32.95	39.704998	40.375004	48.515	41.5625	57.572502	39.375	33.2275	31.054998	37.0225	66.4275	32.872498	43.3875	41.079998	35.325	47.135002	39.847504	43.684998	38.805	34.7975	46.07	41.36	41.825	39.1475	30.339998
DTX2P1-UPK3BP1-PMS2P11	152.0	164.0	206.5	142.5	171.5	151.5	159.5	172.0	161.5	172.0	155.0	162.0	220.0	206.5	178.0	165.5	138.5	179.0	175.5	183.5	162.0	165.5	184.0	158.0	150.5	166.0	177.0	162.0	177.5	150.5	130.35	172.0	162.0	224.0	145.5	178.0	214.5	155.0	192.5	179.0	165.0	203.0	182.0	190.0	199.0	161.0	191.5	133.5	124.4
BAD	49.4	54.050003	38.0	38.55	52.5	49.649998	62.6	52.35	45.25	48.35	40.3	47.45	41.35	36.0	48.35	60.55	52.449997	55.0	28.3	37.550003	45.45	49.45	61.300003	42.35	38.0	44.45	49.800003	45.45	36.3	40.1	42.9	34.5	44.45	30.6	49.0	43.3	53.9	36.1	32.95	50.15	39.85	27.85	54.05	52.75	51.95	42.75	40.9	54.8	46.15
PRPF8	260.0	432.0	275.0	320.0	316.0	401.0	325.0	287.0	340.0	268.0	460.0	226.0	209.0	379.0	238.0	501.0	199.0	415.0	329.0	235.0	318.0	480.0	438.0	293.0	337.0	302.0	248.0	204.0	440.0	247.0	331.0	239.0	191.0	214.0	303.0	383.0	269.0	319.0	326.0	217.0	294.0	199.0	288.0	177.0	399.0	270.0	313.0	226.0	426.0
CAPNS1	582.0	557.0	575.0	375.0	498.0	588.0	774.0	676.0	579.0	570.0	508.0	482.0	494.0	625.0	505.0	726.0	685.0	547.0	693.0	536.0	491.0	439.0	522.0	484.0	718.0	480.0	719.0	643.0	531.0	603.0	565.0	566.0	646.0	466.0	648.0	498.0	654.0	679.0	740.0	779.0	678.0	617.0	590.0	579.0	780.0	760.0	615.0	751.0	418.0
RPL35	2190.0	2060.0	1720.0	2180.0	2100.0	1980.0	2010.0	2130.0	1550.0	1560.0	1400.0	2260.0	1940.0	2920.0	1790.0	2430.0	1670.0	1600.0	1660.0	1840.0	1860.0	1510.0	1760.0	1380.0	1620.0	1910.0	1960.0	2080.0	2450.0	1560.0	2310.0	1890.0	2370.0	1600.0	2110.0	2090.0	2260.0	2510.0	1940.0	2070.0	1930.0	2280.0	3030.0	2280.0	2330.0	2670.0	2000.0	2550.0	2230.0
RPL28	1153.3	1632.45	1505.05	1742.0	1640.15	1846.45	1665.95	1631.5	1512.25	1683.25	1730.45	1636.0	1667.4	1675.6	1695.0	1974.0	1551.45	1438.75	1556.5	1613.3	1704.55	1562.3	1657.5	1401.05	1777.3	1768.3	1529.15	1607.55	1931.45	1643.65	1951.5	1833.05	1381.9	1528.5	1514.25	1456.1	1777.65	1806.2	1396.35	1801.45	1468.1	1604.35	1687.5	1727.5	1742.35	1749.75	1764.5	1694.35	1820.0
EIF4G2	482.225	532.06	597.0	504.1	658.45	546.95	584.45	556.15	583.0	507.26	484.65	850.6	583.5	463.0	655.9	409.99	670.65	540.75	458.2	639.6	726.5	478.0	601.115	872.5	526.85	521.45	527.0	573.4	426.15	725.2	528.8	516.55	663.5	470.3	641.3	676.5	779.65	582.5	539.6	665.0	601.7	491.3	666.15	579.4	444.3	498.25	550.15	475.1	525.6
EIF3D	499.0	636.0	636.0	782.0	982.0	645.0	685.0	928.0	620.0	873.0	556.0	680.0	905.0	626.0	520.0	659.0	601.0	785.0	778.0	736.0	548.0	499.0	883.0	851.0	530.0	585.0	791.0	916.0	683.0	488.0	612.0	708.0	454.0	840.0	585.0	663.0	691.0	674.0	588.0	463.0	532.0	744.0	767.0	753.0	837.0	520.0	922.0	921.0	760.0
PARK7	702.0	1010.0	675.0	731.0	920.0	881.0	898.0	919.0	678.0	588.0	670.0	980.0	890.0	872.0	720.0	1190.0	764.0	789.0	839.0	812.0	669.0	799.0	637.0	847.0	762.0	677.0	893.0	905.0	743.0	634.0	768.0	785.0	628.0	763.0	839.0	854.0	614.0	778.0	861.0	1070.0	810.0	918.0	549.0	824.0	632.0	666.0	996.0	925.0	917.0
SRP14	688.0	959.0	741.0	841.0	777.0	869.0	983.0	967.0	938.0	769.0	830.0	887.0	817.0	1020.0	956.0	1070.0	853.0	816.0	915.0	732.0	941.0	695.0	636.0	807.0	833.0	827.0	856.0	644.0	611.0	948.0	930.0	823.0	944.0	867.0	902.0	834.0	1040.0	767.0	663.0	757.0	847.0	971.0	905.0	845.0	843.0	669.0	967.0	890.0	714.0
GDI2	741.5	915.5	707.0	795.5	703.0	972.0	884.0	965.5	758.0	668.5	642.0	937.0	743.5	801.0	703.5	649.5	756.0	973.0	924.0	961.5	918.0	676.5	855.0	744.5	815.5	1017.0	893.5	971.5	410.0	730.5	791.0	688.5	655.5	801.5	796.0	696.0	790.0	920.5	834.0	1416.5	809.5	939.5	878.5	747.0	740.5	841.0	933.0	870.5	763.0
RPL11	1210.0	1880.0	1430.0	1420.0	1750.0	1670.0	1770.0	1590.0	1390.0	1390.0	1480.0	2020.0	1870.0	2190.0	1400.0	1570.0	1000.0	1770.0	1180.0	1650.0	1590.0	1870.0	1700.0	1660.0	1510.0	1460.0	1100.0	2360.0	1190.0	1390.0	1410.0	1630.0	1250.0	1650.0	1690.0	1320.0	1540.0	1480.0	1590.0	2150.0	1400.0	1850.0	1400.0	1440.0	1080.0	1280.0	1660.0	1840.0	1410.0
ARF3	221.40001	229.36665	198.7	163.3	205.7	227.66667	228.7	194.93333	210.93333	218.23334	220.40001	198.23334	214.33333	311.33334	229.36665	182.90001	262.83334	219.90001	305.0	289.33334	217.36665	241.59999	214.93333	221.66667	247.76666	235.3	274.33334	253.33333	167.63333	196.40001	241.2	216.8	367.33334	225.40001	277.66666	200.86665	287.0	308.66666	324.33334	277.0	237.90001	221.26666	209.16667	210.90001	199.33333	290.66666	202.33333	246.66667	233.33333
RPL21	534.3	1185.6666	825.93335	879.93335	1002.8667	759.39996	768.39996	881.39996	855.43335	901.5	853.1333	1127.6	1096.9	1134.4667	950.8333	854.06665	685.43335	856.93335	1224.4	885.0	934.9666	771.6667	749.23334	1544.3667	715.3667	833.1333	926.4666	1410.0333	452.03336	673.0667	942.5	1183.2333	986.5334	925.6333	788.26666	898.23334	629.86664	974.4666	1116.2667	951.89996	774.0	1152.6666	1011.39996	692.10004	870.5334	931.5	1555.7999	873.1667	916.1667
RPL24	1965.0	1865.0	1930.0	1985.0	2085.0	1675.0	1880.0	2185.0	1755.0	2035.0	1570.0	2500.0	2005.0	2080.0	1760.0	1915.0	1500.0	1860.0	1745.0	1860.0	2000.0	1995.0	1995.0	1885.0	1690.0	2315.0	1655.0	2350.0	2675.0	1935.0	2295.0	2000.0	2200.0	2010.0	2095.0	2060.0	1490.0	2475.0	1820.0	2435.0	1695.0	2245.0	2225.0	1775.0	1575.0	2380.0	1840.0	1915.0	2110.0
HNRNPC	377.78	241.54	332.3	310.96002	288.38	503.22003	445.34	433.82	349.98	233.6	293.32	360.18	463.77997	429.1	397.66	387.3	439.2	465.12003	352.38	416.46002	368.6	276.58002	464.46002	468.0	372.82	480.13998	347.26	271.84	267.34	406.7	439.86002	367.03998	454.72003	324.32	424.92	361.3	398.12	477.26	330.0	566.0	368.82	258.28	388.6	317.1	400.91998	348.58002	384.62	351.32	311.84
SEPT2	251.5	489.5	639.5	535.0	559.0	469.5	469.5	510.5	734.5	470.0	588.5	424.5	682.5	452.5	505.0	472.5	590.0	491.0	481.0	598.0	728.5	534.0	512.5	578.5	513.5	563.0	487.5	543.5	590.0	671.0	586.5	548.5	528.5	681.0	505.5	545.0	341.0	445.5	494.5	664.0	478.5	485.5	755.5	650.0	450.0	454.0	538.5	513.0	406.0
HNRNPA1	615.10004	668.7857	742.62854	666.3429	757.3714	782.4571	749.6429	829.82855	644.0285	619.12854	641.4858	803.5285	713.9857	831.2714	722.5571	706.25714	569.9429	917.68567	757.8	706.2143	799.1714	725.1429	817.8429	695.4286	756.2143	807.37146	652.87146	822.7286	846.37146	827.5	918.5	852.60004	884.38574	675.4857	866.0714	691.31433	604.4429	1002.67145	791.62854	899.25714	862.74286	1105.4572	779.7428	629.3	574.9143	748.15717	702.3857	703.17145	803.39996
RPS27A	2360.0	1770.0	1990.0	1660.0	1930.0	1620.0	1980.0	2000.0	1690.0	1500.0	1640.0	1630.0	1750.0	1910.0	1760.0	1610.0	1600.0	1710.0	1690.0	1390.0	1790.0	1710.0	1800.0	1700.0	1730.0	1510.0	1440.0	1860.0	1480.0	1570.0	1700.0	1970.0	1860.0	1760.0	1720.0	1440.0	1380.0	1770.0	1480.0	1670.0	1340.0	1630.0	1960.0	1650.0	1750.0	1540.0	1520.0	1640.0	1740.0
RPS13	1900.0	2360.0	2460.0	2190.0	2560.0	2290.0	2220.0	2590.0	2320.0	2050.0	2030.0	2930.0	2440.0	2200.0	2530.0	2480.0	2090.0	2630.0	2670.0	2440.0	2310.0	2110.0	2410.0	3390.0	2190.0	2420.0	2380.0	2730.0	2000.0	2040.0	2330.0	2230.0	2540.0	2670.0	2320.0	2420.0	2060.0	2440.0	2600.0	2690.0	2240.0	2260.0	2500.0	2700.0	2470.0	2210.0	2960.0	2260.0	2260.0
FAU	1680.0	1610.0	1420.0	1760.0	2060.0	1680.0	1630.0	2100.0	1410.0	1610.0	1390.0	2050.0	1660.0	1300.0	1790.0	2030.0	1670.0	1850.0	1290.0	1540.0	1490.0	1630.0	1820.0	1910.0	1550.0	1440.0	1670.0	1880.0	2190.0	1560.0	1840.0	1470.0	1740.0	1400.0	1430.0	1850.0	1460.0	1530.0	1300.0	1620.0	1690.0	1080.0	1820.0	2310.0	1950.0	1600.0	1860.0	2080.0	2040.0
TARDBP	234.55	267.5	218.0	197.15	256.0	284.75	243.4	253.0	229.45	208.45	215.3	318.5	280.45	257.5	259.45	225.55	246.2	272.05	187.75	220.15	222.0	293.0	262.35	197.85	176.8	234.2	236.85	209.4	265.0	212.8	213.35	235.75	221.95	193.35	209.2	215.15	216.0	214.9	223.75	305.65	246.35	213.5	194.7	203.0	209.55	226.1	222.05	246.8	319.5
CFL1	3880.0	3440.0	2870.0	2090.0	2720.0	2660.0	2310.0	2040.0	3000.0	3000.0	2860.0	2570.0	2880.0	2290.0	3190.0	2500.0	2760.0	2830.0	3250.0	2940.0	2770.0	2930.0	2600.0	3490.0	2430.0	2150.0	3360.0	2830.0	2590.0	2930.0	2920.0	2580.0	2700.0	2700.0	3180.0	3010.0	3430.0	2600.0	3060.0	2990.0	3050.0	2180.0	2460.0	2990.0	2970.0	3440.0	2310.0	3050.0	2670.0
RPL18	733.5	826.95	951.1	1067.85	999.75	937.3	1030.65	1187.55	907.65	830.1	692.25	1076.9	946.75	1203.7	1008.55	1512.75	742.9	1050.5	879.1	857.6	939.05	924.2	1116.7	856.15	1031.55	917.8	1041.7	1219.6	1056.5	923.6	1455.4	1099.9	953.1	819.15	1121.7	814.3	1015.2	1294.4	899.75	1285.5	813.65	999.0	1154.65	826.2	949.95	1296.8	1049.35	1163.05	1086.3
EIF3F	152.25	247.035	295.505	317.42	458.45	239.4	306.98	488.865	348.15	287.5	240.44	542.685	311.915	245.7	365.29	320.065	219.705	307.605	218.82	264.755	365.495	270.905	299.235	441.365	304.65	329.715	264.59	410.16	263.87	322.305	263.175	292.73	350.605	391.71	292.135	312.085	328.71	335.415	212.51	315.745	278.9	295.61	330.405	386.655	312.635	286.54	371.075	308.605	283.78
RPS5	835.0	1620.0	1850.0	1980.0	1630.0	1590.0	1560.0	2010.0	1620.0	1540.0	1420.0	1590.0	1850.0	1820.0	1670.0	2360.0	1160.0	1550.0	2010.0	1540.0	1980.0	1350.0	1720.0	1860.0	1680.0	1750.0	1700.0	2260.0	1750.0	1500.0	2150.0	2090.0	1860.0	1780.0	1700.0	1640.0	1630.0	2170.0	1800.0	1980.0	1400.0	2300.0	1780.0	1740.0	1810.0	2120.0	1860.0	2040.0	1720.0
RPL27	2640.0	2480.0	2400.0	2300.0	2690.0	2250.0	2210.0	2590.0	2050.0	3210.0	2660.0	2580.0	2810.0	2600.0	2230.0	2730.0	2010.0	2420.0	2350.0	2170.0	2000.0	2260.0	2380.0	2360.0	1910.0	1910.0	2170.0	2600.0	2750.0	1520.0	2590.0	2380.0	2390.0	2690.0	2440.0	2030.0	1470.0	2280.0	2210.0	1870.0	1880.0	2140.0	2030.0	2240.0	1910.0	2030.0	2640.0	2490.0	2220.0
RPL34	2590.0	2000.0	2490.0	2730.0	2960.0	2180.0	2080.0	2820.0	2250.0	3000.0	2610.0	2790.0	2710.0	2260.0	2170.0	2440.0	1880.0	2640.0	2660.0	2030.0	2180.0	2360.0	2350.0	2470.0	1860.0	2670.0	2470.0	3090.0	3050.0	2580.0	2280.0	2890.0	2560.0	2440.0	2420.0	2510.0	1980.0	2550.0	2760.0	3030.0	2570.0	2960.0	2720.0	2400.0	2890.0	2230.0	2410.0	2690.0	2610.0
NARS	955.0	529.0	507.0	558.0	390.0	718.0	681.0	529.0	525.0	451.0	610.0	610.0	483.0	613.0	569.0	780.0	671.0	1150.0	495.0	562.0	524.0	642.0	751.0	641.0	637.0	417.0	532.0	882.0	528.0	635.0	564.0	592.0	456.0	504.0	599.0	387.0	538.0	562.0	445.0	341.0	698.0	525.0	500.0	851.0	503.0	348.0	636.0	858.0	591.0
STARD7	527.0	494.0	451.0	509.0	482.0	550.0	498.0	562.0	464.0	474.0	486.0	564.0	453.0	458.0	609.0	784.0	341.0	604.0	430.0	489.0	637.0	579.0	628.0	542.0	479.0	512.0	580.0	504.0	653.0	473.0	717.0	620.0	649.0	543.0	439.0	542.0	534.0	533.0	529.0	554.0	678.0	456.0	753.0	523.0	496.0	549.0	634.0	642.0	631.0
RPL19	1860.0	2200.0	2310.0	2410.0	3020.0	2370.0	2430.0	3110.0	2240.0	3330.0	2710.0	2770.0	2990.0	2490.0	2000.0	2700.0	2230.0	2380.0	2170.0	2320.0	2250.0	2180.0	2660.0	2590.0	1870.0	2270.0	2540.0	2560.0	2900.0	1570.0	2690.0	2500.0	2430.0	2800.0	2260.0	2400.0	1460.0	2320.0	2140.0	1790.0	2180.0	2180.0	2630.0	3240.0	2630.0	2270.0	3330.0	3720.0	2610.0
SLC25A3	716.0	988.0	978.0	1080.0	1070.0	1750.0	1570.0	1230.0	1080.0	699.0	1090.0	1340.0	1250.0	1190.0	1050.0	1300.0	922.0	1570.0	1290.0	1520.0	1250.0	1020.0	1450.0	1140.0	1340.0	1310.0	1500.0	1090.0	746.0	956.0	1310.0	1230.0	1450.0	1280.0	1450.0	1130.0	1250.0	1460.0	1330.0	1760.0	1260.0	981.0	1300.0	1470.0	1510.0	1430.0	1140.0	1680.0	1400.0
RPS11	1655.0	1838.55	1969.05	1762.65	2040.95	1774.15	1944.35	2101.45	1867.35	2367.0	1817.95	2181.5	1787.7	2120.0	1899.0	2548.9	1971.3	1776.95	1799.1	1752.5	1858.8	2025.0	1920.0	1798.6	2137.35	1853.85	1637.35	2257.55	1709.45	1998.15	2077.05	1948.8	1662.8	1496.2	1766.8	1812.55	2141.85	2011.25	1615.4	1972.45	1733.0	1927.1	1895.8	1774.9	1658.35	1819.0	1896.0	1830.95	2097.6
RPL9	2810.0	3310.0	3630.0	2970.0	3280.0	2830.0	3250.0	3320.0	2860.0	2410.0	3120.0	3420.0	3250.0	3170.0	3080.0	2780.0	3360.0	3410.0	3300.0	2620.0	2860.0	2550.0	3300.0	3680.0	2910.0	2910.0	2970.0	3610.0	2820.0	2470.0	3260.0	3350.0	3260.0	2840.0	3080.0	2840.0	2570.0	3250.0	3050.0	3600.0	2740.0	3160.0	3390.0	3020.0	3160.0	2380.0	3060.0	3350.0	3140.0
DDX5	640.0	654.0	781.0	803.0	827.0	753.0	796.0	896.0	798.0	798.0	792.0	637.0	700.0	861.0	744.0	660.0	995.0	743.0	622.0	640.0	749.0	635.0	673.0	911.0	841.0	698.0	591.0	657.0	622.0	764.0	725.0	732.0	934.0	921.0	734.0	781.0	696.0	629.0	722.0	586.0	659.0	529.0	658.0	676.0	590.0	659.0	816.0	732.0	577.0
RPL6	982.0	1480.0	1420.0	1350.0	1330.0	1160.0	1370.0	1590.0	1260.0	1120.0	1140.0	1810.0	1600.0	1540.0	1420.0	1440.0	1060.0	1470.0	1760.0	1550.0	1280.0	1530.0	1380.0	1400.0	1360.0	1290.0	1280.0	1650.0	1420.0	1090.0	1670.0	1740.0	1710.0	1500.0	1640.0	1480.0	1600.0	1850.0	1400.0	1570.0	1270.0	1620.0	1690.0	1240.0	1490.0	1260.0	1480.0	1570.0	1560.0
CTDNEP1	244.0	240.0	188.0	173.0	178.0	260.0	230.0	204.0	233.0	215.0	273.0	170.0	158.0	250.0	179.0	176.0	197.0	283.0	227.0	169.0	203.0	282.0	256.0	220.0	253.0	205.0	167.0	211.0	353.0	168.0	260.0	176.0	203.0	177.0	244.0	246.0	195.0	227.0	217.0	167.0	278.0	166.0	244.0	203.0	228.0	222.0	144.0	165.0	281.0
RPL10A	611.0	981.0	1120.0	1350.0	1640.0	1140.0	1340.0	1720.0	1210.0	970.0	1240.0	1340.0	1380.0	1310.0	1130.0	1410.0	903.0	1370.0	1410.0	1130.0	1510.0	1020.0	1440.0	1120.0	1140.0	1500.0	986.0	1540.0	835.0	1060.0	1370.0	1140.0	1230.0	1190.0	1310.0	1090.0	1030.0	1340.0	1220.0	1370.0	1150.0	1360.0	1310.0	1150.0	1210.0	1140.0	1510.0	1430.0	1150.0
CBX3	421.0	647.0	597.5	433.5	595.5	498.5	490.0	416.0	605.0	481.0	414.0	551.0	531.5	573.5	549.0	471.5	564.5	582.5	518.5	561.0	557.5	496.5	394.0	669.5	451.0	489.0	531.5	434.0	460.0	365.5	647.0	588.0	495.0	467.5	415.0	521.5	562.5	554.5	532.5	549.0	401.5	481.0	470.5	547.5	395.0	488.5	606.5	372.5	592.0
RPL17	1854.225	1574.975	1800.975	1925.05	1955.6	2089.8	2110.625	2029.525	2066.25	1652.15	2365.15	1811.975	1792.525	1766.2	1769.45	2029.75	1922.0	2800.0	1392.45	1608.1	2044.25	1585.875	2409.425	1661.025	1556.15	1687.175	1692.5	2733.05	1882.025	2110.55	1767.25	1977.475	1699.35	1818.325	2333.425	1067.8	1616.225	2077.15	1525.25	1282.925	1911.25	1821.375	1695.25	2004.3	1633.75	1894.025	1972.85	2398.9	1822.175
PSMB2	510.5	406.0	294.0	340.0	331.0	437.5	323.0	297.0	279.0	279.5	278.5	387.5	314.5	401.5	331.5	329.0	355.5	314.5	263.5	366.0	285.5	401.0	308.0	294.0	311.5	275.5	257.5	370.0	306.5	318.0	253.5	410.5	260.0	376.5	337.0	301.0	322.0	440.5	368.5	474.0	310.5	400.5	336.0	407.0	299.0	334.5	461.5	435.0	372.0
KHDRBS1	227.56667	300.83334	286.69998	258.5	297.93332	283.03333	304.36667	354.63333	286.56668	250.86665	268.03333	318.83334	324.36667	303.19998	320.0	273.1	266.4	308.33334	221.43333	302.76666	296.86667	287.73334	334.63333	270.13333	281.66666	327.13333	227.2	307.5	239.63335	266.4	292.83334	294.23334	298.86667	258.73334	278.83334	263.03333	284.5	315.33334	276.56668	363.0	301.56668	287.36667	236.09999	261.86667	233.93333	263.66666	321.76666	288.69998	314.80002
C22orf28	275.0	279.0	219.0	283.0	305.0	288.0	327.0	283.0	230.0	229.0	243.0	392.0	240.0	261.0	175.0	330.0	220.0	293.0	324.0	249.0	233.0	200.0	320.0	245.0	244.0	210.0	331.0	290.0	184.0	248.0	186.0	248.0	177.0	294.0	267.0	237.0	252.0	238.0	243.0	210.0	239.0	314.0	204.0	217.0	269.0	209.0	291.0	278.0	245.0
ERH	731.0	545.0	596.0	508.0	509.0	759.0	612.0	645.0	562.0	404.0	532.0	522.0	671.0	694.0	716.0	880.0	607.0	774.0	666.0	616.0	608.0	818.0	544.0	923.0	757.0	576.0	686.0	405.0	553.0	575.0	621.0	629.0	825.0	626.0	657.0	747.0	678.0	608.0	645.0	937.0	587.0	485.0	461.0	812.0	715.0	786.0	623.0	722.0	570.0
SRSF9	332.5	318.5	337.5	310.5	253.5	438.0	349.5	387.5	306.0	211.5	312.5	408.5	398.0	435.5	351.5	388.0	390.5	458.5	447.0	456.0	304.5	363.0	336.5	432.5	382.0	366.5	379.5	382.5	206.0	211.5	428.0	378.0	512.0	323.0	430.5	432.0	422.0	442.0	366.0	464.0	345.0	303.0	367.5	374.5	378.0	382.5	399.0	494.0	435.0
ABCF1	247.0	249.0	242.0	172.0	269.0	281.0	232.0	256.0	233.0	214.0	230.0	275.0	214.0	214.0	277.0	243.0	251.0	253.0	227.0	249.0	275.0	228.0	317.0	233.0	219.0	218.0	252.0	251.0	248.0	220.0	237.0	284.0	338.0	269.0	185.0	259.0	225.0	272.0	189.0	291.0	214.0	200.0	207.0	248.0	250.0	254.0	343.0	295.0	217.0
DAD1	489.0	293.0	297.0	333.0	346.0	576.0	519.0	435.0	372.0	159.0	371.0	301.0	410.0	419.0	364.0	445.0	457.0	620.0	571.0	450.0	316.0	275.0	370.0	615.0	457.0	442.0	470.0	311.0	168.0	458.0	327.0	355.0	521.0	335.0	547.0	439.0	421.0	388.0	421.0	730.0	346.0	345.0	294.0	393.0	553.0	529.0	408.0	661.0	281.0
YY1	341.575	190.84999	190.09999	214.525	182.65001	229.375	256.5	275.0	206.0	225.1	218.975	192.95	234.875	233.65001	307.925	225.15	179.075	213.85	222.175	235.25	222.95001	330.025	273.2	343.57498	227.55	247.27501	257.9	196.775	258.275	239.675	192.1	236.025	321.40002	222.225	241.9	300.25	314.075	239.125	261.125	393.19998	248.725	200.475	200.77501	248.425	233.45	259.475	178.02501	211.7	196.325
JTB	591.6667	705.6667	527.0	747.0	766.3333	763.3333	636.0	808.3333	620.3333	619.0	605.6667	766.0	645.6667	699.6667	845.0	1093.3334	528.0	587.3333	848.0	636.0	613.3333	757.3333	766.0	743.3333	546.6667	719.3333	720.6667	724.3333	660.6667	867.3333	772.6667	717.6667	1140.0	631.6667	717.3333	612.0	695.0	901.0	597.6667	872.6667	561.3333	773.6667	801.0	715.3333	718.3333	895.6667	766.3333	763.3333	617.0
KAT7	218.0	175.0	160.0	133.0	195.0	147.0	125.0	197.0	149.0	176.0	131.0	141.0	144.0	179.0	197.0	194.0	141.0	123.0	217.0	169.0	141.0	149.0	157.0	195.0	167.0	152.0	178.0	190.0	140.0	164.0	146.0	186.0	166.0	188.0	134.0	166.0	128.0	154.0	194.0	141.0	140.0	231.0	106.0	161.0	157.0	134.0	234.0	176.0	135.0
ZNF146	250.0	225.0	266.0	225.0	251.0	252.0	241.0	310.0	251.0	203.0	246.0	235.0	266.0	273.0	335.0	325.0	258.0	290.0	209.0	257.0	282.0	239.0	325.0	283.0	248.0	242.0	209.0	222.0	241.0	252.0	316.0	324.0	387.0	232.0	249.0	236.0	290.0	283.0	216.0	295.0	197.0	241.0	240.0	213.0	273.0	327.0	187.0	198.0	300.0
SART1	108.0	134.0	125.0	93.5	156.0	134.0	117.0	124.0	127.0	158.0	131.0	164.0	117.0	92.7	152.0	121.0	107.0	116.0	104.0	119.0	120.0	160.0	176.0	165.0	109.0	126.0	128.0	123.0	126.0	103.0	118.0	96.9	119.0	100.0	85.9	133.0	121.0	98.1	93.4	101.0	125.0	65.3	86.3	143.0	120.0	125.0	109.0	121.0	128.0
ILF2	130.0	188.0	203.0	252.0	320.0	369.0	271.0	300.0	239.0	178.0	226.0	282.0	267.0	285.0	322.0	374.0	249.0	361.0	329.0	251.0	306.0	263.0	261.0	331.0	188.0	296.0	263.0	240.0	197.0	239.0	270.0	254.0	543.0	219.0	272.0	279.0	264.0	361.0	191.0	367.0	154.0	215.0	239.0	252.0	321.0	349.0	302.0	252.0	245.0
SPAG7	195.0	137.0	129.0	156.0	153.0	197.0	196.0	186.0	200.0	154.0	315.0	135.0	113.0	184.0	138.0	177.0	169.0	167.0	163.0	160.0	148.0	196.0	231.0	129.0	182.0	187.0	121.0	110.0	176.0	186.0	133.0	160.0	143.0	148.0	205.0	174.0	140.0	163.0	161.0	125.0	174.0	160.0	225.0	116.0	207.0	129.0	125.0	109.0	172.0
ZNF259	98.15	63.9	86.5	73.35	92.9	80.05	89.45	68.85	86.2	62.1	61.55	55.399998	90.3	53.05	91.4	94.5	102.75	115.1	66.0	85.7	88.7	106.3	123.55	128.0	67.0	90.0	102.65	69.6	66.05	80.75	130.95	83.15	102.5	77.8	70.15	85.3	122.85	81.85	64.35	93.8	80.55	30.45	84.95	119.15	87.7	99.85	92.45	94.4	94.75
TAF10	395.0	444.0	350.0	257.0	487.0	492.0	373.0	392.0	368.0	407.0	362.0	563.0	355.0	240.0	500.0	418.0	400.0	317.0	359.0	387.0	348.0	415.0	377.0	607.0	382.0	318.0	422.0	434.0	346.0	394.0	340.0	284.0	394.0	438.0	311.0	453.0	478.0	350.0	335.0	412.0	447.0	304.0	253.0	601.0	407.0	466.0	396.0	557.0	392.0
C1D	113.0	113.0	129.0	119.0	168.0	124.0	123.0	147.0	138.0	91.7	116.0	129.0	148.0	121.0	124.0	91.4	171.0	137.0	108.0	129.0	152.0	115.0	92.3	131.0	107.0	138.0	133.0	122.0	98.9	147.0	113.0	133.0	145.0	103.0	156.0	141.0	121.0	142.0	111.0	161.0	120.0	128.0	173.0	113.0	105.0	127.0	108.0	121.0	160.0
NONO	293.0	599.3333	677.3333	479.66666	572.0	491.0	424.66666	521.3333	652.3333	461.66666	682.3333	484.0	855.0	643.3333	680.0	433.66666	544.3333	524.6667	726.0	592.3333	764.0	536.3333	431.0	642.3333	581.0	622.0	695.0	560.3333	459.66666	546.0	824.3333	847.3333	574.0	661.3333	529.0	559.6667	600.0	589.6667	603.3333	541.6667	599.6667	751.3333	453.66666	420.66666	747.6667	596.3333	901.6667	664.3333	460.66666
SNRNP200	262.0	310.6	337.5	200.0	345.65	217.3	206.845	255.8	267.85	246.4	299.9	311.05	271.75	239.2	263.8	235.85	195.15	244.05	174.95	203.15	337.5	262.0	261.725	268.75	251.85	222.85	231.8	215.45	340.8	230.05	382.65	293.5	266.2	228.35	196.0	251.55	263.81	188.3	229.9	197.5	250.95	232.2	304.75	224.0	245.5	225.25	245.75	265.15	341.3
RHOA	747.0	1040.0	1090.0	952.0	1010.0	1270.0	1300.0	1080.0	1270.0	721.0	1050.0	1010.0	1160.0	1180.0	818.0	1170.0	1250.0	1340.0	1230.0	1200.0	1180.0	806.0	1080.0	1150.0	1190.0	955.0	1110.0	1110.0	431.0	1030.0	1210.0	862.0	1010.0	1020.0	1290.0	1190.0	1260.0	1210.0	1130.0	1330.0	1030.0	1070.0	1080.0	930.0	919.0	1140.0	946.0	828.0	896.0
RNPS1	509.0	486.5	460.0	390.0	424.0	354.0	340.5	394.5	392.5	391.5	310.0	441.0	427.5	510.5	581.5	451.5	451.0	433.5	737.5	472.5	518.0	578.5	426.0	468.0	397.5	439.0	428.0	436.0	575.5	366.0	534.0	521.0	482.0	447.0	376.0	468.0	330.5	451.0	513.0	563.5	358.0	443.5	411.0	511.5	526.5	546.5	474.5	410.5	450.0
RPS24	4440.0	4270.0	4010.0	3930.0	3840.0	3470.0	3600.0	3940.0	3570.0	3920.0	3900.0	4000.0	3690.0	4080.0	4330.0	3320.0	3520.0	3650.0	4800.0	3390.0	4000.0	3250.0	3420.0	3720.0	3350.0	4080.0	3680.0	4550.0	4030.0	3090.0	4300.0	3910.0	3680.0	3520.0	3650.0	3680.0	3710.0	3570.0	3830.0	4790.0	3530.0	3870.0	3840.0	3420.0	3730.0	4370.0	3380.0	4210.0	3670.0
RPL30	3570.0	3120.0	3890.0	3220.0	3610.0	2560.0	2760.0	4020.0	3780.0	3750.0	3280.0	3920.0	3310.0	3810.0	3850.0	3380.0	3200.0	3030.0	4840.0	3060.0	2570.0	3690.0	2780.0	4110.0	2410.0	3920.0	3510.0	3560.0	2510.0	2580.0	3120.0	3350.0	4220.0	3370.0	2760.0	3210.0	3060.0	2920.0	3390.0	3620.0	2740.0	3000.0	3340.0	3520.0	4210.0	2920.0	3700.0	4030.0	3270.0
NPM1	1337.3334	612.0	987.0	876.3333	1100.0	1320.3334	1144.0	1214.0	948.0	855.6667	781.6667	1325.6666	807.0	1029.6666	938.6667	1135.3334	951.0	1227.6666	844.6667	1083.6666	981.6667	901.3333	1042.3334	980.0	1140.3334	1259.3334	1142.0	1134.3334	791.3333	899.3333	1078.0	1117.0	1167.0	1218.3334	1115.3334	933.6667	795.6667	1350.3334	1078.0	1030.0	946.6667	923.6667	1090.0	863.3333	982.3333	898.3333	1283.3334	1174.3334	1029.0
HSP90AB1	883.5	818.5	1222.5	3455.0	1256.5	1165.0	1023.5	1110.5	1153.5	844.0	760.0	1306.5	1040.5	1017.5	1209.5	1083.0	1275.0	990.5	1329.5	1304.0	1336.0	1065.5	1116.5	1427.0	839.0	1550.0	1395.5	1042.0	893.0	1013.5	1181.0	1177.5	1755.0	1098.5	1018.0	1242.5	939.0	1235.0	984.0	1356.5	888.0	994.5	1154.0	1168.0	1195.5	1211.0	1590.0	1105.0	1232.5
ARF1	545.0	765.5	545.0	632.0	602.0	716.0	717.5	632.5	625.0	637.5	578.0	699.0	695.0	688.0	760.0	687.5	633.5	610.5	979.0	673.5	650.0	763.5	583.0	600.5	593.5	718.5	765.5	719.5	548.0	749.0	773.5	627.5	667.5	598.0	782.5	716.0	787.0	804.5	686.5	811.5	640.5	701.0	701.0	629.5	682.0	905.5	702.5	731.5	484.5
IK	88.65	73.7	80.85	116.95	125.15	105.2	96.2	116.85	80.3	112.5	106.35	139.15	87.3	105.3	80.2	112.15	98.0	88.5	81.85	90.25	112.3	97.45	114.9	79.0	83.7	109.0	98.0	107.85	110.5	107.05	110.65	93.3	98.1	92.35	85.95	91.85	93.95	109.45	101.15	86.45	93.3	97.55	101.75	64.75	70.5	89.85	106.45	98.8	104.2
SNX3	317.75	357.0	383.0	403.5	427.25	378.0	398.5	423.25	440.5	367.25	408.75	342.5	321.75	384.5	374.25	359.25	279.75	438.0	370.75	420.0	376.0	283.75	247.0	418.25	406.0	432.75	388.5	415.0	246.0	410.75	325.25	356.25	251.0	391.25	395.25	388.25	385.0	383.5	390.5	364.75	395.0	470.0	296.0	348.5	278.0	328.25	421.75	318.5	315.5
CANX	401.0	452.0	628.0	699.6667	708.0	714.0	543.0	597.6667	619.0	491.66666	564.3333	701.3333	471.33334	693.0	464.66666	650.0	598.6667	755.6667	645.3333	643.3333	735.3333	487.33334	459.33334	622.3333	667.6667	655.0	652.3333	817.0	456.66666	630.6667	590.3333	532.3333	946.3333	713.0	666.6667	763.3333	535.0	647.3333	827.6667	471.33334	562.0	684.6667	559.6667	354.66666	316.66666	490.66666	671.6667	548.3333	481.66666
SART3	69.200005	102.53333	89.63333	84.6	68.86667	100.9	87.299995	93.700005	86.53333	69.299995	79.26667	148.0	108.166664	116.76666	108.5	101.03333	80.9	93.43333	117.299995	98.86667	111.53333	120.0	128.33333	89.6	98.96667	129.33333	101.03333	105.76666	116.666664	73.4	137.66667	119.333336	170.33333	95.666664	104.86667	103.56667	128.33333	133.33333	107.86667	139.66667	123.666664	95.166664	141.0	107.666664	90.46667	98.9	96.666664	148.66667	143.33333
CNPPD1	141.1	128.8	101.05	94.9	126.95	85.1	107.5	120.3	107.8	116.65	85.95	115.85	91.4	90.3	81.3	130.35	73.75	86.3	129.0	102.6	116.35	121.2	117.95	121.5	111.9	90.85	137.25	118.25	104.45	104.75	120.4	80.15	87.6	102.4	64.75	134.05	99.75	89.5	125.45	108.95	118.45	107.35	178.5	114.05	78.65	111.55	53.8	121.35	136.05
SMNDC1	101.0	99.4	93.5	91.8	104.0	138.0	114.0	110.0	98.7	75.3	84.5	137.0	136.0	101.0	96.8	106.0	144.0	133.0	102.0	105.0	135.0	84.9	154.0	107.0	102.0	126.0	90.3	108.0	86.3	79.8	129.0	99.1	144.0	101.0	127.0	103.0	133.0	139.0	87.7	97.4	93.9	77.2	110.0	91.7	71.1	112.0	87.4	102.0	102.0
HNRNPM	128.25	172.0	206.55	174.55	199.7	260.8	182.45	203.05	184.25	124.3	176.5	274.3	218.35	138.7	210.1	211.8	203.35	253.945	156.2	214.95	236.6	199.7	255.95	184.27	166.3	211.25	182.75	159.65	129.3	155.1	245.45	213.65	170.7	185.65	185.35	170.4	192.8	229.95	140.8	216.05	189.15	147.9	242.0	201.6	265.9	213.8	231.0	194.05	296.55
HNRNPD	196.43333	274.55002	264.71667	190.95	235.01668	230.75166	230.3	300.5	205.39998	239.21667	214.3	322.08334	291.11667	230.25	250.95	264.98334	244.68333	300.63333	192.71667	197.96667	230.995	228.14998	260.88333	278.35	220.59999	270.51666	207.78333	249.98334	205.61665	219.59999	231.21667	255.58333	285.44998	216.56665	226.10832	346.51	212.63335	277.35	175.98332	346.0167	250.34999	213.7	235.06834	242.66667	212.98334	205.53333	273.19998	225.8	284.35
RPL14	990.0	892.7	989.76666	952.0334	1084.4333	830.39996	944.8	1206.2999	859.3333	1092.9667	810.06665	1103.9	909.6333	1077.3334	898.7	1007.0	603.5333	744.10004	972.9666	831.43335	887.8667	966.1333	933.2	926.76666	864.3333	726.5334	837.8	1227.3667	1374.4332	580.5	1065.5667	1019.56665	826.93335	868.3	809.6333	911.60004	649.6667	1100.0667	870.5	1088.9333	782.5	1070.7667	801.3667	856.89996	895.8	796.43335	1088.4	745.43335	906.5
GUK1	149.5	143.75	107.55	168.45	127.65	209.95	229.85	108.7	149.15	138.8	134.05	183.4	124.9	118.8	153.1	158.15	140.15	164.8	221.15	120.15	114.05	144.05	224.1	86.1	141.8	212.05	155.5	192.8	102.0	185.65	157.15	113.5	122.4	124.75	179.0	111.4	157.6	140.3	152.7	126.55	125.8	135.15	152.05	137.6	134.0	176.45	113.95	243.2	109.3
KXD1	119.85	138.15	135.9	141.45	127.0	131.15	133.7	142.1	117.4	131.0	136.35	124.5	129.35	121.4	145.4	144.2	135.8	142.65	120.5	137.05	127.75	121.8	146.9	149.25	130.9	131.9	138.5	152.8	128.95	137.0	143.65	130.85	129.25	130.25	135.85	134.5	102.25	139.45	117.85	133.4	124.3	139.65	135.85	142.1	159.8	148.75	158.2	128.85	118.45
OAZ1	885.5	1264.5	1249.5	1305.5	1206.5	1476.0	1465.0	1287.5	1319.5	1143.0	1119.5	1590.0	1242.0	1202.0	1464.0	1355.0	2360.0	1156.5	1305.0	1403.5	1374.0	1262.5	1348.5	1119.5	1345.0	1305.0	1267.0	1383.0	665.0	1423.5	961.5	1373.0	991.5	1176.0	1334.0	1206.5	1117.0	1580.0	1182.5	1450.0	1224.5	1237.5	1304.5	1279.5	1403.0	1393.5	1117.0	1155.5	1209.0
ATP6V0B	412.0	325.0	215.0	253.0	281.0	372.0	302.0	286.0	231.0	147.0	208.0	508.0	302.0	323.0	181.0	458.0	402.0	387.0	500.0	372.0	197.0	364.0	279.0	231.0	276.0	280.0	398.0	338.0	154.0	277.0	216.0	324.0	443.0	305.0	416.0	208.0	269.0	333.0	276.0	402.0	287.0	312.0	296.0	361.0	387.0	280.0	330.0	491.0	299.0
KARS	806.5	746.0	697.5	736.5	752.0	671.0	626.0	708.5	679.5	749.0	534.5	916.5	670.0	726.5	923.5	807.5	578.5	737.0	689.5	706.5	917.5	985.5	861.5	889.5	752.0	620.0	759.5	798.0	1015.0	640.5	768.5	865.5	705.5	726.0	690.5	928.0	742.0	883.5	832.0	894.5	619.0	692.0	726.0	737.5	664.5	749.5	809.5	787.5	752.0
RPS6	2208.0774	2690.9175	2725.6726	2628.245	2821.3025	2256.63	2543.395	2848.34	2255.7725	3005.53	2305.4475	2717.0376	2074.2275	3128.88	2945.5925	2656.34	2096.1975	2690.9524	2453.965	2401.695	2555.63	2346.2825	2413.8325	2114.15	2118.4075	2398.625	2248.335	2839.015	2713.0376	1828.325	2633.67	2403.95	2376.3	2566.9824	2500.83	2728.84	1833.195	2616.625	2525.9226	2766.3325	2380.6924	2611.325	2863.835	2394.055	2313.96	2615.595	2710.69	2228.9075	2343.55
RPS7	1885.0	2055.0	2045.0	1895.0	2305.0	1540.0	1680.0	2175.0	1560.0	1970.0	1735.0	2250.0	2075.0	2030.0	2075.0	2090.0	1545.0	2020.0	1985.0	1890.0	2335.0	1870.0	1685.0	1900.0	1890.0	1835.0	1910.0	2470.0	2315.0	1395.0	2235.0	2450.0	2165.0	1995.0	1720.0	1880.0	1410.0	2065.0	1745.0	2160.0	1725.0	2130.0	2680.0	1770.0	2205.0	1770.0	2150.0	2070.0	2210.0
USP22	64.4425	83.24999	69.875	71.475	87.85	78.3	89.815	112.785	93.26	65.55	95.8125	76.365	140.65001	98.225	82.175	71.7	83.700005	102.4	85.225	83.975006	76.4825	55.129997	110.285	69.475	86.625	76.725006	60.2	63.675	123.625	106.35	73.25	90.275	81.5825	73.6725	98.375	92.89	69.685	101.25	77.1675	79.35	65.1925	86.075	101.985	68.125	90.125	74.0	66.9475	61.305	96.25
C11orf58	214.0	257.5	353.0	316.5	417.5	278.5	275.0	336.5	370.0	272.5	302.0	491.0	311.0	231.0	363.5	264.5	370.5	324.0	326.5	301.5	344.0	258.5	261.0	540.5	293.0	348.0	299.0	358.0	194.0	332.0	251.0	305.0	352.0	321.0	306.0	446.0	333.5	300.5	303.0	318.5	291.5	312.5	314.5	388.0	274.0	285.5	350.0	273.0	322.0
TCEB2	386.4	309.5	297.75	488.25	346.75	303.9	287.85	367.1	268.85	338.6	285.6	406.45	311.45	332.45	400.65	323.05	306.1	310.3	626.0	307.35	332.55	375.65	309.35	287.1	316.65	288.1	492.5	350.15	420.85	354.25	413.75	336.6	324.75	243.0	254.55	329.75	270.8	313.25	406.6	552.35	263.55	365.25	348.85	332.45	347.4	425.5	489.75	521.8	315.35
COX4I1	1003.8	955.89996	723.39996	990.8667	905.56665	937.7	849.9666	982.8	646.43335	822.7	687.10004	1225.0	678.5	917.8	1079.1	1077.5	696.1667	899.3333	927.1333	793.73334	918.1667	1010.5334	881.8	783.76666	934.0334	768.2	884.1667	886.0	1182.7667	793.93335	908.60004	870.8667	748.0	795.6333	755.73334	817.93335	735.5334	984.3667	951.6667	1080.3334	743.1667	907.10004	1129.9	713.93335	751.1333	988.76666	894.3	895.43335	919.3333
TMED2	214.43333	400.0	328.0	356.66666	272.63333	535.0	414.0	360.33334	375.33334	159.73334	294.0	425.33334	423.33334	500.33334	314.33334	413.33334	402.0	471.33334	578.0	459.0	330.33334	402.0	266.19998	471.66666	388.33334	376.0	388.33334	407.33334	223.09999	260.0	391.66666	352.33334	491.33334	387.66666	518.0	498.66666	422.0	415.66666	406.66666	388.0	411.0	380.66666	371.33334	407.33334	406.0	313.33334	604.3333	509.0	381.66666
RPL12	3560.0	2563.3333	2526.6667	3056.6667	3723.3333	3030.0	3416.6667	4143.3335	2660.0	3023.3333	2903.3333	3040.0	3443.3333	4213.3335	2833.3333	3450.0	2060.0	2896.6667	2513.3333	3256.6667	3260.0	2510.0	3316.6667	2266.6667	2833.3333	3310.0	3053.3333	3553.3333	3680.0	3530.0	3033.3333	3060.0	2833.3333	2790.0	3183.3333	2616.6667	3560.0	3093.3333	2656.6667	3286.6667	3643.3333	3936.6667	4373.3335	3776.6667	3030.0	2876.6667	3656.6667	3636.6667	3286.6667
RPL4	1970.0	2500.0	2396.6667	2106.6667	2476.6667	2560.0	2713.3333	3260.0	2246.6667	2216.6667	2620.0	3076.6667	2706.6667	2453.3333	2386.6667	2936.6667	1720.0	3183.3333	2510.0	2186.6667	3056.6667	1623.3334	2950.0	2433.3333	2266.6667	2863.3333	1906.6666	2620.0	2850.0	2626.6667	3340.0	2783.3333	3083.3333	2473.3333	2873.3333	2203.3333	2353.3333	2870.0	1523.3334	2356.6667	2580.0	2136.6667	3193.3333	2556.6667	2866.6667	1770.0	2323.3333	3146.6667	2523.3333
FNTA	275.0	297.5	226.0	244.0	235.5	168.5	199.5	283.5	221.0	276.0	185.45	302.0	255.5	251.0	212.5	198.4	255.0	176.5	480.5	259.5	204.5	269.0	266.5	378.5	194.0	194.0	302.5	187.0	264.55	187.5	139.9	274.5	127.2	248.0	182.5	201.0	280.5	159.25	180.65	193.5	219.0	183.45	269.5	333.0	262.0	172.8	211.0	246.5	251.0
RPS25	680.0	852.0	995.0	839.0	1270.0	741.0	991.0	1350.0	946.0	1010.0	872.0	782.0	1120.0	992.0	1040.0	961.0	874.0	1030.0	1060.0	1060.0	1240.0	1070.0	1030.0	1290.0	1120.0	1040.0	748.0	1220.0	830.0	853.0	1210.0	1070.0	1000.0	908.0	986.0	982.0	790.0	940.0	870.0	934.0	861.0	652.0	964.0	1100.0	816.0	753.0	837.0	915.0	908.0
RPL37	2370.0	2720.0	1840.0	2170.0	2590.0	2000.0	2100.0	2590.0	1580.0	2260.0	2010.0	2200.0	2110.0	2470.0	2220.0	2080.0	1760.0	1900.0	2060.0	1990.0	1970.0	2640.0	1820.0	1500.0	2080.0	2630.0	1680.0	2320.0	2130.0	1850.0	2310.0	2050.0	2360.0	1880.0	1910.0	1900.0	2280.0	2370.0	2330.0	2550.0	1770.0	2250.0	2160.0	2350.0	2090.0	1770.0	2100.0	2010.0	2010.0
HINT1	841.0	484.66666	771.0	1004.3333	1074.6666	1016.0	961.3333	1163.0	648.3333	703.6667	661.6667	1116.0	1056.3334	923.6667	759.0	922.0	815.3333	1036.3334	809.0	813.0	970.3333	694.3333	837.6667	710.0	901.6667	650.6667	995.6667	1064.3334	507.33334	785.0	1052.6666	713.6667	1030.6666	655.0	792.3333	907.3333	628.6667	1172.3334	1026.6666	1225.0	749.0	1005.3333	1074.3334	853.6667	902.3333	760.0	984.3333	870.3333	931.3333
EEF2	1895.0	2180.0	2015.0	1910.0	2100.0	1755.0	1980.0	2175.0	1865.0	2130.0	1865.0	2170.0	1930.0	2310.0	2020.0	1990.0	1515.0	2225.0	1780.0	1750.0	1830.0	1930.0	2240.0	1610.0	2090.0	1780.0	1715.0	2585.0	2080.0	1905.0	1650.0	2115.0	1165.0	1770.0	2115.0	1660.0	1340.0	2245.0	1945.0	2100.0	1425.0	2420.0	2055.0	1685.0	2245.0	1595.0	1815.0	1705.0	1460.0
RPS10	2398.4	2990.1	3062.25	2288.275	3038.75	2982.3	3022.15	3554.25	2844.775	2432.425	2635.125	3270.5	2640.925	3099.0	3102.375	3822.5	2593.7	3082.0	2639.35	3075.6	3059.75	2782.625	2803.65	2911.275	2726.975	3420.0	2867.275	3351.75	3258.25	2568.075	3249.5	3160.75	3872.25	3060.3	2770.6	3265.3	2927.6	3253.5	2600.125	3644.75	2940.575	2898.725	3166.875	3046.95	2926.5	2938.15	4233.25	3245.025	3105.825
ATP6V0E1	295.06668	179.04167	209.96666	317.85666	301.15	225.75002	263.3333	313.44998	253.03334	268.83334	290.96667	213.84999	170.33333	252.43333	218.41667	237.41669	333.16666	268.61667	262.66666	267.68335	270.28336	251.95	212.40001	217.06667	316.18332	282.05	224.16667	246.93333	165.05167	277.18332	256.41666	244.29167	256.5167	214.09833	260.83334	219.73334	266.05002	286.25003	323.55002	300.51666	297.16666	245.16667	273.43332	149.33333	240.66833	266.03333	231.20001	225.16667	224.51665
HNRNPK	625.0	722.0	759.0	604.5	740.0	739.0	719.5	752.0	718.5	544.5	589.0	710.0	798.0	881.0	791.5	664.5	760.0	726.0	653.0	721.0	790.0	623.0	749.5	673.5	664.0	800.0	691.5	704.0	714.0	686.0	779.5	800.0	764.5	690.5	779.5	866.5	628.5	827.5	726.0	918.0	693.0	743.0	905.0	616.0	778.5	796.5	766.0	720.0	752.5
ANAPC5	217.4	279.475	246.0	267.95	172.625	279.975	242.725	272.45	266.2	195.375	254.15	238.75	257.5	293.25	254.8	296.375	177.8	230.8	276.05	256.775	205.3	349.225	227.325	248.4	272.8	224.05	259.25	268.4	251.975	186.05	308.7	284.9	310.0	256.6	274.5	248.25	274.375	281.65	211.8	261.25	271.025	230.55	263.775	240.05	257.65	261.6	260.35	343.25	324.175
RPS3A	2380.5	2417.0	3228.25	3365.0	3089.0	3051.0	3101.0	3565.0	3123.0	2890.5	2938.5	3501.5	3088.5	3417.0	2713.5	2849.75	2699.0	3310.5	3141.5	2524.025	2924.5	2610.0	2926.5	3255.25	2831.0	2892.5	3010.0	3422.25	2213.65	2951.5	2886.25	3022.5	2954.0	3049.75	3206.25	2790.0	2614.0	3151.0	2910.75	3420.0	2682.0	3538.75	3308.5	3114.75	3143.75	2494.0	3456.0	3205.0	3456.5
HNRNPU	287.125	272.85	310.325	258.325	285.025	363.775	275.775	305.125	273.0	241.1	276.55002	337.125	386.075	331.875	348.025	311.875	277.55002	345.225	244.075	328.375	362.65	324.7	279.34998	344.6	262.425	352.42502	303.9	286.375	272.0	328.85	387.775	352.8	368.375	274.90002	303.02502	301.4	328.82498	359.075	257.5	385.02502	319.375	243.0	315.275	289.25	290.2	320.2	294.09998	296.80002	274.42502
EIF3A	259.80002	258.46667	233.40001	246.09999	265.86667	285.9	324.9	367.96667	195.83333	206.56667	249.5	430.69998	284.96667	265.93332	227.06667	334.69998	212.40001	268.4	296.53333	238.7	266.93332	218.40001	393.56665	241.03333	196.90001	276.46667	235.2	275.53333	222.13335	180.53333	356.93335	261.30002	294.86667	233.76666	268.1	264.19998	275.33334	344.36667	220.53333	199.36665	273.83334	269.73334	254.83333	232.56667	258.9	269.66666	345.56665	268.0	270.76666
HSP90B1	280.475	413.175	439.925	386.85	317.175	625.575	493.85	370.85	482.225	236.975	391.15	432.75	489.525	435.975	399.925	493.75	378.6	624.5	448.55	565.95	589.125	425.6	342.45	601.275	434.325	493.45	407.1	422.2	406.15	370.975	416.8	412.45	617.85	492.1	559.525	521.775	494.8	499.9	471.975	368.725	503.95	362.525	481.25	429.1	350.025	385.925	522.95	386.025	456.775
MSN	154.0	210.0	265.0	340.0	255.0	162.0	302.0	292.0	461.0	306.0	463.0	118.0	236.0	237.0	311.0	325.0	709.0	357.0	203.0	341.0	248.0	151.0	93.0	181.0	488.0	498.0	185.0	199.0	223.0	564.0	207.0	400.0	286.0	502.0	428.0	207.0	304.0	201.0	296.0	163.0	395.0	288.0	204.0	283.0	281.0	234.0	165.0	128.0	165.0
ACTN4	556.0	635.0	605.0	300.0	552.0	500.0	433.0	515.0	518.0	666.0	479.0	516.0	690.0	438.0	570.0	535.0	847.0	392.0	416.0	580.0	575.0	515.0	595.0	501.0	366.0	399.0	463.0	583.0	561.0	443.0	641.0	480.0	490.0	373.0	414.0	530.0	636.0	522.0	427.0	523.0	478.0	476.0	473.0	425.0	476.0	778.0	577.0	564.0	627.0
APP	789.3333	910.3333	958.0	717.0	979.6667	683.3333	652.6667	577.6667	995.6667	812.6667	1067.0	512.0	842.3333	1013.0	799.3333	442.0	1014.3333	968.6667	992.6667	1071.0	917.3333	785.6667	632.3333	1348.3334	916.3333	601.6667	851.6667	1208.6666	988.3333	1208.3334	937.6667	1032.3334	998.0	994.6667	1032.6666	890.0	981.6667	836.6667	1050.3334	909.0	747.6667	1092.0	848.6667	770.3333	998.0	797.6667	771.6667	630.3333	650.3333
PRKAR1A	166.76666	235.06667	314.33334	325.66666	326.0	242.0	268.33334	314.33334	411.66666	248.8	277.33334	200.66667	295.0	318.66666	264.66666	168.8	428.66666	291.33334	246.5	251.33333	302.33334	190.26666	216.36665	314.66666	301.33334	272.33334	251.0	303.66666	220.33333	300.66666	287.33334	276.33334	401.66666	361.66666	353.0	351.0	269.0	245.33333	284.66666	219.66667	234.66667	314.33334	266.66666	203.33333	194.66667	207.0	266.0	231.66667	219.33333
DSP	437.0	824.0	628.0	355.0	936.0	452.0	740.0	732.0	718.0	640.0	826.0	670.0	547.0	512.0	632.0	81.9	994.0	285.0	481.0	701.0	809.0	675.0	659.0	703.0	482.0	657.0	614.0	719.0	610.0	618.0	606.0	605.0	642.0	291.0	371.0	829.0	771.0	938.0	701.0	482.0	839.0	534.0	691.0	455.0	503.0	561.0	544.0	531.0	598.0
RAD21	245.0	203.0	374.0	249.0	193.5	228.5	242.5	317.0	358.5	225.0	182.5	377.0	345.0	295.5	353.0	278.0	301.5	334.0	474.5	304.0	221.5	263.0	190.5	570.5	209.5	421.5	461.0	258.0	196.0	214.5	287.0	292.0	613.5	281.0	327.5	332.5	340.5	253.5	286.0	376.5	249.5	203.0	225.5	289.5	324.5	208.0	220.0	288.0	224.0
WDR1	213.2	353.375	257.17502	270.19998	263.15	276.5	300.2	288.875	284.35	177.2	286.875	321.375	290.525	198.90001	233.375	261.35	275.7	232.6	226.95	218.725	208.7	208.5	236.32501	272.4	245.55	175.0	328.25	333.275	225.72499	254.375	299.45	215.125	215.975	202.875	225.525	286.325	209.47499	258.825	277.325	342.05	220.175	258.9	310.3	248.3	336.9	261.92502	306.175	288.2	259.6
NCL	911.0	848.0	796.0	566.0	751.0	1030.0	764.0	906.0	838.0	637.0	635.0	849.0	890.0	632.0	855.0	1020.0	558.0	829.0	460.0	854.0	920.0	748.0	986.0	679.0	613.0	931.0	818.0	743.0	741.0	672.0	818.0	1010.0	769.0	966.0	767.0	1010.0	655.0	853.0	665.0	1120.0	857.0	607.0	931.0	729.0	861.0	705.0	948.0	797.0	901.0
AP2B1	150.5	144.65	164.5	148.5	145.5	222.5	155.5	219.0	166.0	182.0	155.0	226.0	262.5	169.0	135.5	267.0	340.5	224.0	147.5	184.5	215.0	155.5	223.0	244.0	160.5	235.0	305.5	232.5	198.0	176.0	263.0	198.5	195.0	240.0	216.0	222.0	179.0	189.5	144.0	170.5	148.0	211.5	223.0	240.5	174.5	172.5	249.0	232.5	168.5
AP2M1	195.0	215.0	269.0	201.0	242.0	296.0	310.0	278.0	368.0	227.0	276.0	222.0	252.0	262.0	237.0	343.0	335.0	300.0	206.0	305.0	251.0	241.0	202.0	262.0	230.0	392.0	272.0	244.0	197.0	372.0	239.0	206.0	282.0	285.0	322.0	258.0	301.0	244.0	210.0	343.0	320.0	206.0	234.0	243.0	250.0	343.0	237.0	299.0	137.0
CLTC	428.65	567.95	464.5	517.15	657.4	592.7	576.75	578.1	571.15	641.9	595.45	588.7	673.55	507.05	512.65	524.65	838.35	522.1	447.9	447.8	569.865	481.15	642.35	596.4	488.05	429.05	571.4	512.2	404.5	499.9	567.25	516.35	489.35	546.15	585.55	577.95	552.85	521.7	423.05	427.75	503.8	481.8	537.35	404.4	491.3	483.3	620.9	665.45	562.55
MLEC	329.0	389.0	287.5	320.0	410.5	625.0	606.0	467.0	272.5	229.5	239.5	755.0	407.5	442.5	611.5	459.5	188.3	882.0	525.0	519.5	422.5	583.0	706.0	275.0	495.0	445.0	421.0	507.5	540.5	268.5	571.0	410.0	677.5	379.0	356.5	494.5	290.0	1002.5	459.0	745.0	615.0	384.0	716.5	440.5	471.5	616.5	502.0	572.5	650.5
LASP1	422.0	635.0	473.0	492.0	688.0	621.0	562.0	596.0	505.0	725.0	495.0	643.0	640.0	507.0	560.0	472.0	761.0	556.0	514.0	629.0	601.0	666.0	670.0	593.0	518.0	503.0	508.0	616.0	564.0	468.0	659.0	600.0	527.0	569.0	557.0	551.0	504.0	603.0	522.0	506.0	502.0	498.0	495.0	621.0	462.0	551.0	538.0	626.0	599.0
SF3B2	203.0	228.0	183.0	146.0	212.0	266.0	181.0	176.0	202.0	231.0	182.0	246.0	183.0	134.0	262.0	227.0	209.0	211.0	173.0	222.0	177.0	223.0	258.0	282.0	113.0	188.0	221.0	228.0	192.0	173.0	206.0	189.0	240.0	155.0	159.0	137.0	221.0	172.0	105.0	175.0	236.0	47.9	212.0	254.0	233.0	208.0	176.0	232.0	186.0
TMEM59	460.0	357.0	476.0	654.0	625.0	468.0	589.0	782.0	588.0	422.0	520.0	444.0	525.0	622.0	340.0	516.0	550.0	474.0	948.0	456.0	501.0	597.0	435.0	595.0	537.0	414.0	603.0	718.0	451.0	820.0	488.0	616.0	614.0	434.0	745.0	527.0	694.0	513.0	665.0	521.0	561.0	745.0	704.0	444.0	447.0	396.0	414.0	566.0	571.0
CSRP1	1280.0	588.0	1010.0	492.0	1060.0	427.0	664.0	462.0	756.0	599.0	707.0	306.0	467.0	428.0	615.0	312.0	703.0	780.0	442.0	577.0	523.0	438.0	540.0	308.0	731.0	412.0	348.0	486.0	583.0	979.0	281.0	726.0	352.0	544.0	624.0	323.0	514.0	354.0	390.0	372.0	395.0	443.0	508.0	607.0	689.0	648.0	285.0	293.0	258.0
CALM3	122.5	151.8	147.3	124.5	105.55	282.5	147.0	101.2	160.5	126.0	139.0	160.5	133.15	125.85	105.25	173.0	119.85	174.15	105.35	149.65	144.5	113.0	137.4	114.85	137.85	174.0	172.0	167.0	107.2	106.35	172.95	108.9	174.5	146.55	187.5	163.0	215.0	214.0	115.65	216.5	172.5	108.0	141.3	116.25	160.15	266.0	90.3	157.5	213.0
MATR3	292.66666	272.33334	423.33334	409.66666	414.66666	396.0	377.33334	445.66666	373.66666	325.66666	381.0	372.0	405.66666	466.66666	353.33334	413.33334	417.33334	456.0	389.0	373.66666	465.66666	356.66666	469.33334	405.0	467.33334	434.0	340.0	408.0	271.33334	467.0	417.66666	421.33334	485.66666	404.33334	418.0	412.66666	377.66666	510.0	420.33334	376.33334	337.0	368.0	393.0	319.66666	338.33334	377.33334	435.66666	311.66666	360.33334
CAP1	578.0	704.0	498.5	620.0	530.0	710.0	673.5	679.5	718.0	544.5	712.5	714.5	635.0	588.0	558.5	635.0	873.5	661.0	625.0	676.0	399.0	600.5	610.5	533.0	480.5	570.5	669.5	555.0	390.0	611.5	488.0	583.0	672.5	609.0	696.0	426.5	671.5	795.0	588.0	868.5	570.5	475.0	873.5	508.0	419.5	549.5	721.0	650.0	499.0
PTGES3	747.0	911.0	961.0	813.0	1040.0	1270.0	985.0	862.0	884.0	766.0	631.0	1190.0	1060.0	1180.0	1180.0	930.0	876.0	1040.0	1280.0	1150.0	1040.0	1230.0	1090.0	1180.0	1030.0	1050.0	1090.0	1030.0	565.0	1050.0	1070.0	1010.0	1190.0	922.0	1200.0	1180.0	1030.0	1240.0	1070.0	1370.0	1070.0	897.0	1000.0	1080.0	1100.0	1180.0	1090.0	1150.0	1270.0
WARS	138.25	105.3	239.0	195.5	103.2	529.5	187.5	195.5	126.5	81.9	144.5	119.45	153.5	229.5	124.7	301.0	216.0	273.0	156.0	154.0	154.5	185.5	224.0	225.5	560.5	354.0	250.5	138.0	140.0	172.5	205.0	196.0	282.0	296.0	216.0	241.0	174.5	151.5	186.5	178.0	270.5	100.75	130.0	211.0	181.5	240.5	176.0	206.5	260.0
SET	506.83334	522.5	576.6667	499.16666	571.5	699.3333	492.83334	612.3333	442.16666	488.33334	367.0	633.5	604.3333	791.8333	681.0	835.0	391.16666	675.6667	489.16666	611.1667	610.5	484.0	876.0	477.33334	444.83334	594.6667	550.0	646.8333	568.1667	471.83334	644.8333	568.6667	603.0	408.0	695.6667	610.1667	728.0	683.6667	513.3333	701.0	521.0	549.1667	700.5	520.6667	604.5	581.3333	670.8333	571.8333	555.1667
NDRG1	1790.0	531.0	698.0	451.0	787.0	692.0	524.0	355.0	639.0	930.0	579.0	743.0	279.0	456.0	506.0	288.0	778.0	359.0	537.0	674.0	291.0	639.0	793.0	466.0	448.0	535.0	1040.0	237.0	465.0	450.0	503.0	372.0	304.0	336.0	705.0	251.0	738.0	454.0	734.0	153.0	467.0	284.0	433.0	317.0	504.0	388.0	349.0	301.0	582.0
UBB	1811.5	1705.5	1175.5	1522.5	1254.0	1621.0	1499.0	1280.0	1532.0	1347.5	1496.0	1296.0	1108.0	1522.5	1614.0	1520.0	1191.5	1574.0	1451.0	1128.0	1342.0	1001.5	1387.5	1515.5	1102.0	1322.5	1336.0	1065.5	1532.5	1523.0	1127.0	1308.0	1224.5	1120.0	1544.5	1839.0	1608.5	1433.5	1492.5	1429.5	1334.7	1279.0	1469.0	997.5	1752.5	1307.5	1563.5	1149.0	1735.5
PFN1	1200.0	1170.0	832.0	746.0	828.0	1280.0	1170.0	880.0	1130.0	738.0	1230.0	750.0	840.0	1060.0	904.0	968.0	1120.0	1130.0	972.0	926.0	916.0	1290.0	1070.0	841.0	1160.0	918.0	901.0	785.0	863.0	737.0	1140.0	742.0	850.0	809.0	1170.0	1190.0	939.0	1210.0	1020.0	1050.0	1020.0	639.0	982.0	928.0	1120.0	1160.0	916.0	985.0	1170.0
PTPRF	158.1	257.125	160.4	97.200005	229.825	168.725	184.6	270.8	118.3	173.8	176.425	114.875	240.5	260.275	109.575	119.425	248.175	233.725	287.0	168.325	179.575	254.85	197.425	160.725	121.674995	104.225	177.275	223.525	152.925	167.8	126.45	185.55	261.925	108.775	127.025	116.625	150.425	220.75	208.075	216.675	111.825005	189.075	194.075	136.75	139.775	118.125	126.65	173.55	167.75
YWHAZ	1021.25	743.5	865.75	676.0	742.0	966.25	815.75	861.25	1123.25	774.75	878.0	1068.25	980.0	959.25	1023.25	851.0	1452.5	737.5	1477.5	923.0	593.75	814.25	652.5	1260.0	676.5	954.25	1149.5	783.0	521.25	862.75	714.75	766.75	992.25	811.25	743.0	872.0	973.75	731.25	1068.75	989.75	709.25	690.25	698.0	732.25	1008.5	676.5	956.75	1037.25	615.5
SOD1	1340.0	913.0	768.0	882.0	997.0	1460.0	1120.0	671.0	1050.0	1020.0	654.0	1220.0	1010.0	988.0	1000.0	841.0	722.0	1370.0	880.0	803.0	537.0	826.0	1210.0	1030.0	669.0	774.0	1130.0	934.0	401.0	613.0	814.0	754.0	1040.0	869.0	1050.0	618.0	603.0	948.0	872.0	1060.0	807.0	916.0	931.0	941.0	952.0	1010.0	1140.0	1120.0	804.0
HDLBP	113.9	216.03333	171.83333	172.36665	230.13335	252.86665	248.63335	207.0	219.26666	245.16667	213.0	207.03333	180.2	153.96666	188.90001	270.53333	185.83333	237.03333	188.66667	180.96667	223.46667	175.83333	211.59999	192.2	245.23334	187.76666	174.03333	202.13335	185.36665	215.03333	185.40001	189.90001	188.46667	233.26666	238.13335	146.73334	119.23334	187.7	157.59999	182.36665	208.16667	221.26666	216.66667	211.13335	177.46667	158.06667	225.86665	171.2	175.59999
MARCKSL1	875.0	804.0	694.0	446.0	746.0	816.0	625.0	870.0	548.0	492.0	648.0	539.0	786.0	883.0	624.0	504.0	438.0	633.0	467.0	823.0	613.0	912.0	836.0	880.0	626.0	470.0	547.0	682.0	562.0	786.0	797.0	587.0	568.0	593.0	639.0	628.0	760.0	563.0	845.0	1090.0	563.0	959.0	361.0	672.0	531.0	685.0	600.0	725.0	749.0
GABARAP	806.0	1080.0	714.0	898.0	899.0	576.0	947.0	1000.0	1180.0	765.0	1170.0	511.0	614.0	1080.0	669.0	799.0	720.0	806.0	1040.0	850.0	733.0	1380.0	840.0	656.0	1060.0	750.0	667.0	674.0	987.0	905.0	675.0	699.0	498.0	768.0	810.0	961.0	871.0	722.0	862.0	649.0	941.0	875.0	856.0	641.0	860.0	657.0	589.0	555.0	961.0
NUCB1	169.95	219.5	194.0	111.3	174.0	177.5	155.75	154.0	205.0	187.55	177.4	141.25	154.3	167.5	146.0	229.5	164.4	155.2	166.5	181.5	159.0	180.3	128.4	139.4	173.0	203.5	168.5	182.5	185.7	217.5	133.2	169.5	157.5	150.95	183.5	108.45	181.0	111.3	143.9	123.95	156.4	187.5	169.5	122.0	141.65	192.0	148.0	104.85	144.25
GLUL	167.9	221.33333	374.66666	337.0	470.66666	317.0	233.0	565.3333	395.33334	342.66666	530.3333	247.66667	286.66666	423.33334	197.33333	405.0	441.33334	202.0	286.33334	318.33334	338.0	350.0	271.0	499.33334	382.0	398.66666	265.0	259.33334	275.33334	699.0	296.0	305.66666	317.33334	353.0	538.3333	303.66666	435.33334	242.33333	175.33333	305.66666	301.33334	432.66666	301.0	223.33333	307.0	315.33334	184.33333	154.66667	175.06667
LDHA	2490.0	1630.0	2110.0	1320.0	1840.0	2300.0	1850.0	1280.0	1770.0	2320.0	1910.0	2360.0	1620.0	857.0	2240.0	1340.0	2220.0	2270.0	1230.0	2230.0	1970.0	1450.0	2400.0	2820.0	1670.0	1540.0	2290.0	1500.0	1500.0	1450.0	1810.0	1600.0	1830.0	1400.0	2310.0	1810.0	1480.0	2250.0	2100.0	1490.0	1990.0	1270.0	1620.0	2280.0	1660.0	1870.0	1960.0	1910.0	1720.0
GNB2L1	722.5	577.6	946.45	1191.5	1054.8	796.75	1063.3	1306.3	839.85	1090.5	840.4	1147.0	722.4	1077.8	763.65	1176.55	825.65	1052.75	1146.25	1027.15	1234.65	833.85	1110.95	991.25	1189.4	1162.0	985.45	1423.85	1357.5	1038.55	1261.1	1062.0	1543.5	1288.75	1244.4	1177.9	740.5	1307.6	1379.0	1208.2	998.0	1270.05	1185.65	847.4	775.45	1070.7	1299.55	1167.55	967.3
SSR2	257.0	476.0	308.0	518.0	552.0	522.0	488.0	505.0	426.0	434.0	451.0	394.0	394.0	447.0	411.0	584.0	348.0	538.0	467.0	351.0	479.0	479.0	426.0	404.0	395.0	507.0	372.0	496.0	515.0	508.0	352.0	431.0	648.0	395.0	524.0	379.0	422.0	496.0	336.0	414.0	426.0	473.0	374.0	328.0	416.0	519.0	423.0	425.0	377.0
CALM1	806.38574	480.94287	513.75714	575.88574	480.77145	516.6429	732.7857	514.24286	491.58572	462.5	662.4857	478.74286	541.08575	511.84283	651.6429	433.77145	467.27142	666.0	686.9286	584.3571	449.3857	608.9429	548.6429	704.2143	655.95715	499.64285	615.65717	371.42856	544.4429	587.2714	530.0143	490.77142	427.9714	453.2143	565.6143	591.0571	626.0143	465.92856	634.8	812.8571	546.2	404.7143	362.89996	640.7286	568.3571	657.61426	381.87143	464.18573	479.2143
P4HB	479.5	687.5	535.0	448.5	563.0	1058.0	872.5	530.0	660.0	543.5	558.5	683.5	748.5	554.5	456.5	708.0	675.5	842.0	504.0	433.0	573.5	457.5	543.5	657.0	610.5	503.0	496.0	679.0	522.0	429.5	500.5	651.0	759.0	669.0	756.5	528.0	469.0	621.0	469.5	301.5	685.5	624.0	512.5	726.5	578.0	563.0	747.5	868.0	426.0
SLC25A5	659.0	1430.0	1730.0	1850.0	1090.0	1950.0	1710.0	1190.0	1340.0	702.0	1530.0	1580.0	1750.0	1320.0	1640.0	1630.0	1160.0	1840.0	2140.0	1450.0	1680.0	929.0	1730.0	1740.0	2170.0	1520.0	2480.0	1430.0	696.0	998.0	2880.0	1850.0	1370.0	1710.0	1690.0	1420.0	1330.0	2200.0	1750.0	1700.0	1610.0	1640.0	1410.0	1230.0	1950.0	2310.0	2130.0	2560.0	1430.0
PHB	306.35	249.0	333.5	275.5	338.5	341.5	364.5	393.0	297.0	307.5	279.5	522.0	407.0	220.0	378.0	275.5	281.5	333.5	353.0	302.0	320.0	335.5	396.5	434.0	193.5	187.0	383.5	316.0	270.5	140.6	336.5	328.5	328.5	304.5	247.0	480.5	136.45	355.0	271.0	278.0	207.0	324.0	452.0	500.0	516.0	342.0	479.5	497.5	336.5
S100A11	954.0	714.5	519.0	561.0	708.0	903.5	743.5	474.5	679.5	954.5	915.5	593.0	813.5	628.5	754.5	702.0	1557.5	648.5	1157.0	904.5	484.0	724.0	493.0	647.0	765.5	958.5	765.5	650.5	699.0	984.5	761.0	426.5	739.5	660.5	736.0	397.0	993.0	787.5	824.5	907.5	750.5	553.5	598.5	873.5	624.5	1076.0	749.5	935.5	497.0
CTSA	770.0	1360.0	739.0	1120.0	854.0	384.0	552.0	508.0	1040.0	717.0	765.0	589.0	762.0	421.0	482.0	379.0	498.0	497.0	1030.0	623.0	656.0	1630.0	335.0	796.0	583.0	478.0	1690.0	893.0	662.0	436.0	279.0	636.0	524.0	829.0	460.0	1020.0	539.0	332.0	689.0	469.0	647.0	824.0	646.0	2510.0	731.0	431.0	969.0	899.0	901.0
TOMM20	204.5	298.5	285.5	387.5	354.0	256.0	279.5	436.0	254.5	299.0	277.5	481.5	369.5	370.5	339.0	328.0	280.5	215.0	240.0	267.0	297.0	345.5	343.5	189.0	228.0	441.5	282.0	446.5	179.0	347.5	387.5	328.0	305.5	291.5	313.0	216.5	266.0	418.0	237.0	324.5	223.5	346.5	374.5	245.0	257.0	309.0	430.5	333.0	303.5
CD63	1000.0	1280.0	1050.0	1270.0	1280.0	1090.0	1310.0	1120.0	1590.0	1260.0	1550.0	1030.0	1210.0	1340.0	1080.0	1550.0	1640.0	1400.0	1620.0	1440.0	1230.0	1090.0	1090.0	658.0	1500.0	1170.0	1340.0	1290.0	1160.0	1800.0	1170.0	1340.0	1500.0	1370.0	1650.0	1130.0	1720.0	1270.0	1460.0	1490.0	1330.0	1300.0	1090.0	1260.0	1110.0	1300.0	1110.0	1260.0	1120.0
DNAJB1	247.0	486.0	392.0	324.0	300.0	323.0	232.0	251.0	299.0	299.5	223.0	352.0	482.0	262.0	397.5	225.5	858.5	279.0	411.0	296.5	374.5	249.5	426.5	345.0	225.5	712.5	377.0	300.0	178.5	302.5	469.0	237.0	233.0	404.5	416.5	298.5	191.0	317.0	394.5	361.5	254.0	299.5	358.0	239.0	638.5	381.0	763.5	343.5	227.0
SPARC	308.0	1148.5	995.0	1304.5	773.5	434.5	1407.5	374.0	2265.0	1277.0	1855.0	449.0	1114.0	1058.5	1020.0	641.0	1124.0	986.0	745.0	1569.5	1279.0	513.0	589.0	916.5	1609.0	1559.0	531.0	741.0	857.0	1814.5	652.5	1289.0	632.5	1875.0	1795.0	940.5	1401.5	783.5	1041.5	747.0	1124.0	1323.5	662.0	1358.5	1143.5	797.5	800.5	439.0	773.5
UBE2D3	286.66666	220.0	422.33334	410.0	363.0	466.33334	436.33334	461.33334	396.33334	353.0	363.66666	428.0	425.0	308.0	330.66666	347.66666	509.33334	464.66666	362.0	345.0	365.33334	277.33334	356.66666	476.66666	392.0	484.66666	448.66666	473.0	255.66667	455.66666	341.33334	328.66666	496.0	380.0	502.0	487.33334	332.0	433.66666	408.66666	600.3333	370.33334	354.0	436.0	420.66666	382.0	309.66666	428.66666	406.66666	353.0
XBP1	294.0	347.0	296.0	504.0	331.0	488.0	498.0	453.0	247.0	298.0	213.0	226.0	280.0	609.0	236.0	894.0	164.0	576.0	506.0	361.0	414.0	273.0	636.0	415.0	404.0	342.0	355.0	407.0	254.0	265.0	311.0	322.0	314.0	305.0	807.0	495.0	420.0	364.0	418.0	214.0	439.0	572.0	337.0	265.0	295.0	280.0	296.0	238.0	362.0
SPTBN1	204.61665	223.03333	254.15001	198.16667	252.08333	269.83334	224.75	224.98334	248.65001	245.39998	268.81665	136.49998	236.97667	211.03333	244.20001	160.25	202.01665	236.18333	189.8167	230.96167	247.09332	203.28333	257.08334	309.75	240.76666	251.27336	245.32335	230.26666	218.90001	327.44998	245.28333	209.56667	192.90332	220.08336	178.15001	225.81667	277.145	214.63335	209.43333	194.90002	239.53001	175.76666	337.74997	158.19167	214.35002	189.71667	230.06665	196.61664	204.05003
LAPTM4A	1060.0	947.0	922.0	908.0	895.0	742.0	860.0	925.0	1200.0	895.0	1100.0	606.0	834.0	1050.0	905.0	606.0	950.0	863.0	885.0	1100.0	962.0	945.0	574.0	828.0	1070.0	888.0	695.0	948.0	916.0	1140.0	779.0	1000.0	839.0	902.0	930.0	776.0	1040.0	602.0	873.0	677.0	917.0	922.0	1060.0	830.0	782.0	733.0	672.0	724.0	765.0
RPL32	2690.0	3190.0	2930.0	3010.0	3430.0	2570.0	2750.0	3430.0	2780.0	3160.0	3050.0	3300.0	3090.0	3340.0	2900.0	3550.0	2300.0	2810.0	3200.0	3060.0	3190.0	3190.0	2830.0	2900.0	2910.0	2520.0	3090.0	3410.0	3730.0	2120.0	3230.0	3130.0	3120.0	2830.0	2940.0	3300.0	3080.0	3370.0	2940.0	3810.0	3170.0	3830.0	3240.0	3090.0	3390.0	2910.0	3300.0	2890.0	3410.0
CD81	990.0	1250.0	1230.0	892.0	1290.0	759.0	1110.0	1020.0	1480.0	1140.0	1480.0	1040.0	1170.0	785.0	1280.0	1120.0	1330.0	1050.0	1260.0	1330.0	1070.0	1030.0	992.0	1170.0	1390.0	1070.0	994.0	887.0	882.0	956.0	908.0	1180.0	1150.0	1260.0	862.0	938.0	907.0	785.0	980.0	781.0	1140.0	1070.0	1200.0	1510.0	1360.0	1160.0	1140.0	1240.0	969.0
UBE2L3	171.5	212.4	170.125	208.375	191.925	241.475	242.425	202.35	155.725	204.8	163.825	169.975	405.75	186.325	163.02501	183.75	209.05	213.875	245.6	207.975	226.025	146.825	199.075	223.4	184.125	175.05	262.725	222.325	164.975	202.05	168.95	197.875	156.95	177.6	223.25	218.25	201.1	228.525	195.7	186.625	203.55	216.675	223.75	217.225	217.075	171.425	186.65	231.525	168.15
PTTG1IP	981.0	1020.0	732.0	863.0	842.0	848.0	1050.0	520.0	1360.0	1290.0	981.0	651.0	842.0	752.0	798.0	457.0	1100.0	722.0	726.0	748.0	724.0	635.0	747.0	804.0	872.0	683.0	814.0	872.0	778.0	1150.0	643.0	769.0	810.0	790.0	1000.0	636.0	1350.0	636.0	807.0	630.0	901.0	874.0	785.0	862.0	665.0	693.0	663.0	692.0	465.0
GRN	395.33334	575.6667	454.0	712.6667	523.6667	345.33334	538.0	591.3333	605.6667	659.0	889.0	285.0	499.66666	392.33334	401.66666	592.6667	608.6667	405.0	476.33334	507.33334	406.33334	500.66666	322.33334	526.3333	485.33334	465.33334	579.6667	482.0	345.33334	501.0	366.33334	334.66666	332.33334	625.0	408.0	487.66666	510.66666	293.0	412.66666	235.0	473.0	598.3333	340.66666	598.0	415.33334	394.66666	686.6667	601.3333	309.66666
HMGB1	915.0	1598.5	1096.75	1019.0	1033.75	1052.75	898.0	948.25	1107.25	1168.75	948.0	1377.75	1407.5	1343.0	1600.0	1026.25	974.5	1141.5	1398.25	1433.25	1485.5	1302.25	837.0	1120.5	1046.5	1087.75	1443.25	1647.75	1623.25	969.25	1208.75	1430.75	1478.75	1074.5	1058.0	1532.0	1152.25	1231.75	1486.25	1651.25	1095.0	1540.5	1119.75	888.5	1085.5	1368.25	1282.0	899.5	1278.5
GLO1	690.0	348.0	420.0	254.0	460.0	577.0	329.0	385.0	445.0	341.0	317.0	581.0	517.0	454.0	476.0	363.0	377.0	654.0	191.0	484.0	480.0	347.0	346.0	447.0	318.0	492.0	492.0	523.0	347.0	229.0	396.0	575.0	642.0	343.0	507.0	370.0	352.0	388.0	243.0	740.0	352.0	326.0	400.0	372.0	386.0	363.0	740.0	588.0	449.0
SRSF11	209.90001	196.66667	177.90001	176.16667	213.96667	161.53333	190.93333	231.26666	187.06667	197.09999	176.83333	234.33333	219.43333	193.29999	193.43333	197.43333	153.46666	139.16667	191.8	173.23334	152.0	263.96667	242.03333	152.86667	152.09999	196.63335	163.56667	228.13335	252.0	174.13332	139.43333	334.06668	282.96667	212.63335	149.3	162.8	171.63335	219.93333	195.13335	233.93333	200.43333	229.0	207.93333	199.43333	186.5	123.13333	213.63332	163.33333	213.86665
SF3B3	75.4	99.25	109.7	82.9	106.6	102.35	77.05	77.9	85.55	83.0	68.0	157.15	94.55	100.85	159.2	123.05	72.45	106.15	117.15	93.4	124.15	130.3	187.6	106.95	92.85	102.85	89.6	86.4	107.55	67.1	110.5	115.25	103.55	73.0	81.6	104.6	102.5	105.05	92.7	133.6	80.6	87.0	113.0	80.3	120.95	136.7	130.2	115.75	108.6
EEF1G	2103.3333	3056.6667	3000.0	2790.0	3386.6667	2953.3333	2920.0	3413.3333	3106.6667	3260.0	3216.6667	3213.3333	3113.3333	2796.6667	3363.3333	3983.3333	2126.6667	3080.0	3043.3333	3390.0	3220.0	3050.0	3293.3333	3883.3333	2476.6667	3250.0	3206.6667	3646.6667	3136.6667	2970.0	3176.6667	3083.3333	3170.0	3196.6667	2760.0	3083.3333	3116.6667	2916.6667	2830.0	3116.6667	3020.0	2560.0	3443.3333	3380.0	3373.3333	2686.6667	3846.6667	3166.6667	2550.0
HSPA9	275.9	132.5	223.33333	259.0	238.06667	290.56668	222.76666	246.03333	160.56667	160.90001	185.33333	365.80002	224.66667	234.3	192.06667	257.03333	196.53333	375.86667	215.5	233.36665	203.23334	192.59999	259.69998	195.63335	245.86665	274.83334	228.46667	235.96667	159.0	143.86667	268.19998	181.96667	268.5	175.7	211.96667	219.56667	116.43333	283.26666	264.33334	262.56668	170.0	168.36667	230.56667	236.2	250.59999	219.26666	365.6	228.90001	228.09999
YWHAQ	509.66666	627.3333	730.0	639.0	728.0	612.3333	728.0	713.6667	773.6667	515.6667	635.3333	716.6667	767.6667	696.3333	778.3333	633.0	977.3333	773.3333	577.3333	766.0	969.3333	499.33334	565.3333	698.3333	721.0	664.3333	595.6667	674.3333	616.6667	650.6667	724.0	780.0	696.6667	686.0	637.0	772.0	592.0	750.3333	650.3333	623.3333	616.6667	687.6667	995.0	596.3333	622.0	709.3333	837.0	752.3333	754.3333
DDX24	242.5	121.55	140.15	121.9	101.7	166.85	154.0	153.1	131.9	159.75	163.85	100.9	169.2	154.95	191.5	191.0	139.6	139.35	163.95	161.4	124.05	260.5	179.5	193.85	187.45	142.1	156.05	107.35	162.5	177.35	147.25	178.0	197.65	170.7	169.75	151.3	175.5	127.0	138.0	166.45	176.5	130.15	130.3	164.0	198.95	182.15	135.05	167.4	132.7
PPP2R1A	284.0	267.0	320.0	216.0	284.0	330.0	271.0	335.0	333.0	323.0	261.0	324.0	295.0	300.0	357.0	334.0	268.0	259.0	359.0	372.0	368.0	272.0	303.0	358.0	298.0	348.0	427.0	397.0	276.0	336.0	399.0	334.0	426.0	315.0	356.0	295.0	419.0	322.0	315.0	488.0	297.0	329.0	366.0	280.0	373.0	485.0	314.0	410.0	256.0
GSN	182.75	207.6	186.7	267.6	209.35	184.05	189.55	244.35	253.35	246.7	397.65	89.85	203.05	288.3	112.45	227.45	370.15	179.3	109.15	212.15	157.6	120.5	150.1	125.45	269.25	220.25	146.15	182.15	190.2	325.6	120.25	166.05	104.65	199.8	189.5	199.0	372.0	140.6	157.85	142.2	312.15	123.2	191.55	188.2	198.9	198.5	137.7	170.55	123.85
HK1	179.0	197.0	178.0	241.0	159.0	186.0	225.0	220.0	206.0	246.0	230.0	293.0	225.0	230.0	241.0	274.0	298.0	187.0	223.0	271.0	163.0	140.0	386.0	201.0	253.0	236.0	310.0	247.0	307.0	228.0	264.0	230.0	231.0	193.0	317.0	195.0	261.0	165.0	139.0	402.0	240.0	248.0	255.0	216.0	263.0	295.0	251.0	270.0	233.0
KDELR2	338.0	631.6667	496.66666	407.0	443.33334	520.0	501.33334	340.33334	548.6667	460.66666	391.0	441.66666	455.0	692.0	374.66666	409.66666	412.0	634.3333	599.6667	499.33334	474.66666	449.0	361.0	618.3333	533.6667	367.66666	564.6667	389.0	315.0	389.66666	511.66666	472.0	401.0	512.3333	523.0	461.66666	746.6667	415.0	509.33334	514.3333	418.66666	560.3333	379.66666	478.66666	483.0	495.66666	507.0	384.33334	433.33334
NPC2	302.0	345.0	397.0	618.0	368.0	347.0	390.0	554.0	519.0	459.0	737.0	181.0	432.0	366.0	404.0	573.0	676.0	560.0	442.0	383.0	399.0	340.0	246.0	541.0	776.0	543.0	576.0	345.0	296.0	437.0	409.0	296.0	476.0	522.0	427.0	412.0	478.0	308.0	369.0	450.0	586.0	445.0	315.0	449.0	444.0	470.0	322.0	289.0	347.0
DYNLL1	810.0	706.0	709.0	745.0	694.0	886.0	884.0	650.0	750.0	555.0	642.0	796.0	603.0	788.0	915.0	632.0	741.0	809.0	949.0	852.0	758.0	768.0	653.0	1050.0	859.0	744.0	819.0	782.0	526.0	761.0	748.0	648.0	773.0	691.0	736.0	950.0	1030.0	953.0	868.0	1170.0	812.0	653.0	702.0	772.0	864.0	939.0	775.0	784.0	671.0
LITAF	104.45	260.0	314.0	508.5	344.5	318.5	243.0	440.5	500.0	308.5	519.5	268.0	266.0	375.0	211.0	258.5	319.5	325.5	524.0	289.5	342.0	254.5	268.0	322.5	404.5	379.5	272.0	306.0	236.5	376.5	294.5	238.5	281.5	420.5	302.5	317.5	326.5	272.5	358.0	217.0	318.5	346.0	407.5	327.5	262.0	287.0	172.5	278.5	291.5
EEF1B2	908.0	1080.0	1350.0	1440.0	1720.0	1180.0	1380.0	1970.0	952.0	1500.0	1100.0	1820.0	1410.0	1140.0	1300.0	1960.0	944.0	1530.0	1220.0	1110.0	1680.0	858.0	1490.0	1380.0	1150.0	1430.0	1280.0	1790.0	945.0	1170.0	1930.0	1440.0	1450.0	1460.0	1320.0	1480.0	1060.0	1760.0	1150.0	1340.0	1310.0	1390.0	2180.0	1250.0	1280.0	1260.0	1610.0	1510.0	1210.0
PRKCSH	319.0	342.5	416.0	165.6	377.0	240.5	279.5	285.0	367.5	355.5	342.0	270.0	321.0	312.5	284.0	387.0	297.5	380.5	286.5	390.0	328.0	411.5	315.5	362.5	301.0	369.5	305.5	372.0	423.0	263.5	222.0	294.5	287.0	298.5	250.5	304.0	296.0	357.0	329.0	445.5	335.0	357.0	255.0	348.5	403.5	305.5	327.5	277.5	285.5
GOT2	531.0	312.0	303.0	330.0	341.0	330.0	311.0	271.0	271.0	257.0	221.0	482.0	308.0	316.0	435.0	356.0	257.0	391.0	331.0	391.0	390.0	422.0	412.0	380.0	360.0	269.0	367.0	311.0	407.0	208.0	436.0	359.0	292.0	334.0	329.0	492.0	229.0	401.0	388.0	458.0	258.0	274.0	324.0	308.0	384.0	370.0	409.0	342.0	350.0
FKBP1A	183.675	161.025	297.25	227.575	281.55	188.7	188.05	190.6	299.175	140.575	205.05	123.524994	232.425	238.575	142.275	184.625	299.35	204.675	354.9	308.225	236.775	416.325	118.875	162.55	262.75	191.95	135.6	171.075	141.92499	193.975	185.825	173.925	218.625	295.225	227.9	214.475	190.125	180.25	294.1	176.125	179.325	116.425	253.8	405.975	250.15	254.95	240.15	315.625	168.02501
ACADVL	783.0	766.0	338.0	353.0	345.0	434.0	451.0	287.0	387.0	477.0	827.0	236.0	245.0	402.0	295.0	300.0	264.0	399.0	402.0	324.0	267.0	620.0	401.0	241.0	367.0	267.0	298.0	383.0	734.0	253.0	250.0	302.0	204.0	240.0	252.0	303.0	227.0	357.0	447.0	204.0	433.0	255.0	408.0	199.0	421.0	322.0	274.0	250.0	437.0
SKP1	349.825	273.5	370.475	456.575	473.35	379.0	391.15	476.5	386.1	342.25	386.0	368.25	384.375	451.0	361.6	354.075	536.0	377.7	456.375	392.375	400.4	320.225	281.85	331.925	466.5	473.5	369.4	511.75	274.0	476.75	377.0	396.0	480.75	351.45	395.35	407.55	352.4	481.25	578.5	418.0	339.75	491.75	390.875	328.775	406.55	400.725	455.25	427.975	380.075
MAPRE1	266.5	456.0	486.5	1057.0	372.0	318.0	244.0	272.5	432.5	336.0	326.0	556.5	446.0	316.5	496.5	223.85	295.5	249.5	299.0	339.5	443.5	371.0	175.35	479.0	247.0	349.0	553.5	654.0	329.3	262.0	447.5	487.5	532.0	355.0	236.5	631.5	309.5	315.5	346.5	562.0	291.5	283.5	411.0	490.5	402.0	438.5	625.0	461.5	458.0
OS9	345.0	386.5	278.0	315.5	395.5	332.0	305.5	341.5	353.5	377.0	371.5	243.0	287.0	440.0	255.0	366.5	305.5	346.0	379.5	358.0	342.5	413.0	225.0	284.0	389.5	297.5	319.0	365.5	304.5	512.5	331.0	287.5	309.5	317.0	367.0	313.5	375.0	266.5	351.0	267.0	365.0	428.0	287.0	296.0	322.0	339.0	311.5	363.5	357.0
RPL13A	2442.0	3394.0	3676.0	4044.0	3160.0	3572.0	3762.0	4322.0	3586.0	3724.0	3282.0	4172.0	3644.0	3922.0	3596.0	4532.0	3198.4	3732.0	3336.0	3427.8	4008.0	3326.0	3442.0	3426.0	4112.0	4050.0	3458.0	4244.0	3308.0	3762.0	4440.0	4146.0	3740.0	3768.0	3848.0	3122.0	3774.0	3824.0	3500.0	4060.0	3476.0	4098.0	3994.0	3746.0	3668.0	3998.0	3848.0	3910.0	3860.0
RPL7	1752.8	1876.2	1855.82	1632.4401	1561.1	1459.96	1540.58	1896.72	1889.5199	1645.9199	1436.78	1987.5599	1726.78	1905.5602	1868.24	1915.4401	1294.98	1636.1599	2339.34	1633.38	1300.86	1628.4	1496.8201	1970.68	1240.6799	1720.0199	1770.54	1721.0	1500.0599	1655.5199	1708.4199	1938.5199	2060.04	1859.5801	1615.4199	1640.8801	1786.5199	1596.76	1767.4	1535.02	1394.24	1717.22	1675.5801	1599.2	1853.78	1409.8401	1667.3	1251.6799	1696.5801
ACTR1A	75.9	102.35	84.65	91.85	96.4	112.05	123.0	88.9	103.8	90.7	102.55	101.05	102.15	98.15	87.65	94.6	154.5	111.35	127.5	121.0	110.5	74.75	102.05	92.8	107.6	108.4	120.5	103.95	96.1	96.2	104.15	87.15	97.7	107.55	105.0	85.1	93.75	113.5	103.25	91.45	96.8	101.5	82.6	86.35	102.5	106.75	114.5	99.7	71.55
CAPRIN1	182.95	261.5	471.5	393.5	446.0	534.0	436.5	458.0	520.5	232.9	322.5	670.0	493.5	384.5	376.5	256.9	463.0	439.0	380.5	515.5	562.5	302.0	334.5	900.0	388.5	522.0	513.0	479.0	195.1	556.0	371.5	338.5	546.0	453.0	480.0	569.0	556.0	526.0	382.0	555.0	421.5	401.0	464.5	448.0	418.0	399.0	498.0	430.0	304.0
RPL10	778.74	1210.1799	1085.88	1163.2	1160.78	1054.38	1107.54	1262.4401	1037.72	995.36	1241.46	909.05994	1203.8	1131.58	1138.1799	1300.58	871.7	953.05994	1258.38	1078.72	1079.46	976.51794	1013.84	960.0	1173.6	1053.0599	1240.3	994.0	1217.14	1045.8201	1246.4	1366.98	943.75995	1285.02	934.88	916.32	929.34	1205.72	1138.48	1073.52	1217.3	1363.72	1085.5	979.68	1362.5599	1291.0	1396.8	1339.0599	1084.98
PPP1CC	293.0	395.0	337.0	425.0	292.0	265.0	371.0	471.0	362.0	247.0	277.0	510.0	394.0	447.0	345.0	401.0	238.0	434.0	325.0	377.0	424.0	418.0	407.0	430.0	448.0	398.0	478.0	431.0	274.0	313.0	440.0	466.0	466.0	414.0	475.0	461.0	434.0	617.0	391.0	438.0	396.0	373.0	422.0	357.0	271.0	451.0	463.0	495.0	417.0
ACTR2	349.0	460.33334	499.0	478.33334	446.66666	431.33334	488.33334	481.0	565.3333	473.0	506.66666	501.66666	457.66666	487.33334	560.3333	224.33333	440.0	391.33334	354.66666	425.0	604.6667	514.0	312.66666	530.6667	425.0	449.66666	479.33334	414.0	312.66666	533.0	410.33334	449.66666	432.0	469.66666	477.0	476.0	474.0	427.33334	477.0	531.0	507.66666	375.66666	592.3333	331.66666	354.0	403.0	329.33334	406.0	301.33334
PTP4A1	208.5	168.35	323.5	213.25	268.0	279.5	179.75	187.5	277.0	151.5	210.5	253.75	182.0	153.875	229.0	130.075	186.5	303.0	195.5	219.5	307.25	159.75	308.5	335.5	200.75	141.1	243.5	214.5	167.5	163.0	297.5	202.75	246.0	162.0	290.25	340.0	172.0	248.25	192.25	241.25	162.0	167.275	201.0	114.625	172.25	232.25	233.0	183.5	220.5
NACA	1376.5333	1476.2666	1236.1	1314.0333	1826.9332	1471.0333	1340.5333	1763.4	1292.4667	1657.4	1334.1333	1947.6333	1462.0668	1861.2334	1311.6333	1349.0333	1156.7333	1651.0668	1747.7666	1426.7001	1500.0668	1693.1333	1415.8667	1412.0	1414.2666	1498.9667	1512.5333	1797.9332	1293.7333	1451.0668	1587.6	1592.2999	1631.7999	1378.2001	1573.4332	1285.0333	1336.4333	1730.5	1547.7999	1776.8334	1558.5333	1750.3667	1636.1333	1252.7001	1492.9	1442.5333	1836.5	1735.3667	1780.3667
GPX1	453.0	530.0	602.0	606.0	454.0	671.0	558.0	618.0	533.0	460.0	770.0	579.0	549.0	491.0	534.0	608.0	725.0	540.0	452.0	512.0	436.0	520.0	543.0	503.0	779.0	577.0	553.0	551.0	277.0	447.0	507.0	502.0	586.0	423.0	482.0	550.0	478.0	556.0	494.0	548.0	650.0	587.0	505.0	625.0	721.0	537.0	584.0	448.0	516.0
PGK1	203.275	458.525	586.225	441.9	346.175	643.05	343.175	339.275	541.85	196.1	450.775	569.7	576.2	331.65	495.9	313.7	666.1	505.65	453.75	497.45	448.05	267.625	439.1	593.725	458.7	406.225	635.95	349.225	128.15001	292.825	829.425	490.0	397.8	453.75	554.25	437.525	437.8	534.625	600.5	414.975	447.375	387.65	411.3	392.625	668.725	657.925	626.95	773.7	429.475
SUMO3	241.0	158.5	165.15	139.65	175.2	204.0	197.5	166.0	201.0	134.25	177.8	210.5	205.0	200.35	195.5	132.6	254.0	235.5	183.35	214.5	159.95	144.3	194.4	187.85	179.8	156.4	184.9	173.4	98.8	151.2	156.5	175.95	296.5	188.2	232.0	149.75	181.6	200.15	156.8	256.5	177.15	178.35	158.95	194.5	187.0	194.5	202.5	165.85	129.95
RPS27	2090.0	2870.0	2830.0	2900.0	3370.0	2300.0	2640.0	3260.0	2550.0	2740.0	3010.0	2700.0	2620.0	3270.0	2760.0	3470.0	2120.0	2620.0	3880.0	2430.0	2680.0	2750.0	2580.0	3360.0	2520.0	2930.0	2440.0	3320.0	2260.0	3040.0	2960.0	3200.0	3590.0	2790.0	2720.0	2770.0	2800.0	2910.0	2850.0	3120.0	2380.0	2920.0	2690.0	2550.0	2880.0	2990.0	2810.0	2340.0	2640.0
TPP1	196.95	218.625	202.325	234.05	221.975	209.025	210.675	199.875	283.575	204.4	255.65	146.275	227.125	165.27501	200.55	176.55	217.15	225.34999	281.85	245.95	196.85	253.575	138.3	315.45	284.1	264.25	284.9	186.75	154.175	294.75	150.84999	171.675	199.05	266.2	251.75	216.75	286.125	128.275	212.8	154.875	310.875	237.075	139.625	286.15	168.55	166.825	214.05	187.65	140.175
GNB1	282.66666	397.33334	293.0	280.33334	363.0	309.0	394.66666	425.66666	394.33334	255.33333	369.0	475.0	449.66666	429.0	282.33334	295.66666	614.3333	354.0	385.33334	392.33334	404.0	360.66666	373.33334	359.33334	338.66666	359.66666	402.66666	490.0	272.33334	445.66666	324.66666	461.66666	328.0	401.0	457.0	330.66666	517.6667	490.66666	472.66666	557.3333	394.33334	520.0	216.66667	389.66666	253.66667	310.66666	338.33334	418.0	293.66666
NUMA1	69.96667	80.63333	68.63333	48.533337	85.200005	54.566666	72.53333	81.73333	86.53333	68.0	63.899998	74.0	51.066666	47.2	71.833336	66.4	67.73333	56.833332	56.066666	76.26667	90.23334	94.1	83.36667	82.9	53.46667	82.73333	67.7	81.5	95.100006	103.19999	61.033337	72.0	79.666664	76.700005	55.733337	65.333336	94.53333	62.933334	51.86667	58.0	78.86667	48.266666	84.833336	75.166664	77.43333	50.233337	54.166668	56.266666	81.86666
FTH1	1113.0	1922.5	984.5	1738.0	1306.0	1329.0	1334.5	1280.0	2275.0	1212.0	1296.0	1964.5	1787.5	847.5	1166.5	1212.0	1941.0	1281.5	719.0	1566.5	1047.0	1332.5	873.0	1894.5	1251.5	1074.0	1672.0	1735.5	780.0	1556.0	1418.0	1035.0	1280.5	1634.5	1701.0	1086.5	1929.5	896.5	1054.0	1141.0	1266.0	1206.0	899.0	2748.0	1422.0	1108.0	1537.5	1466.0	1021.5
RAN	456.0	554.0	538.0	575.0	600.0	899.0	731.0	640.0	512.0	294.0	441.0	958.0	733.0	734.0	567.0	502.0	605.0	753.0	971.0	695.0	555.0	712.0	639.0	967.0	533.0	657.0	664.0	622.0	327.0	284.0	680.0	553.0	870.0	551.0	797.0	737.0	607.0	766.0	658.0	970.0	581.0	402.0	623.0	785.0	664.0	712.0	569.0	1020.0	700.0
CAPN1	480.0	551.0	382.0	290.0	430.0	494.0	494.0	350.0	413.0	573.0	433.0	546.0	363.0	238.0	485.0	308.0	495.0	356.0	465.0	375.0	381.0	470.0	505.0	517.0	417.0	412.0	515.0	640.0	337.0	503.0	465.0	299.0	415.0	389.0	373.0	442.0	421.0	563.0	530.0	340.0	525.0	331.0	364.0	610.0	454.0	558.0	427.0	550.0	365.0
SRSF2	349.66666	411.0	524.6667	366.66666	439.0	533.6667	416.66666	601.0	505.0	450.33334	414.33334	580.6667	634.6667	467.33334	478.66666	473.0	616.6667	751.6667	357.66666	465.0	539.6667	464.33334	659.3333	541.6667	380.0	537.6667	513.0	454.0	517.6667	365.0	503.33334	446.66666	674.0	632.6667	513.6667	521.0	367.33334	522.3333	377.66666	504.66666	475.66666	301.66666	572.0	496.33334	495.33334	490.66666	612.6667	487.33334	522.3333
CALU	124.5	145.3	199.125	169.72499	155.225	140.95	215.0	100.674995	334.25	130.15	224.5	134.025	216.0	190.575	154.15	113.875	286.0	295.5	216.75	249.5	210.75	127.850006	113.725	172.85	232.25	217.25	156.675	125.0	142.95001	202.525	175.375	175.35	175.9	261.0	329.5	160.47499	181.225	143.375	180.22499	139.1	132.97499	176.775	143.5	195.15	177.775	164.09999	169.65	131.125	127.375
NFE2L1	272.0	200.66667	253.33333	217.33333	311.33334	226.66667	228.0	269.66666	250.0	335.0	337.0	217.33333	253.33333	253.0	222.33333	155.66667	274.33334	179.66667	184.33333	232.0	246.33333	249.33333	200.0	325.66666	195.0	201.33333	234.66667	247.33333	317.33334	238.0	229.33333	248.66667	234.33333	229.33333	236.33333	218.0	214.0	149.0	228.66667	144.0	270.66666	266.66666	231.0	248.0	190.0	211.33333	283.66666	278.66666	216.66667
ARL6IP5	393.0	368.0	406.0	432.0	410.5	331.5	487.5	486.0	491.0	463.5	518.5	294.0	352.0	324.5	324.0	274.5	495.5	339.0	349.5	416.0	480.5	308.5	227.0	293.0	501.0	413.5	401.0	371.0	373.0	485.0	332.0	290.5	409.5	397.0	412.0	394.5	471.5	332.0	405.0	429.5	463.5	413.0	403.5	279.0	402.0	314.5	188.0	200.5	253.5
DPYSL2	210.0	255.0	182.0	301.0	356.0	203.0	383.0	210.0	316.0	177.0	345.0	128.0	207.0	619.0	213.0	103.0	312.0	393.0	334.0	167.0	216.0	185.0	264.0	153.0	386.0	337.0	102.0	468.0	325.0	401.0	153.0	317.0	202.0	209.0	361.0	204.0	364.0	279.0	368.0	109.0	302.0	426.0	236.0	148.0	165.0	173.0	244.0	187.0	198.0
RPLP1	2260.0	3700.0	3470.0	3250.0	3100.0	3130.0	3540.0	3770.0	3000.0	2600.0	3570.0	3430.0	3200.0	3860.0	3200.0	3800.0	2750.0	3120.0	3170.0	2740.0	3410.0	3090.0	3040.0	2890.0	3120.0	3230.0	2430.0	3070.0	2860.0	2910.0	3620.0	3550.0	3790.0	2800.0	3170.0	2950.0	2910.0	3350.0	2600.0	2760.0	2910.0	3320.0	3790.0	3990.0	3560.0	2780.0	2990.0	3840.0	3230.0
CTNNA1	307.21002	261.646	331.7	430.72598	477.242	419.414	432.888	363.06403	345.248	434.402	410.796	422.242	352.794	368.968	310.49	255.45	524.08203	348.526	400.38998	378.726	470.28598	308.368	382.018	353.36798	414.2	406.742	397.62003	423.17798	374.06	533.26196	401.38	341.58002	353.722	318.276	333.96	382.69598	418.046	436.31802	473.354	373.096	319.966	372.938	395.424	297.00397	441.83398	434.44598	395.826	406.85	371.136
CTSD	151.0	200.0	152.0	120.0	182.0	186.0	188.0	167.0	182.0	160.0	295.0	134.0	193.0	120.0	93.2	227.0	220.0	258.0	100.0	138.0	103.0	157.0	132.0	135.0	217.0	212.0	160.0	146.0	67.5	286.0	64.6	75.3	127.0	164.0	173.0	119.0	285.0	112.0	172.0	85.5	402.0	276.0	112.0	207.0	203.0	150.0	116.0	196.0	169.0
FAM120A	299.19998	402.77002	355.63333	324.35	397.53333	367.0	345.1	417.2333	300.56668	304.1	253.33333	425.62	433.67334	539.10004	393.47998	310.26666	273.46667	330.9	309.30002	275.03333	321.9	349.62	475.80334	335.46	307.7	307.40665	387.69998	390.06665	290.07666	335.27667	433.46667	290.48	356.56665	346.7667	463.1	467.33334	277.24332	414.7333	362.5	492.2667	357.46667	367.33	539.3	271.26666	283.36667	358.2333	300.86667	324.16666	342.37
MAT2A	364.2	282.5	368.5	263.5	295.0	293.0	255.35	324.5	223.0	366.85	258.5	408.5	369.0	292.0	301.7	275.9	227.5	310.5	213.25	275.0	395.0	291.15	258.45	271.5	279.5	420.0	289.5	323.5	425.3	392.0	300.0	264.3	275.0	279.5	288.0	276.5	215.5	276.0	316.5	308.0	336.5	224.3	441.5	271.5	255.25	301.5	250.95	269.0	248.2
LAMC1	146.0	189.0	230.0	249.5	239.0	140.5	224.5	166.0	333.0	230.5	316.5	121.25	239.5	205.5	205.5	114.4	255.0	187.0	203.5	229.0	248.5	133.0	119.75	213.5	248.5	220.5	160.5	190.0	312.5	350.0	179.0	284.5	303.0	284.5	329.5	213.5	267.5	156.5	228.0	170.5	161.0	178.0	178.5	217.0	202.5	193.0	196.0	117.15	152.8
PTMA	1650.6666	1237.5	1395.0	1076.3334	969.3333	1429.3334	1177.1666	1080.6666	1138.6666	1228.6666	954.0	1308.5	1182.6666	875.0	1408.3334	1217.3334	1104.6666	1295.0	857.5	1224.8334	1278.5	1286.3334	1230.8334	1131.8334	1061.6666	1082.8334	1015.3333	1019.6667	1635.8334	968.0	1253.5	1251.0	999.5	1138.6666	1140.8334	1252.8334	933.1667	1260.3334	1011.6667	1560.5	1148.0	948.0	1444.0	1223.8334	1095.1666	1102.1666	1039.0	1055.1666	1335.6666
BZW1	247.5	207.5	325.0	231.0	323.5	408.0	352.0	279.0	290.5	205.5	261.5	334.5	306.5	254.5	293.0	167.1	548.0	220.5	248.5	303.0	437.0	175.4	313.5	314.0	295.5	290.5	267.5	258.5	157.9	332.5	285.5	258.0	299.0	284.5	352.0	355.0	339.0	316.5	274.0	452.5	242.5	176.5	345.5	287.0	205.5	203.0	358.0	222.0	220.0
ATF4	954.0	652.0	626.0	601.0	655.0	582.0	581.0	803.0	420.0	874.0	630.0	1000.0	602.0	704.0	408.0	516.0	587.0	784.0	610.0	608.0	478.0	474.0	1540.0	580.0	493.0	494.0	509.0	637.0	653.0	444.0	556.0	529.0	480.0	517.0	596.0	498.0	499.0	494.0	508.0	315.0	558.0	611.0	555.0	606.0	574.0	424.0	571.0	606.0	466.0
GNAS	1291.5022	2214.2112	1453.0778	1166.7278	1066.8444	1001.1889	1121.7222	1314.0889	1712.4332	1953.5334	1695.311	595.8445	1500.0222	1130.689	2158.1555	1159.6555	1438.7334	1110.5557	810.58887	1519.0668	1501.1	1799.2333	1094.8667	1997.6556	1157.7888	1308.8667	1851.7444	1078.0776	2016.4333	1429.7112	1091.2888	1417.1112	2030.6111	1268.3445	1082.211	1719.5111	1500.5	983.1444	1247.9111	1600.4888	1274.2445	972.8333	1574.7667	1311.6556	1817.4778	1284.8667	1572.4333	1399.6223	1484.9556
RPS15A	2040.0	2170.0	2430.0	2370.0	2760.0	2030.0	2000.0	2540.0	2050.0	1940.0	2000.0	2390.0	2000.0	2830.0	2390.0	2230.0	1760.0	2280.0	3240.0	2200.0	2580.0	1920.0	1970.0	2760.0	2100.0	1840.0	1980.0	2660.0	2010.0	2170.0	2850.0	2600.0	2300.0	2400.0	2230.0	2200.0	2280.0	2500.0	2590.0	2630.0	1910.0	2550.0	2590.0	1900.0	2160.0	2560.0	2310.0	2310.0	2210.0
ANXA5	255.0	298.0	313.0	339.0	373.0	465.0	394.0	352.0	500.0	521.0	552.0	371.0	382.0	243.0	381.0	336.0	681.0	437.0	234.0	484.0	445.0	260.0	195.0	326.0	643.0	613.0	331.0	431.0	361.0	816.0	284.0	460.0	502.0	625.0	512.0	408.0	649.0	322.0	354.0	317.0	427.0	494.0	363.0	510.0	483.0	356.0	448.0	283.0	291.0
STMN1	146.0	240.0	183.0	198.5	208.0	237.5	212.5	159.5	169.0	109.5	107.0	250.0	202.0	332.0	218.5	311.0	237.5	234.5	98.65	169.0	188.0	281.0	226.0	206.0	164.0	189.5	147.0	205.0	211.5	113.55	192.5	213.5	168.0	167.5	207.5	190.0	217.0	229.0	120.0	238.5	167.0	275.5	154.5	202.5	112.5	240.0	210.0	149.0	269.5
LRP1	57.0	85.399994	88.5	48.4	82.9	45.4	72.100006	59.300003	102.9	109.9	155.5	57.45	75.4	65.75	54.95	36.7	70.9	85.15	86.5	82.95	85.5	88.600006	45.9	65.65	80.15	90.5	60.449997	65.8	69.100006	72.4	50.850002	65.45	60.800003	73.15	83.3	54.75	62.1	49.25	68.6	65.2	84.55	71.850006	83.4	63.4	76.35	67.05	57.050003	54.65	77.7
PSMB7	329.0	383.0	311.0	423.0	476.0	426.0	383.0	361.0	272.0	300.0	258.0	573.0	326.0	492.0	351.0	386.0	269.0	416.0	272.0	427.0	359.0	285.0	412.0	225.0	292.0	324.0	430.0	419.0	448.0	322.0	409.0	368.0	357.0	260.0	458.0	454.0	529.0	424.0	369.0	480.0	406.0	384.0	578.0	366.0	382.0	410.0	467.0	606.0	411.0
PEA15	198.0	271.5	302.0	309.5	295.5	142.5	220.5	214.5	369.5	392.0	479.0	142.5	281.5	242.5	295.0	225.0	278.0	264.5	303.5	326.5	236.0	233.5	172.0	270.0	352.5	387.0	230.0	274.5	219.0	365.5	202.0	309.0	426.0	333.5	327.0	205.5	244.5	187.5	247.5	223.0	255.0	239.5	212.0	297.5	275.5	334.0	173.5	182.5	186.0
ECH1	267.0	295.0	267.0	349.0	250.0	286.0	209.0	280.0	132.0	295.0	232.0	162.0	205.0	271.0	300.0	649.0	106.0	311.0	225.0	218.0	351.0	296.0	308.0	259.0	300.0	234.0	292.0	333.0	224.0	229.0	269.0	240.0	176.0	180.0	224.0	207.0	292.0	306.0	191.0	282.0	156.0	224.0	220.0	211.0	237.0	351.0	221.0	191.0	283.0
ODC1	327.0	394.0	840.0	346.0	520.0	689.0	529.0	461.0	340.0	468.0	599.0	1130.0	576.0	356.0	711.0	334.0	620.0	718.0	318.0	461.0	871.0	386.0	971.0	673.0	384.0	447.0	588.0	593.0	633.0	198.0	749.0	567.0	780.0	566.0	924.0	541.0	325.0	957.0	317.0	837.0	420.0	368.0	890.0	433.0	570.0	641.0	786.0	665.0	672.0
IQGAP1	174.86665	227.09999	234.23334	216.0	194.03333	198.76666	358.66666	360.0	278.0	368.0	266.1	239.26666	224.5	291.0	274.36667	237.33333	283.53333	236.33333	225.93333	193.16667	250.0	204.59999	327.56668	216.26666	257.5	260.46667	206.96667	183.83333	169.13333	325.0	263.53333	222.2	225.56667	207.33333	305.33334	239.0	287.33334	237.83333	266.0	227.0	248.73334	304.66666	464.66666	227.63335	228.06667	213.56667	214.0	152.5	218.73334
XRCC6	219.55	286.3	225.05	267.25	293.2	305.0	278.75	263.0	208.8	147.55	216.6	217.9	265.45	284.3	196.1	362.85	183.75	252.1	308.4	162.5	234.8	226.05	281.4	254.65	208.25	194.7	294.2	270.9	251.2	169.95	228.55	259.05	186.15	227.8	229.1	228.65	246.1	261.75	215.0	157.85	194.25	245.25	260.95	242.3	249.45	178.8	299.8	270.45	285.65
ACO2	185.5	160.4	142.4	191.05	179.85	162.45	190.95	195.6	107.0	120.65	134.85	156.65	127.95	143.1	108.75	155.5	100.3	213.85	220.0	126.55	102.6	110.6	162.85	127.3	140.05	101.95	160.65	148.7	86.65	93.1	137.9	111.95	82.15	126.55	133.6	133.85	105.6	146.9	127.9	110.15	119.65	176.5	188.55	141.75	146.35	118.75	224.5	164.95	140.2
DAZAP2	487.33334	853.3333	605.0	649.0	702.6667	612.3333	630.0	780.6667	664.6667	569.3333	590.3333	648.0	671.6667	935.0	628.6667	701.3333	638.3333	615.6667	608.3333	776.0	714.6667	823.3333	667.3333	624.6667	761.6667	719.0	701.6667	740.6667	591.6667	616.3333	707.3333	728.0	635.6667	653.3333	773.6667	805.6667	911.6667	754.0	741.3333	767.6667	835.0	806.6667	649.3333	621.3333	668.3333	672.3333	808.6667	637.3333	783.3333
SPARCL1	694.0	307.0	633.0	639.0	992.0	286.0	600.0	337.0	810.0	713.0	461.0	155.0	433.0	329.0	508.0	478.0	615.0	622.0	250.0	731.0	596.0	186.0	94.3	245.0	835.0	953.0	182.0	351.0	550.0	1040.0	302.0	999.0	431.0	779.0	657.0	276.0	403.0	136.0	471.0	309.0	661.0	304.0	341.0	496.0	772.0	375.0	239.0	201.0	263.0
MCL1	242.25601	243.62	350.1	368.82	230.38	407.63998	285.1	281.09998	342.63998	333.08	470.24	265.90002	358.5	299.32	270.96	318.72003	390.18	251.13998	338.82	271.03998	323.41998	258.6	380.08	279.2	270.24002	380.98	325.26	237.63998	384.8	427.34	328.13998	315.5	340.86	369.74	353.86002	380.5	393.08002	434.26	318.08002	276.2	336.76	227.01999	341.24002	252.2	259.76	422.87997	362.22	253.39998	258.48
HSPA1A	647.0	1660.0	370.33334	369.66666	631.3333	346.0	438.33334	213.66667	404.0	269.0	733.0	385.66666	423.66666	733.0	879.0	349.33334	1426.6666	548.6667	1315.6666	376.66666	466.66666	1164.6666	330.0	295.0	305.0	1626.6666	409.0	574.3333	355.0	613.6667	237.33333	399.0	467.66666	691.3333	1167.0	543.3333	365.66666	334.66666	944.3333	407.33334	610.3333	397.33334	312.33334	311.0	681.0	747.3333	372.33334	408.66666	212.66667
ACTB	5030.0	5006.0	5210.0	3410.0	3692.0	5068.0	5210.0	3784.0	5442.0	4630.0	5338.0	3780.0	4694.0	4208.0	4584.0	3116.0	5796.0	5012.0	4610.0	5528.0	4648.0	3974.0	4094.0	4688.0	4884.0	4766.0	4932.0	3602.0	3670.0	4870.0	4244.0	3910.0	3700.0	4078.0	4748.0	4258.0	5154.0	4318.0	4904.0	4690.0	4696.0	3632.0	3996.0	4700.0	5046.0	5014.0	3662.0	4160.0	3916.0
SARS	349.0	182.0	212.0	259.0	328.0	335.0	355.0	343.0	225.0	223.0	222.0	410.0	263.0	317.0	182.0	316.0	259.0	363.0	415.0	278.0	227.0	274.0	384.0	297.0	255.0	255.0	312.0	465.0	166.0	264.0	262.0	290.0	371.0	256.0	286.0	188.0	258.0	362.0	265.0	366.0	248.0	423.0	308.0	301.0	356.0	237.0	374.0	334.0	262.0
TMBIM6	658.0	584.0	557.5	550.5	545.5	722.5	916.0	751.5	541.0	501.5	609.0	600.0	782.0	1020.0	556.5	686.5	605.5	648.0	1126.0	760.5	644.5	644.5	485.5	728.5	679.0	613.0	798.0	681.5	363.5	521.5	640.0	524.5	828.5	542.0	864.0	704.0	1142.0	860.0	780.0	1047.5	868.5	716.0	810.5	599.0	582.0	670.5	765.5	662.5	639.0
LMAN2	57.45	48.649998	65.45	94.65	77.395	83.85	92.825	54.025	56.75	54.35	62.7	85.35	44.05	75.25	51.0	88.53	65.3	79.75	71.0	48.6	68.5	58.465	65.11	51.75	67.4	70.85	79.2	74.95	66.1	60.45	65.85	54.9	93.495	55.15	68.35	62.9	54.6	89.55	77.05	48.6	57.6	61.5	65.68	39.4	65.6	68.2	71.67	76.65	80.065
HSPD1	1920.5	1224.5	1740.0	1233.5	1480.0	1815.0	1365.0	1169.0	1450.0	1074.0	966.0	1995.0	1800.0	893.0	1487.5	1496.5	1003.0	1565.0	1530.0	1685.0	1810.0	1470.5	1412.5	2075.0	1298.0	1540.0	1830.0	1495.0	1120.0	812.0	2010.0	1725.0	1825.0	1995.0	1660.0	1780.0	1038.0	1635.0	1290.5	2210.0	1655.0	1304.0	1850.0	2000.0	1595.0	1410.5	2150.0	1655.0	1570.0
ZYX	403.0	242.0	310.0	174.5	307.5	295.5	308.0	191.5	355.5	235.0	389.0	188.5	309.0	223.5	245.0	199.0	500.5	476.0	273.5	334.5	213.5	207.5	206.0	195.5	383.0	298.0	287.0	290.5	252.0	264.0	258.0	234.5	298.0	362.5	284.0	182.0	180.0	312.5	302.0	308.0	258.5	251.5	160.0	401.5	384.0	395.0	188.0	296.0	229.5
CIRBP	156.0	124.65	204.5	183.0	253.5	161.0	212.0	340.5	279.5	212.5	268.0	120.6	191.0	191.5	151.0	298.0	223.0	265.0	166.0	171.0	179.0	133.55	260.0	117.5	207.5	198.5	136.25	163.5	172.4	338.0	125.45	164.5	146.45	209.0	238.0	180.5	133.35	124.5	138.9	137.7	150.3	127.55	136.25	203.5	152.0	104.3	164.0	146.0	129.1
CCT7	549.0	297.0	401.0	311.0	465.0	471.0	435.0	390.0	364.0	344.0	327.0	804.0	463.0	424.0	512.0	457.0	392.0	544.0	320.0	441.0	560.0	390.0	595.0	416.0	419.0	388.0	521.0	393.0	482.0	295.0	438.0	513.0	645.0	434.0	467.0	335.0	343.0	409.0	403.0	416.0	459.0	443.0	667.0	455.0	473.0	481.0	476.0	597.0	491.0
PAFAH1B1	78.0	109.575	94.049995	120.25	89.325005	113.399994	113.925	92.799995	152.1	83.075005	129.7	78.850006	87.674995	123.75	76.675	92.525	102.674995	118.075	109.725	95.075	107.5	111.425	93.625	88.3	100.45	103.425	79.950005	75.525	118.575005	112.3	101.375	86.575	81.424995	91.05	119.225	125.2	109.825	99.375	108.4	87.25	99.35	74.575005	118.375	74.674995	121.45	88.399994	81.65	78.95	105.325
PSME1	532.0	324.0	408.0	574.0	367.0	829.0	630.0	550.0	382.0	305.0	523.0	372.0	517.0	499.0	424.0	637.0	493.0	548.0	390.0	518.0	549.0	470.0	560.0	577.0	795.0	582.0	689.0	446.0	453.0	543.0	468.0	406.0	538.0	518.0	504.0	715.0	455.0	453.0	644.0	512.0	700.0	349.0	324.0	599.0	523.0	534.0	512.0	649.0	542.0
ATP5O	725.0	457.5	446.5	634.0	548.5	591.5	587.5	476.0	484.5	499.5	441.5	816.5	479.5	539.0	453.5	561.0	361.5	670.5	382.5	442.5	451.0	517.0	531.5	448.0	503.0	368.5	546.0	674.0	327.0	341.5	431.5	432.5	507.5	529.0	549.0	374.0	296.0	557.0	432.5	531.0	447.5	606.5	747.0	446.0	445.5	581.0	625.0	588.5	525.5
RPS15	3510.0	3520.0	3660.0	3820.0	3680.0	3640.0	3730.0	3800.0	3300.0	4230.0	3510.0	3730.0	3380.0	4130.0	3870.0	4320.0	3330.0	3340.0	3250.0	3680.0	3240.0	3630.0	3470.0	2930.0	3960.0	3950.0	3530.0	4010.0	3720.0	3550.0	3290.0	3850.0	2430.0	3030.0	3770.0	3140.0	3180.0	3680.0	3340.0	4560.0	3430.0	3780.0	3800.0	4000.0	4050.0	4220.0	3880.0	4280.0	3580.0
PSMD8	279.0	288.0	338.0	423.0	319.0	383.0	322.0	278.0	353.0	274.0	306.0	426.0	348.0	273.0	359.0	456.0	383.0	449.0	288.0	351.0	364.0	245.0	310.0	350.0	316.0	393.0	401.0	415.0	261.0	318.0	478.0	336.0	505.0	284.0	380.0	275.0	446.0	441.0	291.0	521.0	287.0	322.0	349.0	339.0	367.0	578.0	387.0	555.0	413.0
LAMP2	68.13333	210.66667	200.33333	190.66667	146.33333	98.13333	117.56667	137.33333	182.0	108.0	203.33333	87.13333	234.33333	151.33333	165.33333	131.66667	164.0	121.86667	229.66667	140.0	164.66667	143.33333	63.83333	152.0	193.66667	159.33333	234.0	112.73334	73.23333	141.0	203.0	181.0	138.33333	180.33333	151.66667	183.33333	158.33333	106.13333	172.0	139.0	174.66667	168.33333	112.799995	131.66667	211.0	156.66667	221.33333	147.0	194.33333
TPI1	914.0	632.60004	576.8	459.66666	632.26666	828.4666	658.5	594.26666	518.2	502.1	535.2	855.3333	612.89996	811.4666	713.5	661.76666	774.3333	789.3333	566.43335	785.10004	727.60004	727.0	873.3333	648.1667	829.5334	504.56665	735.3333	616.5	420.03333	353.13333	586.89996	636.93335	994.3333	572.0333	803.6667	672.36664	1080.6666	880.6667	783.5	833.2	735.0	604.0333	642.26666	710.8333	766.56665	1014.3333	649.73334	527.26666	860.0
RPL29	1379.3334	1504.3334	1551.3334	1493.6666	1487.6666	1438.6666	1495.6666	2010.0	1393.6666	1659.3334	1262.3334	1538.6666	1613.0	1589.6666	1317.0	1840.0	946.0	1368.0	1584.6666	1446.6666	1575.6666	1332.0	1466.6666	1499.3334	1406.6666	1349.6666	1619.0	2023.3334	1814.6666	1047.0	1833.6666	1538.0	1731.3334	1338.6666	1699.0	1503.6666	1347.6666	1983.3334	1469.0	1955.3334	1390.6666	1913.3334	1816.6666	1406.0	1770.6666	1321.0	2033.3334	1429.0	1302.3334
GSTP1	878.0	650.0	348.0	397.0	640.0	764.0	797.0	496.0	487.0	538.0	446.0	689.0	473.0	505.0	670.0	659.0	420.0	283.0	454.0	705.0	514.0	695.0	352.0	519.0	529.0	590.0	592.0	560.0	512.0	583.0	568.0	242.0	391.0	263.0	436.0	439.0	617.0	522.0	626.0	505.0	508.0	323.0	591.0	1070.0	566.0	662.0	647.0	1090.0	440.0
HYOU1	310.0	377.0	300.0	251.0	383.0	571.0	335.0	210.0	312.0	318.0	236.0	255.0	324.0	244.0	391.0	408.0	364.0	504.0	385.0	404.0	487.0	397.0	330.0	490.0	330.0	309.0	340.0	407.0	443.0	367.0	349.0	286.0	435.0	344.0	345.0	390.0	387.0	379.0	364.0	261.0	432.0	206.0	312.0	468.0	364.0	363.0	354.0	366.0	364.0
SNRPD2	869.0	987.0	1060.0	1070.0	1040.0	1030.0	953.0	1240.0	958.0	896.0	741.0	1210.0	1150.0	933.0	1390.0	1600.0	782.0	871.0	836.0	945.0	1000.0	982.0	959.0	1040.0	970.0	1060.0	1040.0	984.0	930.0	756.0	1460.0	1180.0	1430.0	949.0	781.0	1040.0	883.0	1250.0	784.0	1190.0	821.0	1120.0	1060.0	1050.0	1040.0	1510.0	1220.0	1200.0	1290.0
PLOD1	111.0	106.0	116.0	87.8	115.0	132.0	127.0	70.7	176.0	89.8	125.0	98.1	107.0	82.5	95.0	101.0	213.0	158.0	142.0	135.0	107.0	122.0	127.0	112.0	129.0	137.0	105.0	96.1	83.1	108.0	97.8	106.0	95.0	112.0	172.0	73.0	97.8	91.1	108.0	101.0	94.4	98.3	72.2	163.0	100.0	88.6	156.0	99.4	103.0
ZNF207	251.0	332.0	407.5	386.0	364.5	378.0	381.0	392.0	428.0	396.0	362.5	424.0	446.0	371.5	394.0	294.0	432.0	429.5	312.5	403.5	433.5	342.5	294.5	400.5	372.5	398.0	478.5	336.5	352.5	462.5	399.5	362.5	426.5	466.5	426.5	415.5	446.0	393.5	361.5	354.0	377.0	327.5	416.0	399.0	371.0	370.0	494.5	450.0	332.0
PSMD2	195.0	272.0	296.0	264.0	285.0	379.0	293.0	232.0	304.0	231.0	252.0	385.0	308.0	242.0	299.0	362.0	502.0	375.0	239.0	348.0	330.0	231.0	298.0	291.0	245.0	355.0	310.0	279.0	303.0	338.0	357.0	264.0	334.0	309.0	292.0	292.0	342.0	334.0	232.0	372.0	302.0	260.0	312.0	304.0	321.0	417.0	362.0	366.0	296.0
SCD	223.265	223.575	211.95	44.81	186.825	210.77501	193.925	187.07501	230.825	272.2	163.675	270.0	243.95	66.35	293.375	218.7	203.275	132.375	329.57498	299.475	266.725	107.65	164.3	294.25	129.8	77.475	249.425	124.1	168.325	60.5	305.15	88.15	190.75	171.25	146.175	211.125	85.65	226.2	198.0	53.675	87.775	129.22499	306.325	191.675	405.52502	235.125	255.15001	210.05	117.85
RAP1B	338.0	325.0	338.0	426.0	304.0	400.0	441.0	387.0	424.0	296.0	409.0	363.0	370.0	376.0	338.0	359.0	320.0	368.0	391.0	428.0	342.0	356.0	392.0	310.0	399.0	432.0	338.0	354.0	345.0	472.0	364.0	402.0	403.0	365.0	435.0	316.0	472.0	410.0	377.0	397.0	456.0	316.0	454.0	321.0	332.0	393.0	262.0	411.0	366.0
RPS21	1138.5	2392.5	2337.5	1892.0	2293.5	1398.6	1445.9	2223.5	1850.0	1633.5	1705.5	2282.5	2091.0	1748.0	2123.0	1713.25	931.55	1592.1	1578.45	1397.0	1611.0	2726.5	1499.9	2222.0	1277.25	1569.65	2036.5	1842.35	1711.0	1154.5	1797.5	2571.0	2231.5	1881.5	1367.05	2166.0	1620.5	1634.0	1515.0	1857.0	1328.8	1769.55	2383.5	2552.5	2231.0	1843.5	2266.5	2501.0	2823.0
MAP4	148.87001	195.84668	164.92667	143.97833	154.93333	128.87334	149.21832	129.26666	195.59999	194.43333	198.05	170.06667	154.56667	138.68333	143.25	133.63333	242.2	124.840004	128.15166	176.45001	154.08333	128.115	185.63501	136.48332	168.67168	133.5	125.083336	160.90334	199.41667	169.66	168.0	161.33333	130.40001	174.71667	136.68333	104.93334	148.43333	146.81999	121.369995	126.26666	141.40001	153.45	156.98334	156.21666	165.67	145.23334	145.13333	95.65	150.90001
BCAP31	589.0	1200.0	701.0	531.0	589.0	459.0	556.0	505.0	621.0	615.0	773.0	667.0	817.0	572.0	896.0	811.0	490.0	437.0	1110.0	548.0	601.0	702.0	475.0	522.0	471.0	586.0	949.0	549.0	533.0	528.0	911.0	963.0	647.0	633.0	433.0	580.0	657.0	566.0	792.0	483.0	703.0	906.0	511.0	461.0	968.0	724.0	784.0	972.0	530.0
CTSB	396.75	698.0	523.25	558.5	502.75	395.5	504.0	435.0	726.0	590.5	994.5	295.25	511.25	546.25	388.0	938.25	889.25	761.25	372.15	539.75	557.0	422.75	394.25	446.25	810.25	791.5	385.5	627.5	503.5	719.5	255.45	467.25	479.75	576.0	779.75	643.25	643.0	450.25	613.5	359.15	791.5	761.5	521.25	570.0	663.5	468.25	651.25	401.75	598.5
EPRS	199.93333	145.46666	147.63333	180.46667	142.09999	201.03333	205.83333	149.5	128.43333	185.16667	126.73334	285.46667	156.13333	253.33333	182.90001	209.7	134.33333	204.46667	159.63333	139.46666	142.33333	225.13335	172.46667	179.33333	145.2	192.26666	165.2	225.23334	144.96666	162.8	195.40001	150.66667	175.43333	144.36667	191.33333	118.93333	172.03333	213.46667	152.56667	195.66667	164.86667	218.8	146.2	137.93333	152.26666	153.3	223.7	182.46667	148.86667
PRDX6	549.5	432.0	402.0	616.5	424.0	405.0	491.5	424.0	527.0	445.5	370.5	440.5	492.5	376.0	387.0	608.0	447.0	422.0	408.0	431.0	414.0	462.5	370.0	481.5	369.0	674.5	531.0	516.0	384.0	516.5	562.5	536.5	543.5	432.0	461.0	458.0	424.0	404.0	257.5	469.5	292.0	444.0	531.5	553.5	465.0	607.5	336.0	560.5	430.5
PPP1CA	201.0	278.0	264.0	252.0	297.0	322.0	325.0	295.0	260.0	251.0	228.0	298.0	265.0	175.0	341.0	372.0	296.0	304.0	221.0	255.0	303.0	322.0	286.0	368.0	231.0	290.0	375.0	279.0	246.0	222.0	319.0	201.0	261.0	184.0	276.0	321.0	285.0	279.0	229.0	237.0	317.0	148.0	348.0	312.0	289.0	343.0	261.0	322.0	250.0
TMEM66	288.0	399.0	281.0	476.0	393.0	365.0	405.0	355.0	468.0	190.0	466.0	204.0	318.0	556.0	355.0	456.0	395.0	451.0	325.0	243.0	301.0	286.0	405.0	219.0	401.0	417.0	230.0	348.0	364.0	458.0	197.0	297.0	240.0	250.0	413.0	484.0	321.0	335.0	410.0	251.0	384.0	410.0	357.0	222.0	224.0	234.0	391.0	181.0	411.0
AHCYL1	184.575	157.125	163.15	174.0	209.3	219.55	239.775	205.35	205.55	181.725	212.85	214.225	216.2	246.45	153.5	169.45	166.425	204.975	278.425	190.9	160.05	197.6	259.675	168.425	205.2	153.6	202.275	209.65	169.675	206.15	168.0	236.625	308.475	265.6	265.25	155.475	199.275	240.75	201.975	207.65	183.15	193.5	202.35	180.575	215.0	145.775	219.3	242.875	198.125
IST1	247.65	211.95	208.6	214.15	233.2	172.4	173.8	197.0	202.1	224.4	188.95	191.85	169.85	188.9	262.0	201.5	213.6	185.95	212.45	214.25	228.8	249.95	183.5	202.65	211.05	208.45	177.1	210.25	293.3	247.7	206.85	241.8	168.75	174.7	167.0	217.8	242.2	204.1	253.5	212.2	212.65	218.5	207.1	177.2	203.65	198.8	163.65	226.2	209.9
GNB2	360.0	394.0	469.0	308.0	466.0	364.0	503.0	373.0	463.0	297.0	468.0	425.0	527.0	573.0	421.0	381.0	568.0	477.0	538.0	611.0	416.0	447.0	388.0	414.0	359.0	466.0	623.0	519.0	345.0	396.0	425.0	399.0	394.0	496.0	468.0	411.0	379.0	419.0	544.0	577.0	489.0	517.0	392.0	540.0	554.0	556.0	446.0	511.0	293.0
H2AFZ	494.5	438.0	724.5	642.5	579.5	1175.0	882.0	712.5	525.0	403.0	433.0	1160.0	710.0	663.0	783.5	848.5	867.5	1235.0	550.0	559.5	779.5	459.0	954.0	917.5	644.0	778.5	753.0	907.5	493.5	371.0	748.5	726.5	972.0	588.0	949.0	926.0	543.0	1120.0	533.5	1125.0	589.5	655.0	747.0	742.5	704.0	779.5	766.0	782.5	962.0
NCOR1	141.85	135.925	118.175	133.6	98.95	149.7	129.4	85.924995	119.975006	97.025	152.025	94.875	87.799995	132.275	101.225	68.15	90.424995	119.7	135.0	101.225	104.75	78.525	116.125	108.35	122.075	117.575	103.1	103.475006	122.25	107.15	96.175	99.90001	87.275	93.9	100.875	145.2	90.5	142.70001	131.85	102.65	120.675	107.1	136.125	79.450005	112.524994	109.95	108.1	93.125	144.85
RPS8	472.45	778.305	683.385	703.705	809.995	624.165	820.1	934.74	693.945	644.26	667.715	844.665	815.35	964.055	597.165	815.15	608.895	796.25	854.575	663.3	674.92	812.715	759.36	709.545	734.64	700.2	664.145	980.9	644.19	684.775	800.85	928.73	978.525	781.975	855.4	623.94	635.2	986.25	754.17	920.4	643.445	864.89	921.95	680.15	756.2	588.355	763.99	771.05	750.3
FLNA	871.6667	413.66666	672.0	286.33334	669.3333	227.0	448.66666	310.0	788.3333	415.66666	837.6667	144.23334	518.0	298.66666	669.6667	371.66666	1026.6666	673.0	290.66666	628.6667	527.3333	415.0	225.66667	300.0	583.6667	642.3333	286.33334	344.66666	371.0	940.6667	211.66667	610.6667	372.0	514.3333	540.0	188.66667	493.66666	289.33334	382.33334	242.66667	334.33334	303.66666	298.66666	532.0	929.6667	479.66666	406.66666	202.0	234.33333
CNOT1	263.15	338.5	343.5	318.0	335.5	204.2	278.8	345.0	315.0	270.0	244.5	389.5	303.5	329.5	374.0	288.5	209.95	211.6	330.5	327.0	403.5	348.0	369.5	382.0	303.0	281.0	375.5	298.0	280.5	267.0	372.0	338.5	316.5	284.5	243.5	356.5	299.0	340.0	333.5	352.5	250.5	327.0	316.5	240.5	301.0	325.5	387.0	302.0	343.0
DHCR24	358.0	134.0	120.0	82.5	181.0	253.0	251.0	168.0	144.0	154.0	145.0	226.0	207.0	180.0	184.0	122.0	175.0	294.0	213.0	195.0	240.0	216.0	329.0	291.0	165.0	99.7	268.0	122.0	152.0	131.0	216.0	132.0	310.0	178.0	191.0	168.0	160.0	334.0	153.0	270.0	163.0	125.0	312.0	192.0	258.0	299.0	268.0	192.0	146.0
RAB11A	392.0	392.0	256.3	294.3	276.15	378.5	423.0	390.5	315.35	240.95	308.5	441.5	345.0	384.5	326.55	316.5	354.5	425.5	331.0	298.9	355.0	253.1	342.0	274.15	273.0	276.95	292.7	258.3	231.45	355.5	413.5	278.0	298.5	262.45	353.5	393.0	489.0	363.5	245.35	323.1	329.5	219.75	437.5	324.5	387.5	303.15	318.05	500.5	370.5
PSAP	837.0	858.5	809.0	820.0	673.0	725.0	742.5	832.5	849.0	698.0	1248.0	466.5	809.0	691.0	622.5	814.5	1001.5	786.5	749.0	864.0	749.5	668.5	499.5	633.5	1076.0	994.5	717.0	724.5	535.0	952.5	598.0	610.5	755.0	877.5	712.5	695.0	961.0	586.5	711.5	826.0	1263.5	1093.5	718.0	689.0	876.0	764.5	837.0	702.0	728.0
RNF114	176.3	335.66666	363.66666	232.33333	291.0	213.66667	171.0	241.66667	244.66667	317.66666	205.66667	363.66666	309.33334	257.0	417.0	166.0	98.200005	160.33333	215.0	221.66667	228.33333	352.0	270.0	340.33334	197.33333	186.33333	392.66666	310.33334	262.66666	154.66667	213.33333	381.33334	322.66666	253.66667	165.33333	445.0	235.66667	212.66667	250.33333	361.33334	180.0	274.66666	290.33334	256.66666	279.0	306.33334	341.66666	265.33334	362.33334
STRAP	335.0	517.0	488.0	366.0	406.0	505.0	463.0	440.0	344.0	422.0	350.0	685.0	504.0	549.0	545.0	511.0	384.0	506.0	451.0	586.0	594.0	456.0	477.0	590.0	467.0	503.0	472.0	663.0	322.0	306.0	459.0	563.0	916.0	526.0	531.0	525.0	318.0	731.0	543.0	759.0	448.0	545.0	627.0	561.0	553.0	760.0	609.0	418.0	704.0
S100A10	3340.0	1690.0	1110.0	1600.0	1620.0	2330.0	2480.0	1430.0	1370.0	2470.0	1820.0	1690.0	1600.0	1420.0	1720.0	1700.0	3150.0	1580.0	2550.0	1900.0	1290.0	1670.0	1500.0	2130.0	1430.0	2090.0	2360.0	1570.0	1390.0	2610.0	1960.0	1210.0	2260.0	1390.0	1260.0	1600.0	2320.0	1660.0	2020.0	2050.0	1530.0	1690.0	1630.0	1790.0	1400.0	3020.0	1650.0	2180.0	984.0
CCT8	509.0	434.25	376.55	377.45	383.7	462.75	418.4	362.1	410.95	379.65	308.15	614.1	430.9	380.4	402.6	306.85	328.65	431.55	379.25	439.7	305.65	329.85	467.55	545.9	321.65	308.85	408.95	407.9	242.95	255.15	396.45	379.2	561.0	395.0	396.1	267.4	297.5	442.35	345.1	475.05	313.55	386.5	456.2	287.8	367.9	376.05	397.45	458.1	378.15
NOP56	333.0	147.0	283.0	247.0	235.5	230.5	183.0	188.0	151.15	130.0	168.5	179.0	183.45	189.5	186.5	244.5	138.55	187.25	240.5	193.5	170.1	453.5	432.5	127.55	151.75	144.25	118.45	136.5	289.5	106.85	132.45	136.65	189.5	219.5	181.0	154.9	89.3	225.5	191.5	194.5	164.55	97.55	210.25	414.5	264.5	195.5	273.5	223.5	158.2
PSMB1	349.96667	524.56665	506.53333	345.83334	671.60004	522.63336	454.5	479.46667	500.9	407.4	435.4	557.1667	449.13333	455.9	525.4667	471.0	425.69998	457.2667	316.73334	544.60004	616.1667	448.66666	520.8333	508.30002	438.86667	447.33334	495.7333	476.7667	558.5333	424.93335	507.0	543.23334	323.1	413.1	471.96667	573.0	461.93335	555.1667	455.63333	516.93335	475.5	533.7	555.6667	418.5	426.6	469.53333	656.1667	575.93335	713.93335
CCT4	852.0	687.0	971.0	803.0	961.0	1000.0	788.0	826.0	972.0	650.0	741.0	1250.0	1020.0	846.0	1040.0	929.0	1060.0	1030.0	732.0	918.0	1170.0	746.0	1070.0	1020.0	699.0	936.0	957.0	1020.0	441.0	696.0	730.0	1010.0	946.0	861.0	771.0	808.0	681.0	909.0	798.0	1170.0	832.0	821.0	1070.0	851.0	1040.0	893.0	1020.0	1060.0	1070.0
EPAS1	186.2	200.55	250.8	456.4	248.3	172.15	243.95	278.5	370.1	377.05	349.8	142.85	236.0	245.0	148.4	177.2	127.3	231.7	232.4	293.85	348.55	175.3	123.75	152.2	246.25	231.5	239.7	362.9	343.7	206.0	267.8	267.75	139.95	264.2	370.7	151.45	186.95	180.9	302.3	192.35	217.7	201.45	231.45	178.35	197.65	263.25	146.2	265.05	204.0
DNAJA1	315.5	304.0	401.5	523.5	369.5	516.0	359.0	284.0	295.0	353.0	285.0	492.5	399.0	517.5	473.0	400.0	476.5	408.0	356.5	416.0	423.0	338.5	353.0	350.0	288.5	475.0	467.0	416.5	257.0	325.5	364.0	307.0	526.0	410.5	431.5	524.0	296.5	436.5	449.5	532.0	370.0	304.0	405.5	419.0	441.0	488.5	477.5	272.5	323.0
PSMD4	179.575	202.875	156.325	205.64749	300.945	232.875	209.5	181.75	157.5725	195.725	172.8	229.9	177.025	185.27	205.65	271.475	186.725	191.655	241.4	212.775	214.98001	270.8	220.975	224.525	154.725	238.85	216.295	182.97	250.63501	287.02	179.775	227.17749	341.15	173.755	203.56	184.525	259.84	218.88501	148.275	211.65	189.72	188.16	196.515	186.615	195.45	260.0425	231.45	242.76999	220.17
UQCRC2	407.5	353.0	348.0	409.0	476.0	488.0	435.5	501.5	363.0	280.5	302.5	551.0	336.0	462.5	423.5	412.0	244.5	598.5	755.0	394.5	400.5	474.5	426.0	374.0	418.0	380.0	418.5	365.5	241.5	305.0	410.0	330.0	271.5	363.5	440.0	507.5	359.5	353.5	412.5	489.5	294.0	335.5	447.0	345.5	482.0	406.0	516.0	493.0	389.0
CKB	1530.0	71.8	1130.0	218.0	693.0	85.8	1160.0	759.0	318.0	451.0	774.0	920.0	261.0	104.0	114.0	34.7	213.0	667.0	74.0	835.0	649.0	339.0	339.0	957.0	172.0	87.2	1220.0	124.0	698.0	182.0	112.0	191.0	289.0	74.1	389.0	159.0	84.0	63.0	91.4	410.0	182.0	97.2	900.0	214.0	402.0	675.0	107.0	103.0	360.0
RHOC	245.0	210.0	177.0	287.0	313.0	430.0	479.0	274.0	266.0	269.0	321.0	243.0	293.0	278.0	184.0	236.0	481.0	290.0	335.0	301.0	195.0	246.0	268.0	201.0	247.0	286.0	328.0	289.0	178.0	279.0	169.0	266.0	238.0	224.0	264.0	169.0	359.0	353.0	330.0	395.0	246.0	258.0	339.0	304.0	252.0	329.0	346.0	395.0	114.0
PGAM1	447.0	604.0	581.0	579.0	502.0	1020.0	988.0	540.0	736.0	494.0	771.0	832.0	615.0	536.0	715.0	501.0	925.0	981.0	601.0	717.0	670.0	374.0	944.0	662.0	640.0	536.0	663.0	525.0	353.0	495.0	774.0	467.0	755.0	544.0	820.0	587.0	548.0	603.0	668.0	355.0	613.0	443.0	763.0	662.0	458.0	822.0	640.0	670.0	583.0
STAT1	252.0	120.46667	221.3	151.46667	121.13333	553.3333	160.95	142.84999	153.58333	99.28333	115.916664	117.799995	156.21666	115.65	121.88334	239.96666	339.0	259.06668	93.93333	261.71667	205.98334	228.93333	171.11668	163.81667	335.31668	326.86667	247.48334	155.05	114.11667	253.88335	160.63333	193.66667	340.83334	343.61667	175.48334	307.0	283.0	142.03333	190.36665	156.13333	346.80002	110.43334	177.09999	358.6	138.25	153.68333	211.31667	279.61667	259.48334
RPL23	536.3	886.0	1061.7	1059.55	1120.55	694.9	750.4	1215.2	920.6	1271.85	1043.1	1103.6	1101.75	929.75	831.0	783.05	876.0	898.25	757.35	852.95	973.55	807.95	838.75	888.25	641.1	806.55	745.85	1298.15	1071.7	814.4	1047.05	1198.75	1009.05	1021.75	741.75	802.1	773.65	984.25	748.75	624.0	700.35	1095.7	1143.8	939.55	973.6	698.5	1234.05	1093.85	918.25
SSR1	180.575	239.925	239.05	209.0	254.2	375.25	285.75	248.575	258.0	160.775	219.075	313.5	209.4	245.575	252.825	299.775	272.75	325.0	236.675	249.0	308.25	215.825	219.775	278.0	253.25	294.5	210.275	271.25	201.35	173.225	219.75	227.475	283.5	257.75	348.0	379.5	189.0	361.75	215.375	283.5	257.325	197.225	253.0	248.325	215.1	229.65	352.25	247.9	234.75
TRA2B	132.93333	195.3	243.0	201.33333	222.8	274.56668	203.86665	211.13335	203.3	170.23334	191.53333	300.36667	245.53333	235.93333	259.36667	247.59999	197.96667	265.83334	150.59999	213.13335	269.6	201.43333	368.6	240.56667	191.90001	290.56668	204.09999	229.43333	181.76666	205.63335	237.59999	203.16667	266.4	217.83333	227.59999	300.9	190.3	295.03333	199.76666	329.33334	219.03333	174.96667	241.03333	200.53333	223.5	281.53333	246.83333	217.86665	225.8
FKBP4	238.55	152.85	117.9	156.85	119.15	198.5	139.15	122.4	96.25	164.15	93.8	259.5	150.85	241.5	155.5	204.8	120.9	172.0	209.5	195.0	92.4	215.5	195.5	229.0	128.6	127.05	260.5	172.5	125.75	93.95	158.95	116.2	260.5	142.05	158.9	119.6	246.5	238.0	184.5	253.0	148.8	171.5	162.1	154.95	246.5	271.0	176.0	177.1	169.55
HDGF	689.5	592.0	499.0	315.0	612.5	569.0	527.5	634.0	470.5	434.5	375.5	760.5	563.0	488.0	711.0	824.5	649.5	539.0	594.5	584.0	661.5	713.0	705.0	723.0	384.5	591.0	625.5	645.5	437.5	523.5	714.0	662.5	1010.5	512.5	407.0	558.0	650.0	665.0	417.5	901.5	486.5	537.0	507.5	684.5	568.5	734.5	534.5	563.0	658.0
PALLD	417.1	380.33334	545.0	399.0	423.33334	283.66666	579.0	312.0	782.6667	490.0	689.0	164.23334	474.33334	323.33334	459.33334	294.33334	608.6667	587.0	220.59999	610.0	497.0	202.06667	388.66666	312.33334	713.0	389.0	301.33334	224.86665	421.0	975.6667	272.19998	527.6667	250.8	569.0	580.3333	323.66666	734.3333	329.33334	389.66666	341.66666	444.33334	372.66666	274.33334	525.6667	452.33334	330.53333	345.33334	150.03334	259.19998
MGEA5	98.299995	165.26666	150.33333	157.86667	134.43333	118.5	124.700005	157.53334	146.76666	131.73334	131.5	147.46666	137.36667	159.13333	125.533325	160.03334	188.36665	106.76666	167.66667	164.73334	144.8	143.7	145.63333	110.0	144.36667	181.53333	151.36667	139.73334	153.33333	154.33333	172.2	158.06667	118.36667	168.33333	112.56667	132.96666	153.96666	152.33333	139.0	121.06667	151.3	155.93333	161.5	122.833336	125.26667	144.46666	158.03334	106.96667	122.799995
M6PR	81.15	136.5	151.0	169.5	143.95	152.0	138.5	197.0	150.0	85.05	133.7	121.5	179.5	251.0	140.5	195.0	152.5	162.5	251.5	202.5	203.5	168.0	118.4	191.5	178.5	179.0	182.0	181.0	155.3	134.5	150.0	148.0	317.5	182.5	183.5	162.5	347.0	229.5	178.5	195.0	225.5	147.5	178.5	186.0	172.0	208.0	222.5	117.2	175.5
SEP15	247.0	219.0	237.0	226.0	313.0	292.0	324.0	378.0	323.0	198.0	251.0	380.0	367.0	356.0	204.0	252.0	309.0	335.0	415.0	296.0	233.0	284.0	236.0	306.0	269.0	318.0	281.0	332.0	123.0	272.0	293.0	280.0	532.0	330.0	459.0	307.0	305.0	320.0	280.0	360.0	220.0	311.0	301.0	239.0	231.0	209.0	276.0	279.0	288.0
AHCY	362.0	647.0	779.0	451.0	584.0	405.0	331.0	517.0	448.0	511.0	363.0	823.0	791.0	458.0	647.0	383.0	198.0	372.0	380.0	367.0	569.0	552.0	519.0	639.0	442.0	454.0	799.0	951.0	481.0	190.0	581.0	740.0	775.0	603.0	305.0	777.0	218.0	556.0	472.0	461.0	337.0	475.0	593.0	822.0	843.0	529.0	950.0	708.0	683.0
HLA-E	891.6667	660.6667	875.3333	1159.3334	757.6667	1224.3334	908.3333	982.6667	873.6667	725.3333	638.3333	521.6667	703.3333	893.3333	732.6667	933.6667	1193.6666	901.3333	771.3333	1033.6666	1008.0	1284.6666	871.6667	523.6667	1137.0	1255.0	1227.3334	714.6667	790.3333	1169.0	707.3333	927.0	1000.6667	1133.6666	864.3333	1219.6666	950.6667	818.3333	1053.6666	634.0	1304.6666	709.3333	868.6667	1354.6666	1011.0	1037.6666	774.6667	1117.6666	1059.6666
RPLP2	712.1667	852.06665	987.2	853.43335	1218.2	772.8667	872.6333	1079.3334	864.9666	872.73334	790.8667	1377.0333	1030.5333	1153.7	892.9666	1048.7999	809.60004	996.10004	687.7	958.23334	948.23334	964.39996	867.1333	1187.8666	860.7	955.0	832.3333	909.0	841.10004	984.9666	912.03326	908.86664	916.9666	933.4666	889.73334	861.56665	950.26666	842.46674	704.5	867.9666	882.8333	944.5	922.3	1136.7667	1005.6333	909.26666	908.1667	1024.7667	1219.6334
CCT3	493.0	454.0	448.0	522.0	611.0	666.0	555.0	534.0	529.0	487.0	377.0	817.0	594.0	488.0	717.0	867.0	515.0	616.0	699.0	592.0	589.0	694.0	683.0	795.0	375.0	720.0	626.0	550.0	549.0	617.0	703.0	731.0	1190.0	576.0	517.0	544.0	617.0	693.0	451.0	733.0	502.0	460.0	596.0	664.0	848.0	842.0	663.0	834.0	569.0
TACC1	230.56667	151.43333	165.23332	169.63333	150.66667	184.90001	138.93333	220.03334	145.76668	192.83333	151.13333	80.299995	118.93333	223.16667	99.333336	119.966675	112.06666	169.16667	118.9	179.8	93.43333	193.56667	115.06667	243.76666	169.40001	133.53334	227.0	142.56667	258.16666	244.13335	93.86667	227.26668	126.200005	149.26666	262.30002	118.700005	163.46666	134.56667	134.26666	89.899994	225.93333	185.40001	180.7	348.56665	241.59999	120.43334	168.09999	195.73334	104.19999
EIF4A2	1730.0	1140.0	1070.0	1070.0	1410.0	1050.0	1230.0	1030.0	1140.0	1250.0	1000.0	1200.0	1310.0	1330.0	1220.0	942.0	1240.0	1110.0	865.0	1120.0	1010.0	1140.0	1370.0	1330.0	1070.0	1260.0	982.0	1180.0	1020.0	1450.0	1070.0	992.0	1120.0	1180.0	1100.0	955.0	1430.0	1200.0	1030.0	1430.0	1240.0	1110.0	1150.0	993.0	968.0	1080.0	979.0	921.0	839.0
PPM1G	129.0	123.0	142.0	128.0	145.0	200.0	132.0	116.0	118.0	121.0	107.0	215.0	151.0	132.0	155.0	218.0	131.0	159.0	120.0	136.0	177.0	152.0	178.0	128.0	141.0	125.0	153.0	156.0	162.0	87.7	159.0	154.0	150.0	123.0	122.0	111.0	87.6	143.0	119.0	135.0	141.0	98.1	184.0	168.0	151.0	166.0	159.0	207.0	148.0
KTN1	304.66666	267.33334	252.66667	334.33334	270.33334	244.0	358.33334	372.66666	265.33334	288.0	353.0	236.0	364.0	301.66666	325.0	310.33334	265.0	260.33334	271.33334	267.33334	263.80002	461.66666	353.66666	419.33334	323.0	272.66666	305.83334	250.66667	240.33333	336.33334	344.0	307.66666	459.33334	285.0	210.33333	326.33334	282.33334	242.66667	339.0	337.33334	275.66666	224.33333	238.2	226.0	242.40001	290.33334	283.63333	289.66666	242.0
TAGLN2	340.5	462.5	424.5	400.0	412.0	577.5	543.0	416.5	528.5	492.0	446.5	593.0	507.5	511.0	479.5	761.0	722.0	284.5	679.5	441.5	386.5	446.5	690.0	394.5	382.0	628.0	575.0	478.5	345.5	426.0	458.5	461.5	567.5	459.5	613.0	468.5	487.5	827.5	471.0	654.5	402.5	347.0	551.0	550.0	646.5	767.0	598.5	564.5	323.5
SRPR	147.9	216.15	162.6	152.65	195.45	176.0	176.9	157.05	186.5	148.6	148.55	123.8	189.5	154.55	150.95	168.2	186.85	160.85	159.4	188.5	251.0	170.95	139.3	190.0	163.55	191.5	175.0	193.5	146.25	196.55	169.85	134.55	170.85	197.5	216.0	201.5	273.5	149.2	160.5	179.5	200.6	134.25	146.8	195.25	177.7	157.2	236.5	203.05	122.2
PHC2	271.0	235.0	203.0	231.0	213.0	241.0	217.0	167.0	282.0	239.0	246.0	178.0	243.0	189.0	197.0	206.0	333.0	213.0	163.0	290.0	181.0	213.0	204.0	187.0	238.0	233.0	183.0	340.0	265.0	324.0	203.0	279.0	227.0	249.0	279.0	153.0	275.0	173.0	217.0	267.0	255.0	258.0	173.0	321.0	202.0	194.0	236.0	198.0	234.0
BTG1	234.0	421.0	390.0	656.5	286.0	350.5	397.5	722.0	464.5	376.5	641.0	410.0	418.0	717.5	373.5	745.0	687.5	399.0	952.0	493.0	490.0	451.0	435.5	383.0	628.0	520.5	387.0	586.0	304.0	711.0	597.5	498.0	474.5	520.5	569.0	512.5	964.0	696.0	556.0	370.5	774.0	623.5	268.5	1553.5	532.0	392.5	359.0	575.5	540.5
KDELR1	117.0	205.0	183.0	117.0	160.0	259.0	231.0	203.0	268.0	164.0	159.0	196.0	230.0	269.0	191.0	354.0	236.0	255.0	223.0	224.0	230.0	163.0	179.0	196.0	190.0	223.0	217.0	213.0	125.0	211.0	234.0	170.0	213.0	203.0	326.0	194.0	247.0	194.0	194.0	232.0	183.0	209.0	177.0	181.0	200.0	212.0	220.0	189.0	102.0
LGALS3BP	1500.0	1170.0	900.0	538.0	748.0	1520.0	1170.0	859.0	899.0	970.0	1180.0	632.0	708.0	782.0	747.0	1020.0	1450.0	872.0	704.0	689.0	1050.0	1110.0	1080.0	933.0	1050.0	631.0	1200.0	813.0	699.0	896.0	846.0	851.0	1420.0	1010.0	1020.0	619.0	721.0	784.0	693.0	313.0	908.0	535.0	822.0	1110.0	990.0	890.0	847.0	1970.0	772.0
SLC3A2	199.0	169.0	187.0	173.0	173.0	171.0	146.0	176.0	154.0	212.0	125.0	219.0	187.0	196.0	168.0	159.0	175.0	171.0	271.0	229.0	148.0	220.0	121.0	284.0	134.0	188.0	209.0	237.0	163.0	93.2	206.0	135.0	267.0	148.0	117.0	163.0	198.0	126.0	172.0	155.0	167.0	178.0	141.0	282.0	166.0	160.0	225.0	196.0	142.0
COX6A1	1370.0	1310.0	912.0	1340.0	977.0	1320.0	1210.0	1130.0	872.0	766.0	1030.0	1820.0	1250.0	1260.0	1140.0	1320.0	1030.0	1570.0	1530.0	1220.0	996.0	1370.0	1010.0	1350.0	1420.0	1030.0	1440.0	1100.0	1160.0	693.0	1810.0	1140.0	1550.0	985.0	1320.0	1460.0	1430.0	1420.0	1450.0	1430.0	1340.0	1290.0	1240.0	1060.0	1080.0	1630.0	1070.0	1980.0	1600.0
RPS23	4120.0	3350.0	4310.0	4320.0	4320.0	4450.0	4650.0	5100.0	4630.0	4630.0	4570.0	4780.0	4560.0	4530.0	4290.0	4320.0	4590.0	4560.0	4270.0	4740.0	5000.0	4310.0	3890.0	4090.0	4820.0	4310.0	4480.0	5120.0	4460.0	4110.0	4710.0	4580.0	4200.0	4830.0	4320.0	4590.0	3860.0	4280.0	4910.0	5170.0	4460.0	3710.0	4570.0	4340.0	4010.0	4630.0	3980.0	5100.0	4580.0
RAB14	105.636665	135.73334	129.40334	142.66667	123.799995	142.8	149.33333	159.26666	122.59333	128.93333	126.166664	148.7	142.5	207.8	132.61	132.13333	162.93333	140.3	129.93333	145.0	138.76666	108.53333	130.55333	105.91333	124.43333	133.26666	144.93333	144.93333	85.26667	150.86667	166.13333	122.63333	148.0	116.9	223.46667	169.43333	180.23334	250.8	149.06667	179.23334	190.2	137.23334	186.46667	103.91333	115.13333	135.79333	120.13333	135.86667	101.86667
TMED10	355.0	326.5	387.5	326.5	328.5	542.5	585.5	492.0	438.5	312.0	463.0	259.5	432.0	484.0	408.5	514.5	443.5	622.5	646.5	503.5	407.5	305.5	562.5	726.0	573.0	407.0	517.0	399.0	297.5	533.0	410.0	326.0	469.0	371.0	692.0	559.5	497.0	409.0	575.5	570.5	525.0	346.5	338.0	377.5	453.5	419.5	331.5	463.0	307.0
VCL	338.8	175.59	205.3	200.8	174.85	226.7	227.1	178.05	322.65	225.95	259.17	127.55	239.4	187.8	236.3	195.13	301.6	229.1	139.95	281.45	183.8	105.0	305.14	157.1	218.2	260.35	154.46	145.0	204.2	323.9	181.65	203.9	140.33	216.95	242.0	149.6	250.2	203.6	190.65	302.3	188.5	152.2	182.3	200.1	281.85	253.7	229.0	136.25	111.35
DCTN2	127.38	131.335	97.755	100.63	125.775	93.94	120.425	132.915	110.86	165.6	132.645	128.355	110.135	156.155	106.255	128.985	106.35	108.33	128.795	123.28	128.115	139.41	153.45	109.9	133.31	89.94	103.705	122.31	160.575	126.815	121.28	127.21	115.67	119.535	115.58	93.09	125.535	119.635	144.855	118.96	145.675	149.745	106.71	103.11	100.97	144.09	111.955	145.245	129.365
RPS4X	1932.3334	2642.3333	2727.3333	2409.3333	2744.6667	2079.0	2499.6667	2633.6667	2203.0	2176.8333	2846.6667	2014.0	2624.3333	2638.6667	2570.3333	2616.6667	1854.6666	2215.3333	3005.0	2659.3333	2192.6667	2306.3333	2060.9001	2205.6667	2356.3333	2740.0	2446.0	2467.6667	2366.7	1985.5	2700.6667	2805.6667	1956.0333	2590.3333	2041.6666	2399.6667	1975.8667	2217.0	3251.0	2739.3333	2363.9666	3110.3333	2344.3333	2347.6667	2466.9001	2355.6667	2801.0	2482.3333	2272.5667
DEK	229.0	360.0	400.0	260.0	429.0	361.0	382.0	471.0	324.0	172.0	217.0	468.0	324.0	410.0	484.0	433.0	336.0	470.0	291.0	363.0	458.0	330.0	427.0	401.0	373.0	427.0	326.0	525.0	193.0	331.0	503.0	453.0	370.0	295.0	396.0	634.0	343.0	567.0	381.0	613.0	410.0	436.0	379.0	335.0	344.0	418.0	729.0	323.0	431.0
CALR	288.76666	310.16666	328.5	183.59999	294.36667	501.33334	234.59999	218.03333	317.33334	352.63333	291.30002	216.16667	282.13333	266.56668	253.3	421.66666	382.0	515.6667	340.30002	408.33334	331.0	316.86667	300.56668	353.0	316.53333	280.33334	293.33334	314.0	251.66667	244.93333	296.0	265.5	280.0	368.0	404.66666	215.3	233.33333	228.66667	265.53333	257.0	251.8	268.63333	245.5	213.0	292.33334	263.0	357.33334	197.06667	249.86665
RPL8	4030.0	2770.0	3050.0	2830.0	2930.0	2790.0	2940.0	3410.0	3420.0	3150.0	1890.0	3950.0	3360.0	3610.0	3170.0	3540.0	2460.0	3060.0	4570.0	3140.0	2200.0	3070.0	3260.0	4170.0	2110.0	3460.0	4510.0	3300.0	2640.0	2400.0	2830.0	3230.0	4140.0	3360.0	2970.0	2640.0	2950.0	2690.0	3170.0	3400.0	2430.0	2570.0	2800.0	4440.0	4120.0	2600.0	3400.0	2450.0	3020.0
RPL5	831.66003	729.41	829.825	810.42	1136.1074	782.89746	962.33496	1220.5024	734.25	880.2	894.995	1174.1725	1025.21	1026.8125	823.975	1007.3225	736.47	1040.2775	1141.16	845.4375	841.35754	981.745	1054.7224	880.76	757.39746	844.805	760.6875	1164.915	844.1775	788.78	913.435	1245.9125	1219.76	993.2175	930.1275	730.16504	721.145	1134.47	870.95	1178.815	835.5825	1066.6125	1099.19	835.58997	903.275	683.27747	1041.455	859.675	868.45496
RERE	63.6825	105.9625	84.4375	84.25	116.0275	68.625	89.9925	131.15	97.909996	87.625	90.3475	112.759995	96.747505	90.9275	63.4975	71.25	78.862495	73.885	92.41499	90.305	85.19501	132.0925	105.275	96.215	96.439995	77.525	97.0925	153.05249	87.9	132.535	89.7325	78.7575	71.4525	98.265	70.36	61.555	86.2175	49.945	85.4	79.0125	87.935	122.5375	56.1675	98.675	57.8825	60.927498	86.4	87.525	97.229996
HSBP1	288.5	333.5	295.0	370.0	302.5	298.5	259.5	276.5	291.5	284.0	261.0	361.5	258.5	327.0	409.5	321.5	315.5	296.5	301.0	316.5	356.0	376.0	226.5	310.5	265.5	309.5	282.5	296.5	278.5	255.0	247.5	300.0	282.0	244.0	262.5	387.0	333.0	254.0	313.5	352.0	211.0	314.5	306.0	254.5	347.0	389.0	345.5	297.5	261.0
HMGN1	665.0	751.0	683.0	663.5	696.5	1015.0	610.5	627.5	772.0	618.0	633.5	820.0	881.5	833.5	752.5	589.5	878.0	845.5	626.0	910.5	723.5	534.5	763.0	855.0	573.0	667.0	692.0	797.0	515.5	493.0	699.0	651.5	1045.0	740.5	762.5	591.5	937.5	829.0	648.0	981.5	668.0	672.5	761.5	657.5	689.5	805.5	821.5	700.5	700.5
SEC31A	291.0	359.5	271.0	320.5	301.0	190.0	357.5	314.5	368.0	436.5	394.5	229.5	241.0	286.5	252.5	312.0	316.0	194.5	347.5	304.0	278.5	237.5	252.5	315.5	441.5	410.0	272.5	291.0	354.5	451.5	244.0	313.0	350.5	386.5	379.0	325.5	364.0	326.5	334.0	230.5	355.0	374.0	251.5	291.5	309.5	225.5	298.0	224.5	244.5
GLUD1	132.0	196.5	184.5	210.5	169.5	210.0	171.0	170.0	180.5	164.5	175.0	172.5	186.5	219.5	169.5	220.5	201.0	183.0	234.0	119.5	171.0	141.0	151.0	181.0	203.0	232.5	224.0	263.0	128.0	177.5	183.0	144.5	135.0	166.5	215.0	188.5	148.0	236.5	202.5	286.5	133.5	205.5	259.5	159.0	169.0	272.0	203.5	210.0	137.0
MLF2	403.0	388.0	259.0	159.0	298.0	291.0	281.0	276.0	243.0	262.0	249.0	293.0	265.0	441.0	282.0	328.0	240.0	271.0	335.0	330.0	241.0	368.0	276.0	247.0	323.0	238.0	371.0	332.0	227.0	164.0	254.0	269.0	519.0	301.0	324.0	249.0	411.0	365.0	365.0	408.0	246.0	310.0	233.0	248.0	280.0	398.0	402.0	215.0	277.0
RPS20	3105.0	4025.0	3730.0	3280.0	3055.0	2685.0	2695.0	3385.0	3665.0	3585.0	3150.0	3475.0	3140.0	3265.0	3740.0	3445.0	3070.0	2770.0	4475.0	2815.0	2605.0	3005.0	2925.0	3605.0	2370.0	3425.0	3380.0	3170.0	3200.0	2165.0	2980.0	3360.0	3770.0	3080.0	2615.0	2525.0	2925.0	2665.0	2950.0	2640.0	2565.0	2615.0	2855.0	2770.0	3190.0	2645.0	3150.0	2395.0	3330.0
ARPC1A	213.0	201.0	305.0	278.0	299.0	250.0	311.0	205.0	229.0	146.0	309.0	302.0	298.0	355.0	218.0	223.0	458.0	370.0	348.0	306.0	278.0	210.0	218.0	305.0	229.0	197.0	338.0	281.0	128.0	165.0	312.0	244.0	256.0	275.0	225.0	209.0	146.0	209.0	204.0	361.0	213.0	291.0	213.0	339.0	251.0	370.0	348.0	254.0	208.0
CCND2	237.59999	330.46667	247.3	197.7	322.80002	341.19998	590.6667	297.23334	295.03333	129.73334	274.63333	179.26666	243.66667	286.23334	300.43332	89.13333	76.40333	359.2667	200.40001	210.5	455.33334	473.66666	365.2333	1156.6666	289.66666	141.90001	143.90001	128.90001	432.66666	157.56667	161.23334	386.46667	147.56667	240.93333	283.6	279.13333	175.13335	340.16666	294.6	475.66666	315.5	219.46667	343.66666	97.96667	263.83334	369.5	331.5	116.6	380.6
ATP6V0C	677.0	681.5	445.5	319.5	541.0	441.0	470.0	344.5	484.0	482.5	473.5	525.0	382.0	438.0	412.0	480.0	620.5	478.5	804.0	493.0	396.5	496.5	379.5	401.0	457.0	408.5	476.5	477.5	333.0	402.0	433.0	348.5	392.5	398.0	422.5	403.0	404.0	407.5	552.0	473.5	403.0	507.5	336.0	482.0	425.0	467.0	372.5	588.0	328.5
IMMT	372.0	264.0	281.0	256.0	281.0	320.0	291.0	291.0	267.0	219.0	268.0	373.0	296.0	313.0	266.0	334.0	241.0	349.0	253.0	243.0	342.0	286.0	356.0	267.0	306.0	255.0	301.0	301.0	265.0	211.0	273.0	269.0	268.0	243.0	278.0	231.0	212.0	300.0	236.0	334.0	303.0	260.0	391.0	256.0	255.0	269.0	262.0	254.0	370.0
SSRP1	178.5	225.0	226.0	200.0	222.0	255.0	183.0	212.5	203.0	184.0	186.5	322.0	229.5	187.5	245.0	278.0	192.5	320.5	186.5	222.5	238.5	243.0	269.5	314.0	173.5	213.0	207.0	229.5	178.0	162.0	214.5	215.0	244.0	230.5	194.0	223.5	202.5	201.5	164.5	209.5	195.5	124.5	241.5	272.5	230.0	221.0	263.5	212.0	203.5
SDCBP	499.0	459.0	473.0	550.0	502.0	540.0	482.0	694.0	780.0	509.0	586.0	592.0	642.0	680.0	707.0	759.0	936.0	525.0	800.0	626.0	411.0	452.0	654.0	665.0	626.0	656.0	588.0	564.0	355.0	567.0	539.0	523.0	759.0	720.0	636.0	679.0	846.0	496.0	756.0	665.0	572.0	733.0	384.0	793.0	620.0	454.0	814.0	289.0	449.0
FUS	140.76666	165.23334	183.09999	157.59999	156.33333	201.83333	157.63333	172.7	162.7	140.7	169.13333	237.13335	175.90001	183.56667	244.16667	142.03334	131.93333	175.06667	181.26666	198.7	202.09999	225.73334	169.23334	189.5	134.56667	220.33333	147.8	169.0	184.36665	158.0	191.40001	182.33333	239.09999	152.46666	148.90001	194.93333	168.93333	192.2	151.96666	271.0	176.33333	117.4	163.63333	193.86665	205.90001	199.53333	159.46666	145.90001	179.86665
CLTA	376.82	493.24	431.86002	472.4	516.94	405.32	416.02002	454.12003	406.84	600.92004	358.02	539.72	497.98004	571.81995	551.18	537.04	501.88004	415.22003	459.26	513.76	453.1	385.42	518.88	383.47998	397.75998	377.6	563.06	557.07996	421.06	323.46002	588.88	390.41998	475.76	427.96002	575.44006	460.0	354.4	496.44	428.12003	506.24005	501.62003	438.03998	672.78	484.97998	517.94	550.24	483.71997	374.78	388.74
SEPHS2	481.0	340.0	351.0	556.0	388.0	296.0	258.0	439.0	296.0	293.0	254.0	468.0	274.0	358.0	520.0	316.0	181.0	283.0	889.0	267.0	328.0	478.0	270.0	506.0	283.0	278.0	441.0	336.0	285.0	309.0	348.0	440.0	500.0	257.0	213.0	611.0	579.0	306.0	371.0	484.0	265.0	639.0	299.0	304.0	326.0	326.0	208.0	375.0	561.0
RPL31	1309.2667	1319.3	1492.3334	1476.6666	1539.1	1290.8667	1467.2334	1815.6666	1390.8999	1436.7001	1526.0	1543.9332	1487.6666	1705.6666	1378.9332	1720.7999	1307.5667	1444.2666	1345.9333	1537.2334	1746.3334	1401.0	1265.4333	1363.9	1609.4332	1577.9	1319.7333	1636.2999	1392.5	1414.0668	1651.0	1454.3334	1341.5333	1523.2333	1388.7999	1503.4332	1524.2666	1279.2333	1426.7334	1556.0668	1558.0	1541.9	1726.6666	1442.4667	1390.1666	1347.5	1424.7001	1487.2001	1516.4332
UBA1	411.0	826.0	777.0	372.0	603.0	547.0	550.0	531.0	645.0	521.0	770.0	462.0	907.0	516.0	679.0	552.0	688.0	542.0	721.0	656.0	644.0	631.0	516.0	693.0	598.0	552.0	811.0	482.0	542.0	517.0	630.0	800.0	479.0	421.0	400.0	506.0	580.0	470.0	730.0	647.0	653.0	609.0	418.0	599.0	852.0	762.0	918.0	851.0	946.0
ABLIM1	220.55	263.4	149.6	207.6	217.4	285.5	229.7	277.9	110.05	324.5	243.95	295.5	191.3	286.85	224.4	283.0	142.4	271.0	279.85	216.65	205.2	144.05	589.0	101.5	155.05	220.95	190.8	325.2	343.5	219.5	279.0	135.3	200.65	133.65	221.25	173.4	196.0	281.25	246.55	128.7	210.85	246.65	447.0	201.75	176.25	277.75	236.9	378.5	168.05
ALDOA	3340.0	1650.0	1945.0	1305.0	2010.0	2695.0	2100.0	1245.0	2060.0	1430.0	1935.0	2435.0	1320.0	1125.0	2185.0	1555.0	1905.0	2565.0	2195.0	2180.0	1955.0	1665.0	2615.0	1970.0	2135.0	1435.0	2265.0	1340.0	1260.0	1995.0	2275.0	1325.0	1590.0	1100.0	2195.0	2150.0	2065.0	2605.0	2540.0	1380.0	1980.0	2055.0	1765.0	1515.0	2140.0	2570.0	2150.0	2335.0	2030.0
PPIB	624.5	1008.0	561.0	687.0	542.0	1240.0	859.5	626.0	786.5	541.0	863.5	727.0	647.5	665.0	721.0	1065.0	420.0	997.5	593.0	612.0	825.0	559.5	577.5	522.0	623.0	722.5	456.0	489.5	690.5	578.0	587.0	747.5	912.5	518.5	1075.0	784.5	700.5	809.5	512.5	476.0	736.5	513.5	674.0	1065.0	917.0	742.5	615.5	1008.5	747.5
SERP1	233.33333	340.66666	324.0	334.33334	317.66666	382.66666	338.33334	318.66666	315.66666	267.66666	258.0	334.33334	337.0	317.66666	368.33334	320.0	247.33333	332.66666	304.33334	350.0	333.0	332.66666	274.33334	346.33334	299.0	399.66666	294.66666	429.66666	255.0	287.0	388.33334	260.0	298.0	313.33334	349.0	371.0	283.66666	430.66666	323.66666	363.66666	258.0	390.33334	349.0	269.0	287.0	421.0	294.33334	351.0	326.33334
TSPAN3	673.0	676.5	471.0	362.5	477.0	1066.5	796.0	600.5	466.0	859.0	535.0	632.0	636.0	765.5	471.0	508.0	274.0	518.0	599.5	360.0	587.0	431.0	548.5	394.0	548.5	311.0	394.0	374.5	456.0	795.5	636.0	423.5	480.5	487.0	621.5	696.5	705.5	497.0	660.5	326.0	551.5	374.5	655.5	669.0	508.5	446.0	440.0	884.0	652.5
ACTA2	993.7	544.55	809.3	812.45	927.65	286.85	701.6	601.1	1329.45	885.05	1131.6	207.55	828.2	658.35	790.0	382.15	924.95	866.1	485.2	1064.5	767.25	298.15	231.85	475.15	1040.65	941.85	320.6	518.75	670.9	1477.85	491.2	926.95	431.15	822.3	1057.3	515.85	911.0	461.15	683.1	572.85	735.85	808.55	531.0	753.0	813.35	458.95	363.65	191.6	356.5
PPT1	368.0	257.0	285.0	351.0	267.0	276.0	260.0	363.0	299.0	281.0	495.0	230.0	386.0	400.0	216.0	448.0	306.0	411.0	288.0	304.0	269.0	333.0	197.0	308.0	439.0	414.0	288.0	358.0	205.0	301.0	246.0	328.0	592.0	425.0	369.0	268.0	307.0	247.0	251.0	360.0	399.0	324.0	322.0	362.0	173.0	211.0	416.0	257.0	312.0
TAX1BP1	408.63333	455.66666	312.03333	358.2333	401.66666	324.6	365.2333	267.30002	392.83334	410.86667	272.30002	267.23334	284.36667	371.16666	237.76666	231.56667	423.66666	339.0	305.6	353.96667	265.46667	380.5	271.1	277.86667	298.9	301.16666	411.36667	255.66667	236.86665	393.2333	389.0	275.80002	268.80002	289.5	242.59999	204.36665	621.0	248.2	306.5	324.83334	301.73334	269.36667	258.53333	287.63333	234.90001	274.93332	340.30002	279.26666	344.30002
MDH1	625.0	372.0	481.0	542.0	574.0	495.0	553.0	535.0	529.0	434.0	445.0	724.0	502.0	468.0	458.0	481.0	641.0	915.0	281.0	516.0	634.0	380.0	614.0	528.0	495.0	465.0	529.0	509.0	395.0	436.0	398.0	428.0	486.0	501.0	614.0	363.0	375.0	427.0	332.0	522.0	584.0	390.0	646.0	442.0	475.0	434.0	490.0	572.0	581.0
PDHA1	267.0	425.0	314.5	321.5	225.15	291.05	216.0	304.5	265.0	247.0	286.5	433.0	353.0	256.0	384.0	266.5	147.35	272.0	285.0	241.5	275.0	285.0	215.65	322.0	270.5	238.05	437.5	250.0	314.5	137.55	328.0	421.0	219.9	211.0	209.95	280.0	139.25	259.0	302.0	276.0	318.5	347.0	285.0	227.45	550.5	398.5	424.0	425.5	760.5
ANXA6	203.0	331.0	212.0	480.0	425.0	141.0	256.0	267.0	377.0	314.0	305.0	128.0	273.0	257.0	213.0	271.0	479.0	190.0	339.0	258.0	286.0	246.0	134.0	153.0	310.0	403.0	207.0	367.0	325.0	443.0	169.0	366.0	226.0	386.0	363.0	213.0	274.0	213.0	411.0	130.0	319.0	521.0	187.0	229.0	209.0	219.0	166.0	196.0	146.0
CD59	252.0	294.25	298.75	416.5	389.75	296.3	403.75	345.75	509.5	482.0	457.75	242.0	313.75	233.575	332.25	215.75	623.75	352.25	305.0	405.75	361.5	244.5	166.9	399.9	333.0	494.0	358.0	261.05	264.75	624.0	268.85	356.75	260.525	341.0	399.5	329.075	575.5	210.65	315.75	282.85	334.0	281.5	322.75	339.25	344.0	373.75	294.0	211.075	219.675
SERPING1	153.0	191.0	237.0	214.0	192.0	165.0	222.0	161.0	485.0	280.0	310.0	56.6	179.0	167.0	178.0	308.0	338.0	233.0	184.0	332.0	230.0	239.0	122.0	200.0	479.0	395.0	173.0	139.0	191.0	342.0	162.0	249.0	186.0	568.0	233.0	157.0	264.0	118.0	200.0	117.0	285.0	189.0	126.0	295.0	190.0	163.0	133.0	77.0	171.0
PSME3	98.75	126.149994	171.5	113.149994	139.25	200.775	141.1	151.075	162.825	146.675	131.075	212.25	255.8	127.625	139.6	141.475	205.75	163.45	146.425	170.6	168.475	123.075	139.9	185.45	99.45	115.325	190.15	187.175	115.225	93.25	179.65	140.625	179.15	180.4	162.3	177.85	95.75	168.3	128.55	140.95	107.0	106.200005	130.575	215.675	169.35	166.625	223.35	249.0	132.575
HIF1A	349.0	416.0	405.0	394.0	358.0	796.0	524.0	483.0	845.0	442.0	468.0	263.0	546.0	437.0	420.0	486.0	928.0	672.0	285.0	596.0	456.0	305.0	556.0	399.0	779.0	557.0	291.0	292.0	554.0	514.0	423.0	688.0	715.0	583.0	1010.0	473.0	541.0	472.0	546.0	509.0	516.0	447.0	255.0	491.0	506.0	395.0	362.0	424.0	361.0
TRIM28	360.0	394.0	460.0	194.0	359.0	507.0	328.0	371.0	321.0	307.0	359.0	460.0	410.0	401.0	610.0	562.0	309.0	483.0	321.0	431.0	516.0	460.0	470.0	366.0	429.0	324.0	376.0	475.0	365.0	215.0	613.0	479.0	454.0	332.0	322.0	293.0	445.0	446.0	244.0	425.0	265.0	239.0	395.0	346.0	415.0	507.0	375.0	395.0	502.0
SNX17	47.7	67.6	72.0	62.7	99.4	94.6	89.7	84.3	93.7	53.6	79.1	78.7	80.1	64.3	63.7	81.5	133.0	80.8	58.0	69.6	99.6	69.8	95.5	78.4	86.5	64.7	78.3	80.9	58.0	75.2	64.8	82.3	74.8	71.5	78.8	64.1	60.0	75.6	72.1	75.7	65.5	59.4	108.0	64.7	81.9	76.9	77.9	90.3	71.1
IPO7	181.325	171.325	252.0	176.2	259.75	236.8	248.675	300.5	233.8	189.75	189.45	396.5	279.5	192.475	261.25	197.1	243.0	147.325	211.775	279.75	289.0	178.675	268.5	460.5	234.75	254.75	244.675	280.0	195.5	216.825	276.5	293.5	268.9	238.55	231.3	263.25	223.85	274.25	196.275	229.575	247.25	240.25	235.5	364.0	232.25	221.925	324.0	263.0	228.75
ACTR3	512.0	596.6667	694.6667	627.3333	677.6667	685.3333	672.0	680.0	697.6667	574.0	716.0	619.0	665.0	605.3333	688.6667	619.6667	773.0	613.0	558.3333	699.0	795.6667	532.3333	462.33334	636.0	707.6667	676.6667	645.3333	604.0	557.3333	691.6667	868.0	669.0	569.3333	574.0	812.0	708.6667	876.6667	701.3333	698.3333	681.0	760.0	602.3333	767.0	505.0	599.0	615.6667	454.33334	563.0	679.6667
CKAP4	201.5	247.0	254.5	207.0	194.0	406.5	475.5	303.5	366.0	265.5	358.5	291.0	242.0	478.5	243.0	534.5	322.5	321.5	297.5	423.5	321.5	267.0	438.0	280.5	395.0	347.0	195.0	198.5	409.5	344.0	229.5	371.5	402.5	345.5	672.0	273.0	445.0	477.0	317.5	459.5	502.0	423.0	363.5	333.0	424.0	372.0	282.0	396.5	220.0
AARS	620.0	296.0	337.0	339.0	305.0	454.0	297.0	271.0	254.0	355.0	320.0	291.0	250.0	636.0	392.0	344.0	252.0	376.0	426.0	392.0	360.0	382.0	304.0	454.0	318.0	300.0	313.0	447.0	339.0	299.0	299.0	294.0	397.0	267.0	270.0	306.0	387.0	305.0	319.0	323.0	287.0	382.0	261.0	325.0	386.0	353.0	356.0	368.0	286.0
SSR4	433.0	1310.0	968.0	1430.0	737.0	956.0	1030.0	813.0	782.0	741.0	1000.0	776.0	1060.0	860.0	985.0	1730.0	530.0	722.0	1250.0	658.0	1010.0	734.0	531.0	665.0	1060.0	817.0	1160.0	962.0	823.0	771.0	1140.0	1110.0	844.0	970.0	730.0	1030.0	948.0	865.0	1270.0	686.0	1120.0	1300.0	865.0	558.0	1080.0	1090.0	1210.0	1220.0	834.0
CD9	972.0	1640.0	1070.0	1030.0	1220.0	760.0	1200.0	1300.0	1220.0	1390.0	1090.0	1240.0	1310.0	1670.0	1020.0	697.0	1510.0	1290.0	972.0	1320.0	1370.0	1490.0	1150.0	934.0	995.0	812.0	1040.0	1230.0	580.0	614.0	1080.0	837.0	1120.0	920.0	1090.0	1140.0	1720.0	989.0	1140.0	1360.0	1100.0	1130.0	1510.0	951.0	1300.0	1760.0	1090.0	959.0	1380.0
PRDX2	493.475	418.5	394.625	395.75	283.375	334.0	319.5	293.75	277.2	342.425	322.075	378.5	275.55	301.775	509.5	360.725	248.15	276.0	363.0	296.575	329.95	381.925	314.7	327.15	316.725	286.2	292.25	351.75	457.4	264.425	385.25	510.2	284.0	336.425	291.25	312.35	248.4	402.25	334.825	280.85	250.25	402.975	295.125	322.4	386.5	304.75	329.0	324.25	364.5
HADHB	580.0	236.0	269.0	391.0	313.0	274.0	318.0	291.0	292.0	254.0	333.0	212.0	258.0	315.0	251.0	326.0	280.0	325.0	275.0	305.0	295.0	291.0	260.0	248.0	359.0	288.0	242.0	357.0	238.0	294.0	257.0	270.0	267.0	272.0	257.0	245.0	215.0	276.0	332.0	303.0	373.0	247.0	322.0	206.0	250.0	284.0	276.0	232.0	321.0
TXNIP	430.66666	1051.3334	1190.0	1820.0	889.6667	328.33334	1097.0	1032.6666	654.6667	1182.6666	1269.0	280.66666	913.0	1010.3333	582.3333	598.6667	695.6667	375.66666	1011.6667	782.0	809.6667	1070.0	1006.3333	702.3333	1054.0	1168.0	987.0	615.6667	1070.6666	1940.0	690.6667	643.0	403.0	720.0	1035.3334	776.6667	1360.0	606.6667	2046.6666	409.0	1463.3334	1356.6666	760.6667	648.3333	892.0	649.6667	457.33334	487.66666	387.66666
RPN1	336.0	493.0	395.0	367.0	383.0	570.0	422.0	346.0	368.0	335.0	397.0	455.0	419.0	444.0	396.0	465.0	374.0	630.0	394.0	485.0	472.0	490.0	384.0	452.0	380.0	494.0	406.0	456.0	490.0	389.0	408.0	417.0	532.0	514.0	491.0	482.0	353.0	453.0	383.0	494.0	417.0	371.0	356.0	447.0	476.0	611.0	465.0	438.0	400.0
ANXA1	634.0	154.0	222.0	328.0	185.0	678.0	650.0	604.0	441.0	417.0	467.0	134.0	231.0	598.0	154.0	983.0	1950.0	265.0	159.0	375.0	189.0	103.0	264.0	155.0	502.0	407.0	162.0	151.0	150.0	406.0	194.0	179.0	199.0	399.0	331.0	177.0	665.0	298.0	338.0	238.0	324.0	179.0	289.0	371.0	196.0	275.0	157.0	386.0	156.0
PAICS	196.46667	214.5	248.0	185.90001	225.43333	273.1	229.66667	237.3	155.56667	182.16667	149.33333	361.56665	329.06668	168.59999	294.80002	207.40001	187.86665	283.23334	174.43333	174.43333	207.16667	163.2	237.8	333.5	158.63333	280.93332	261.43332	301.73334	217.40001	102.93334	229.40001	230.36665	292.53333	179.2	277.26666	261.26666	114.4	266.6	193.36665	345.13333	183.36665	200.96667	276.6	270.73334	277.36667	181.3	402.66666	286.36667	238.83333
JUP	460.0	770.0	526.0	320.0	488.0	353.0	378.0	516.0	642.0	926.0	602.0	518.0	720.0	396.0	508.0	192.0	972.0	354.0	478.0	619.0	480.0	719.0	452.0	541.0	183.0	339.0	500.0	619.0	509.0	233.0	476.0	404.0	271.0	330.0	227.0	494.0	518.0	377.0	491.0	200.0	306.0	390.0	456.0	585.0	458.0	513.0	594.0	1190.0	397.0
EIF1AX	174.9	315.5	351.0	222.25	307.5	173.15	266.75	366.5	179.25	178.4	297.0	257.5	346.75	259.25	324.0	156.825	145.25	136.2	373.5	269.25	229.0	216.5	150.9	258.25	193.0	306.0	272.25	210.5	205.85	175.625	386.5	353.75	207.5	151.85	150.875	305.75	163.375	234.75	440.75	319.75	240.25	423.5	260.25	277.25	236.25	256.25	469.75	263.0	375.5
YWHAH	171.0	214.0	209.0	264.0	190.0	245.0	254.0	180.0	182.0	188.0	233.0	216.0	198.0	243.0	178.0	150.0	234.0	230.0	279.0	225.0	226.0	130.0	236.0	203.0	289.0	179.0	255.0	190.0	138.0	185.0	200.0	157.0	112.0	203.0	227.0	170.0	201.0	213.0	190.0	155.0	190.0	143.0	228.0	205.0	203.0	197.0	196.0	176.0	179.0
DSTN	1338.0	868.0	1575.0	1600.0	1695.0	948.0	1091.0	1160.0	1380.0	986.5	1272.0	674.0	1380.0	1310.0	904.5	718.5	1440.0	1128.0	1495.0	1330.0	1285.0	1555.0	962.5	781.0	1305.0	795.5	581.0	791.0	980.5	1510.0	816.5	928.0	674.0	1062.5	1114.0	1255.0	855.5	763.0	1565.0	1225.0	947.5	714.5	1445.0	1495.0	1295.0	1555.0	1172.0	1235.5	941.5
TAF7	219.0	172.0	249.0	237.0	295.0	148.0	208.0	254.0	200.0	250.0	272.0	237.0	299.0	279.0	234.0	170.0	279.0	240.0	260.0	199.0	278.0	171.0	249.0	172.0	288.0	372.0	223.0	222.0	265.0	294.0	283.0	255.0	308.0	241.0	231.0	234.0	248.0	296.0	345.0	215.0	246.0	303.0	269.0	105.0	127.0	249.0	191.0	206.0	232.0
EIF5B	158.11833	95.549995	85.69167	78.763336	97.35834	74.64001	102.80499	89.27	81.03167	100.418335	77.486664	132.85167	99.56167	84.71833	125.100006	89.333336	80.291664	61.735	73.763336	79.62667	96.81	110.15	103.25	77.44501	68.52167	70.90667	69.77167	71.151665	107.78833	59.181667	108.833336	99.743324	93.80334	92.07833	75.505	88.73	77.45667	87.35667	68.36833	86.13166	87.15833	60.600002	135.9	84.291664	85.93333	72.42667	115.416664	100.1	105.80499
CD99	235.5	594.0	518.5	406.0	638.5	382.0	523.5	360.0	850.0	627.5	725.5	203.5	458.0	335.0	585.5	409.0	693.5	557.5	396.0	552.0	784.5	198.5	362.5	261.5	646.0	512.0	270.0	333.5	598.0	665.0	357.5	679.0	363.5	627.5	601.0	400.0	483.5	566.0	719.0	200.5	544.0	551.5	409.0	477.5	560.0	534.5	254.0	321.0	554.0
LDHB	683.5	392.5	994.5	432.0	523.0	1120.0	789.5	1405.0	894.0	484.5	843.0	1605.0	863.5	235.5	878.5	1270.0	472.0	1205.0	172.5	957.5	1155.0	575.5	1195.0	1210.0	894.5	1270.0	1020.0	822.5	654.5	371.0	1130.0	1185.0	1960.0	1165.0	1255.0	959.0	406.5	160.5	197.5	157.5	793.5	296.0	1260.0	1385.0	1270.0	1185.0	1390.0	608.5	1075.0
HNRNPH1	325.2375	291.75	412.925	389.4	423.3875	320.25	385.725	424.8	386.125	391.65	335.465	343.3275	360.675	431.105	416.9025	244.25	376.2	345.875	432.475	404.025	462.325	418.25	343.35	482.9575	450.97498	491.5	363.275	496.225	414.6	504.175	464.4	480.55	554.825	506.2	433.25	570.85	427.725	503.25	536.875	507.65	446.475	435.675	388.3	362.9	381.87	461.975	317.4225	340.275	388.15002
BLCAP	639.0	595.0	374.0	319.0	563.0	289.0	304.0	311.0	448.0	671.0	281.0	459.0	366.0	320.0	525.0	233.0	282.0	323.0	355.0	344.0	316.0	716.0	342.0	280.0	325.0	471.0	737.0	515.0	580.0	354.0	427.0	457.0	683.0	453.0	320.0	348.0	551.0	267.0	466.0	471.0	353.0	354.0	515.0	647.0	478.0	447.0	311.0	454.0	527.0
RPLP0	2722.0	3690.0	3592.0	3560.0	3040.0	3428.0	3898.0	3936.0	3220.0	2852.2	3300.0	3886.0	3776.0	4022.0	3452.0	4716.0	2882.0	3690.0	3782.0	3398.0	3416.0	3620.0	3690.0	3474.0	4018.0	3484.0	3598.0	3894.0	3692.0	2790.0	4152.0	4030.0	4010.0	3574.0	3854.0	3544.0	3678.0	4064.0	3356.0	3204.0	3874.0	4138.0	3888.0	3668.0	3792.0	3396.0	3976.0	4262.0	3832.0
ADD3	230.75	515.25	489.25	608.75	657.0	413.0	607.5	502.0	369.25	424.25	469.5	520.0	416.5	587.5	421.75	381.25	249.5	286.0	559.0	577.75	916.0	387.75	497.75	619.0	445.0	456.75	612.5	617.75	560.0	373.5	664.75	505.5	588.75	410.5	269.5	406.0	505.25	728.25	566.5	431.25	516.25	690.0	658.0	264.0	392.0	681.5	405.25	449.5	427.0
HADH	179.43333	149.33333	243.0	272.66666	209.66667	259.33334	319.33334	281.33334	168.33333	215.0	173.73334	361.66666	256.0	240.33333	258.66666	244.66667	116.19999	308.66666	188.0	181.2	207.0	215.66667	269.0	270.0	251.33333	233.33333	275.0	249.33333	216.06667	157.66667	244.33333	202.0	186.0	189.66667	228.0	324.66666	163.33333	361.0	232.66667	518.0	208.33333	277.33334	303.0	235.66667	290.33334	247.66667	268.66666	232.66667	340.66666
PFKP	552.0	195.0	101.0	190.0	109.0	491.0	277.0	154.0	175.0	276.0	136.0	390.0	208.0	188.0	226.0	269.0	476.0	214.0	148.0	218.0	98.6	238.0	398.0	171.0	234.0	232.0	232.0	184.0	117.0	193.0	255.0	121.0	240.0	159.0	302.0	136.0	321.0	294.0	207.0	244.0	255.0	91.1	195.0	297.0	239.0	386.0	164.0	322.0	208.0
ANP32A	112.950005	111.299995	144.8	113.375	124.7	151.675	143.92499	161.1	125.825	79.299995	115.925	224.825	144.2275	158.725	130.85	188.97	127.775	177.88	117.525	118.4	200.375	118.4325	136.59999	153.05	129.675	134.0575	107.1	119.225	79.825	155.75	191.525	145.825	219.325	142.225	149.0	175.8775	160.05	192.0	101.424995	191.4	138.275	92.125	188.35	128.65	157.2	139.675	120.4	160.825	136.1
RAD23A	255.0	288.5	231.0	216.0	227.0	233.0	223.0	236.0	181.0	258.0	184.0	312.5	206.0	278.0	258.0	279.0	495.5	191.5	187.0	177.0	178.5	248.0	311.0	207.5	215.0	180.5	230.0	266.5	260.0	161.0	292.0	224.5	130.5	192.5	179.5	168.0	152.5	268.5	177.0	263.5	185.0	244.5	193.5	172.0	212.0	213.5	267.5	222.5	262.5
GNAI2	87.8	111.0	94.7	99.4	81.8	90.8	88.1	98.5	119.0	122.0	188.0	75.5	103.0	94.8	74.6	136.0	149.0	86.7	73.5	117.0	97.2	89.1	66.4	65.1	103.0	96.8	75.3	82.7	85.0	96.5	60.5	64.1	76.3	97.6	102.0	69.8	105.0	60.3	90.8	53.4	88.4	110.0	99.7	65.6	50.3	70.7	106.0	77.1	45.8
DUSP1	484.545	334.145	465.0	556.3	181.725	262.295	354.7	298.09	759.1	496.24	807.5	203.68	253.75	317.6	202.535	108.67	730.85	355.55	440.55	494.85	447.6	127.58	192.13	165.7	666.45	899.0	209.3	186.515	296.425	615.8	334.0	209.555	283.75	755.05	990.0	133.225	333.4	834.1	428.2	327.6	697.9	383.245	428.55	437.25	387.05	228.5	464.2	284.0	215.4425
TGM2	46.075	98.45	100.799995	99.175	81.725	85.075	50.7	63.65	72.125	84.0	127.125	45.475	102.125	63.8	64.125	65.25	93.299995	81.450005	64.4	77.600006	86.950005	84.024994	34.175	69.825005	88.4	83.65	138.6	76.4	80.0	64.850006	68.525	86.825	95.75	83.75	88.575005	124.35	127.149994	65.375	93.125	67.9	86.0	55.325	75.875	117.0	87.625	75.5	70.775	82.725006	128.92499
RAB6A	149.35	190.82501	197.85	190.075	193.79999	177.525	188.225	154.05	211.2	175.625	159.65	226.15	195.42499	156.2	204.925	120.575	213.85	200.025	215.425	229.65	168.775	185.45001	157.25	292.375	182.55	173.32501	181.79999	235.125	147.7	196.70001	228.25	168.375	172.25	140.8	179.2	196.8	228.975	184.15	189.5	183.70001	194.75	148.54999	203.9	184.725	161.6	180.1	181.35	166.675	202.75
RPS18	3690.0	4070.0	4070.0	3360.0	4120.0	3970.0	4180.0	4140.0	4170.0	3670.0	3680.0	4130.0	3910.0	4590.0	4160.0	3890.0	2950.0	3760.0	4030.0	4600.0	4220.0	4380.0	3680.0	4060.0	4160.0	4180.0	4190.0	4450.0	4530.0	3300.0	4070.0	3950.0	4200.0	4800.0	4160.0	4290.0	4160.0	4000.0	4160.0	4240.0	3830.0	4500.0	4110.0	4440.0	4080.0	3950.0	4410.0	4460.0	4030.0
PLD3	156.0	134.0	169.0	126.0	133.0	138.0	141.0	156.0	189.0	148.0	180.0	69.9	114.0	157.0	89.7	363.0	123.0	129.0	115.0	173.0	129.0	139.0	95.1	121.0	144.0	226.0	151.0	185.0	95.0	173.0	65.5	119.0	170.0	198.0	171.0	140.0	160.0	109.0	142.0	116.0	174.0	199.0	112.0	176.0	136.0	172.0	151.0	146.0	78.9
PSMF1	150.75	92.55	208.0	161.5	220.5	137.65	138.9	150.8	106.65	91.7	131.5	82.3	115.45	147.0	95.9	147.0	110.55	138.0	233.0	156.15	149.35	376.5	137.85	91.95	161.0	99.4	82.15	83.8	144.0	111.05	98.95	75.75	99.0	129.55	130.4	152.75	101.85	149.65	179.35	144.75	101.1	79.45	174.5	279.0	110.3	150.9	187.9	155.6	101.75
HNRNPA0	152.0	140.0	224.0	223.5	227.0	219.0	191.5	258.5	254.5	179.5	230.5	240.0	266.5	282.5	221.0	214.5	236.5	297.5	192.5	259.0	359.5	179.5	207.0	216.0	230.0	282.0	206.5	298.5	212.5	254.5	250.5	248.0	310.5	234.0	262.0	255.0	212.5	334.0	236.5	301.5	196.5	234.0	264.5	220.5	258.0	246.0	270.0	237.0	240.0
GOLGB1	105.85	166.5	139.95	139.95	144.95	146.6	135.5	159.9	157.6	136.5	150.3	134.0	142.95	156.0	103.2	167.0	128.75	123.5	130.55	129.45	157.1	132.45	249.0	112.0	136.8	143.5	112.15	136.5	170.0	199.0	161.2	131.1	111.65	139.4	138.1	142.1	180.8	168.0	141.0	91.05	138.15	178.0	168.5	89.1	117.3	155.3	137.6	143.75	149.0
MYL9	781.0	307.0	825.0	349.0	867.0	136.0	402.0	186.0	843.0	479.0	584.0	73.6	420.0	317.0	313.0	196.0	485.0	502.0	190.0	511.0	471.0	188.0	65.4	222.0	770.0	377.0	175.0	305.0	395.0	808.0	159.0	561.0	248.0	470.0	554.0	150.0	309.0	175.0	255.0	185.0	309.0	318.0	215.0	552.0	747.0	359.0	142.0	80.5	160.0
CTTN	121.35	151.625	72.802505	88.16499	105.4	139.75	105.3	80.475	87.575005	205.57501	101.525	127.174995	81.975	79.450005	111.575005	124.6	94.65	112.925	66.0125	62.712498	51.0	102.8	153.15	51.525	63.625	65.424995	54.475	61.250004	121.645	72.075	65.725	77.6275	61.35	71.600006	78.1	61.399998	83.475006	60.7125	65.275	60.3	97.725	61.392498	108.125	91.600006	62.625	67.675	105.15	71.1	117.975
STOM	125.600006	105.13334	149.06667	219.21333	186.79333	94.013336	135.18666	110.87333	177.76332	179.77	152.12	57.77667	125.37667	114.71	103.22	125.649994	177.76666	178.09666	97.79667	177.27333	134.94333	75.473335	59.41333	123.1	228.09999	178.19667	92.42667	117.71	112.95334	178.65999	111.67667	221.64667	108.27	275.37332	215.09999	122.74	168.93333	154.86333	181.82	115.20333	273.52	93.57333	86.31	219.76666	190.93666	122.09	71.71667	69.10667	116.013336
RCN1	296.0	376.0	435.0	311.0	581.0	351.0	275.0	355.0	355.0	364.0	378.0	402.0	378.0	336.0	450.0	263.0	395.0	327.0	316.0	345.0	490.0	424.0	328.0	443.0	337.0	239.0	246.0	447.0	486.0	214.0	337.0	513.0	433.0	251.0	367.0	485.0	206.0	239.0	277.0	220.0	428.0	549.0	294.0	256.0	449.0	231.0	593.0	264.0	534.0
PABPC4	228.0	348.0	320.0	299.0	369.0	293.0	349.0	321.0	301.0	245.0	356.0	370.0	415.0	479.0	289.0	401.0	269.0	283.0	528.0	379.0	329.0	344.0	297.0	262.0	355.0	381.0	376.0	536.0	425.0	300.0	375.0	610.0	680.0	417.0	382.0	254.0	239.0	566.0	343.0	425.0	350.0	563.0	395.0	366.0	326.0	238.0	658.0	405.0	410.0
CYC1	622.0	262.0	388.0	480.0	280.0	476.0	475.0	560.0	502.0	268.0	158.0	971.0	416.0	380.0	427.0	607.0	228.0	638.0	746.0	502.0	276.0	386.0	539.0	693.0	366.0	603.0	1040.0	447.0	244.0	211.0	452.0	332.0	892.0	518.0	539.0	449.0	352.0	433.0	474.0	646.0	486.0	272.0	596.0	1230.0	808.0	532.0	561.0	415.0	460.0
PSMC2	237.55	270.45	311.3	251.0	337.55	284.35	270.65	201.25	267.65	226.5	277.95	275.5	269.15	376.0	268.5	239.5	303.35	318.5	311.9	407.75	364.55	257.75	211.05	285.9	298.5	211.9	380.0	240.0	221.7	255.1	283.5	317.5	222.25	246.6	251.15	258.05	247.1	287.0	330.0	276.35	289.65	349.0	238.25	266.4	275.35	321.0	324.45	312.9	309.25
MMP2	122.0	647.0	476.0	357.0	377.0	207.0	742.0	218.0	1280.0	364.0	233.0	130.0	404.0	604.0	388.0	477.0	285.0	491.0	417.0	732.0	535.0	267.0	262.0	469.0	986.0	413.0	306.0	358.0	507.0	1180.0	276.0	566.0	389.0	1350.0	1150.0	368.0	887.0	380.0	336.0	322.0	280.0	632.0	370.0	837.0	407.0	460.0	457.0	201.0	427.0
SF3B1	422.5	358.25	399.0	358.0	332.575	318.75	352.25	432.0	392.0	407.0	379.0	337.25	410.25	298.25	379.0	387.5	328.575	323.825	320.0	362.5	466.75	413.75	369.75	390.0	373.5	391.5	336.0	358.75	445.5	457.5	346.0	413.0	385.5	444.5	336.0	421.75	448.5	332.25	363.0	465.0	407.0	402.75	442.5	339.525	296.75	303.775	316.5	290.0	310.375
SMARCC1	127.75	158.525	185.15	125.275	153.1	127.725	130.175	150.0	167.725	134.95	119.875	199.25	168.35	183.15	166.025	196.25	133.0	122.1	142.925	189.45	174.525	186.75	168.775	169.875	105.875	128.45	154.225	151.75	175.2	106.575	172.3	171.875	176.725	122.924995	122.875	165.0	141.725	202.075	129.525	168.35	114.75	161.65	173.0	133.225	167.3	135.675	185.225	92.15	140.075
NHP2L1	422.0	363.5	323.0	368.5	377.5	339.5	312.5	381.0	300.0	213.4	303.5	325.0	287.5	317.5	261.0	527.0	285.5	338.5	459.5	236.5	324.0	316.5	336.5	373.5	291.5	344.5	373.0	370.5	324.5	199.15	337.5	299.0	219.5	405.5	333.5	392.0	275.4	317.5	324.0	332.0	317.0	325.0	406.5	417.0	499.5	376.5	488.5	485.0	374.5
TM9SF2	220.0	911.0	466.0	634.0	766.0	511.0	509.0	497.0	705.0	473.0	614.0	782.0	604.0	739.0	565.0	329.0	637.0	556.0	1250.0	738.0	780.0	593.0	326.0	616.0	501.0	507.0	816.0	1310.0	346.0	700.0	593.0	497.0	588.0	557.0	420.0	1120.0	645.0	608.0	1120.0	816.0	534.0	844.0	672.0	395.0	623.0	827.0	557.0	539.0	571.0
SYNGR2	403.0	433.0	346.0	251.0	403.0	507.0	500.0	967.0	452.0	492.0	301.0	688.0	512.0	422.0	487.0	986.0	733.0	487.0	577.0	324.0	282.0	539.0	503.0	638.0	348.0	356.0	539.0	450.0	207.0	306.0	417.0	311.0	525.0	787.0	477.0	673.0	306.0	519.0	468.0	279.0	344.0	366.0	428.0	563.0	601.0	603.0	557.0	886.0	372.0
PIP4K2B	50.95	59.65	66.15	48.649998	61.2	44.65	64.4	66.3	67.35	80.95	74.55	52.4	68.3	38.25	67.95	67.05	77.35	55.75	50.6	63.7	63.4	57.649998	68.5	60.1	61.7	58.2	45.8	59.899998	102.5	62.2	57.850002	83.95	70.6	69.55	52.85	56.6	52.45	55.0	49.85	49.5	59.8	80.95	67.4	71.0	58.6	52.25	67.9	58.300003	55.65
DCTN1	121.63333	87.23334	80.166664	61.433334	90.200005	75.4	89.56667	77.23333	109.06667	104.96667	95.03333	74.36667	69.433334	79.26667	87.76666	79.86667	107.666664	86.6	65.333336	83.1	96.56667	98.26666	94.26666	71.166664	87.5	83.63333	74.333336	85.0	92.200005	107.200005	63.0	90.53333	85.200005	77.4	85.13333	60.466663	74.0	73.700005	66.86667	61.966663	87.56667	72.1	107.1	72.26667	82.6	66.96667	65.96667	78.166664	58.433334
BCLAF1	87.225	142.475	155.65	124.74999	160.575	147.525	163.675	143.775	159.35	131.2	129.825	187.22499	154.825	157.825	171.675	143.925	115.175	166.02501	120.2	152.70001	207.525	142.2	215.625	146.325	132.25	181.6	147.05	139.35	158.675	140.05	181.45	144.725	145.05	141.0	164.45	203.15	155.725	194.55	150.725	183.775	152.35	127.200005	195.45	105.125	127.225	112.975006	214.82501	119.075005	129.3
SON	215.75	204.0	189.25	200.875	204.2	221.975	188.725	187.875	194.0	224.0	203.45	216.5	214.3	189.575	199.75	201.25	204.525	192.225	181.925	185.15	176.79999	192.05	190.05	216.675	202.225	180.2	176.975	180.875	141.9	209.325	186.7	202.5	244.0	205.875	178.6	158.0	216.55	189.775	172.2	180.975	196.125	184.85	222.0	170.225	196.67499	177.025	172.025	159.475	166.6
PXN	187.505	195.0	123.55	123.85	122.7	199.6	163.05	130.4	118.3	159.8	157.2	156.85	150.55	161.05	138.5	116.15	269.25	128.75	203.05	176.95	118.2	175.45	198.65	119.5	166.05	153.35	178.05	208.55	160.6	152.25	161.55	133.55	135.05	174.1	145.8	141.1	264.25	183.45	188.7	162.55	179.15	223.7	157.85	184.4	150.95	162.45	158.95	241.35	137.8
KPNA2	365.0	401.0	374.5	333.0	316.5	634.0	493.5	326.0	294.5	268.0	262.0	550.5	446.0	398.5	531.0	518.0	679.0	575.5	356.5	307.5	405.5	318.0	563.0	603.5	389.5	384.0	474.0	402.5	415.0	204.5	516.5	452.5	687.5	453.0	513.5	402.5	381.0	627.5	303.0	444.5	354.5	294.5	482.5	376.5	362.5	552.0	495.5	529.5	431.5
ATP6V1B2	103.0	144.0	165.0	230.0	160.0	195.0	180.0	166.0	211.0	117.0	294.0	104.0	137.0	239.0	123.0	205.0	211.0	281.0	116.0	170.0	186.0	107.0	165.0	125.0	260.0	209.0	144.0	191.0	142.0	202.0	110.0	140.0	152.0	195.0	310.0	179.0	177.0	186.0	175.0	143.0	284.0	215.0	158.0	146.0	149.0	152.0	222.0	129.0	185.0
TUBA1B	2746.0	2582.0	2074.0	1998.0	2228.0	3678.0	2658.0	2008.0	2196.0	2156.0	2382.0	2876.0	2354.0	2832.0	2834.0	2664.0	2986.0	2912.0	2404.0	2880.0	2632.0	2224.0	3130.0	2850.0	2698.0	2346.0	2978.0	2176.0	2088.0	1934.0	2430.0	2226.0	2718.0	2164.0	2876.0	1812.0	2482.0	3038.0	2284.0	3060.0	2780.0	2100.0	1906.0	2646.0	2522.0	2980.0	2306.0	2326.0	3016.0
RBBP7	306.0	735.0	758.0	560.0	494.0	467.0	482.0	469.0	553.0	382.0	606.0	519.0	831.0	603.0	724.0	539.0	455.0	516.0	632.0	520.0	636.0	588.0	512.0	560.0	521.0	604.0	708.0	506.0	556.0	481.0	687.0	821.0	514.0	434.0	432.0	575.0	574.0	688.0	642.0	556.0	598.0	646.0	530.0	420.0	750.0	779.0	913.0	705.0	928.0
SDHA	537.0	412.0	295.0	503.0	329.0	508.0	545.0	404.0	277.0	298.0	298.0	471.0	434.0	338.0	377.0	459.0	262.0	501.0	340.0	297.0	310.0	1300.0	698.0	217.0	454.0	467.0	412.0	329.0	351.0	323.0	271.0	256.0	253.0	298.0	409.0	341.0	548.0	412.0	469.0	465.0	386.0	319.0	426.0	469.0	371.0	475.0	465.0	449.0	483.0
RPS29	3130.0	2220.0	3070.0	2810.0	2740.0	3130.0	3480.0	4180.0	2870.0	2190.0	3000.0	2740.0	3130.0	3370.0	3040.0	3470.0	2570.0	3200.0	3180.0	2940.0	3080.0	4000.0	2970.0	4390.0	3430.0	2800.0	3290.0	2500.0	2140.0	3270.0	3640.0	3200.0	4040.0	2850.0	2990.0	3410.0	3370.0	3020.0	2850.0	3530.0	2830.0	2410.0	2840.0	3130.0	3000.0	3180.0	2800.0	3450.0	3240.0
DAP	196.0	273.0	128.0	202.0	200.0	230.0	247.0	176.0	151.0	164.0	160.0	195.0	190.0	233.0	186.0	165.0	211.0	236.0	194.0	154.0	159.0	216.0	325.0	152.0	231.0	201.0	161.0	199.0	145.0	267.0	165.0	135.0	154.0	173.0	281.0	235.0	293.0	268.0	274.0	157.0	147.0	237.0	170.0	141.0	111.0	188.0	149.0	172.0	163.0
ARF4	310.5	448.5	485.0	405.0	361.0	635.0	516.0	384.5	610.0	381.0	458.0	457.5	464.5	445.0	356.5	380.0	638.0	560.5	395.0	563.5	480.0	359.0	419.0	531.0	533.5	452.0	429.0	465.5	329.5	478.0	480.0	381.5	435.5	368.5	662.0	501.5	607.0	463.5	434.5	532.0	445.0	417.5	410.5	463.5	395.5	477.0	441.0	340.5	361.0
COPB2	261.0	312.0	271.0	294.0	356.0	309.0	311.0	272.0	289.0	270.0	246.0	308.0	285.0	328.0	267.0	327.0	281.0	328.0	278.0	284.0	328.0	337.0	248.0	309.0	273.0	330.0	299.0	279.0	272.0	335.0	275.0	231.0	272.0	321.0	357.0	350.0	397.0	356.0	266.0	340.0	230.0	313.0	234.0	207.0	217.0	373.0	350.0	293.0	314.0
USP9X	151.0	253.0	267.0	233.5	256.0	186.0	166.0	232.5	172.0	160.0	242.5	142.5	236.0	194.5	246.0	189.5	178.5	70.4	232.0	168.0	179.5	174.5	172.0	148.5	210.0	154.5	228.0	134.5	144.0	139.0	278.5	238.0	131.5	122.0	144.0	201.5	164.0	176.5	355.0	62.550003	196.5	232.5	199.0	134.5	207.0	220.0	296.0	196.5	303.0
PFKL	333.0	288.5	229.0	161.5	272.0	264.0	332.0	166.5	222.5	248.0	264.0	223.0	244.0	174.5	215.5	272.0	155.0	227.5	195.5	238.5	235.0	228.5	385.0	202.5	187.5	194.0	301.0	244.5	208.5	223.5	149.0	226.5	244.0	248.0	272.0	188.5	233.5	250.5	222.5	259.0	308.0	277.0	277.0	211.5	357.5	272.5	259.5	230.5	174.0
LGALS1	595.0	1020.0	1150.0	1540.0	1070.0	479.0	1560.0	533.0	2530.0	1200.0	1870.0	383.0	1180.0	876.0	1050.0	890.0	2470.0	1120.0	724.0	1730.0	1420.0	415.0	451.0	919.0	1980.0	1570.0	735.0	716.0	1320.0	2350.0	524.0	1620.0	900.0	1580.0	2000.0	905.0	1720.0	1150.0	1050.0	718.0	1280.0	1420.0	653.0	1650.0	1410.0	1060.0	762.0	453.0	755.0
GPX4	331.0	432.0	433.0	388.0	361.0	272.0	375.0	448.0	481.0	582.0	388.0	472.0	414.0	211.0	418.0	407.0	313.0	523.0	280.0	380.0	400.0	379.0	307.0	338.0	358.0	430.0	582.0	439.0	251.0	454.0	281.0	322.0	316.0	326.0	322.0	294.0	385.0	376.0	241.0	332.0	262.0	320.0	294.0	442.0	462.0	280.0	363.0	324.0	312.0
THBS1	93.55	165.825	209.525	189.675	147.895	104.025	150.85	144.5	488.675	228.425	221.95	115.625	214.225	151.525	166.32	70.725	255.675	252.0	84.075	356.325	180.925	98.2	72.31	114.35	316.1	328.075	120.525	140.575	202.2	323.25	124.025	220.4	179.8	380.8	676.75	153.425	206.925	159.55	186.675	168.825	234.025	210.3	167.95	180.85	169.825	205.075	111.9	69.625	115.7125
CSE1L	190.475	277.7	290.15	172.75	216.225	184.0	152.8	163.8	234.6	155.475	144.025	322.15	402.925	191.125	332.525	147.975	100.05	197.55	190.325	241.075	218.025	358.275	195.95	361.975	172.95	246.85	360.65	292.375	251.225	105.95	196.125	405.5	412.95	280.425	179.425	334.325	196.325	238.775	198.175	322.5	175.95	180.25	258.35	407.7	304.175	228.4	394.475	269.1	444.45
TUFM	876.0	578.0	504.0	584.0	624.0	759.0	635.0	580.0	510.0	447.0	434.0	766.0	529.0	656.0	595.0	745.0	441.0	753.0	1000.0	556.0	660.0	780.0	742.0	725.0	611.0	461.0	665.0	604.0	569.0	369.0	784.0	497.0	579.0	588.0	515.0	657.0	482.0	696.0	611.0	751.0	407.0	555.0	567.0	729.0	699.0	764.0	601.0	910.0	724.0
PSMA7	297.5	592.5	384.0	429.0	483.0	319.0	260.0	291.5	372.0	402.0	308.0	509.0	428.5	345.0	500.5	292.0	223.0	259.5	268.5	310.0	289.0	628.0	245.0	447.0	202.5	282.0	536.0	380.5	330.5	191.55	266.5	482.0	512.0	281.5	214.0	524.5	290.0	301.0	365.0	438.0	292.5	353.5	544.0	477.0	385.0	359.5	649.0	509.5	573.0
POLD2	272.0	241.0	229.0	148.0	188.0	164.0	228.0	144.0	216.0	164.0	146.0	205.0	234.0	233.0	223.0	231.0	167.0	264.0	153.0	181.0	191.0	226.0	279.0	228.0	181.0	143.0	214.0	127.0	168.0	83.8	206.0	140.0	174.0	170.0	154.0	200.0	151.0	241.0	140.0	260.0	141.0	162.0	209.0	285.0	215.0	228.0	327.0	216.0	216.0
CPE	29.265	141.85	41.25	45.7	71.05	8.005	29.55	97.25	191.5	102.15	90.3	47.75	72.7	203.5	35.35	15.07	50.6	62.5	22.45	65.45	78.8	16.35	34.7	185.0	122.0	120.0	13.950001	104.85	74.2	72.5	52.25	150.45	16.9	68.85	75.3	31.9	36.05	7.8900003	38.550003	18.8	101.25	32.2	33.5	77.8	57.05	57.7	44.199997	67.8	92.65
PGD	88.5	206.0	121.0	102.0	152.0	252.0	195.0	158.0	148.0	91.1	172.0	249.0	195.0	211.0	96.7	309.0	157.0	202.0	92.9	168.0	171.0	126.0	232.0	183.0	157.0	116.0	207.0	210.0	37.0	70.6	213.0	63.5	106.0	163.0	152.0	130.0	106.0	157.0	162.0	218.0	98.3	129.0	74.7	183.0	81.6	177.0	319.0	171.0	89.3
COX8A	743.0	762.0	749.0	811.0	896.0	1020.0	1020.0	944.0	753.0	668.0	655.0	1150.0	816.0	570.0	975.0	1030.0	853.0	1110.0	572.0	814.0	760.0	668.0	730.0	966.0	732.0	687.0	896.0	776.0	682.0	538.0	1130.0	591.0	782.0	523.0	771.0	968.0	842.0	797.0	593.0	943.0	948.0	388.0	898.0	983.0	797.0	1030.0	684.0	1050.0	999.0
PGRMC1	285.45	547.0	559.5	468.5	387.5	331.0	363.5	363.0	444.0	326.5	446.5	308.5	609.5	367.0	533.0	270.5	276.0	314.5	477.0	477.5	672.5	400.5	222.15	424.5	368.5	347.5	649.5	350.0	260.55	331.0	664.0	511.0	417.0	452.5	383.0	557.0	417.5	337.0	468.5	405.0	377.0	567.5	486.0	338.5	580.5	630.5	585.0	451.0	384.5
EIF5A	618.0	484.0	351.925	455.5	290.15	693.5	616.0	329.5	472.5	482.95	488.25	506.25	315.275	530.0	421.25	402.0	254.075	500.5	467.25	497.5	464.5	615.75	586.25	507.475	388.5	485.5	519.0	397.0	630.5	315.75	482.25	384.25	488.0	502.825	650.25	801.5	441.25	694.75	516.0	736.05	623.0	344.25	508.75	434.75	1101.525	784.6	485.25	530.25	556.225
ITGB5	65.205	106.600006	82.71751	85.384995	114.174995	58.675	111.525	64.22749	151.475	129.475	126.475	53.93	91.95	79.7575	83.43	51.4425	125.0	89.692505	81.85	94.6275	77.409996	88.450005	72.175	98.5	128.755	109.200005	83.35749	92.3075	90.0825	236.35	73.6825	82.345	62.85	100.4	103.975	69.595	114.075	76.475	88.775	91.025	93.45	95.2925	77.965	109.850006	72.869995	99.55	77.8525	71.6025	73.409996
MGAT1	74.8	57.8	93.0	91.0	106.0	98.4	96.3	100.0	106.0	104.0	115.0	73.4	74.1	77.1	64.7	142.0	117.0	126.0	79.2	102.0	98.3	61.8	91.4	68.9	149.0	137.0	97.9	93.1	95.8	111.0	83.1	75.1	98.9	108.0	129.0	71.4	89.6	94.6	97.9	71.6	132.0	97.5	83.2	105.0	77.1	87.8	71.7	76.3	100.0
ACLY	211.59999	172.16667	192.66667	162.36667	207.66667	245.33333	173.33333	167.59999	219.66667	227.63335	236.0	239.33333	280.33334	203.0	205.16667	180.09999	334.33334	209.33333	167.86667	256.66666	214.0	179.73334	226.0	258.33334	159.26666	169.33333	219.0	193.66667	207.86665	117.93334	221.66667	195.76666	209.0	243.33333	248.0	194.66667	139.66667	194.66667	166.23334	150.56667	128.6	137.96667	196.16667	243.66667	239.0	210.0	321.0	230.66667	163.86667
SRSF7	264.9	200.8	249.125	211.125	176.9	234.1	206.825	246.775	176.9	248.425	204.375	216.825	262.675	239.475	280.325	211.575	168.8	212.975	183.75	207.0	254.675	234.85	275.675	238.5	210.925	266.225	225.025	217.875	314.85	211.825	191.975	253.875	228.675	268.7	175.85	229.65	188.15	234.525	201.2	295.925	283.425	185.95	276.9	179.075	219.35	224.925	212.6	222.025	200.875
CDH1	534.5	581.4	719.0	550.5	780.0	532.5	510.3	555.0	479.5	651.0	453.0	552.5	740.5	743.0	552.3	49.65	461.5	393.0	828.5	674.0	923.5	642.0	402.0	1037.5	414.3	292.0	858.0	787.0	579.0	486.0	694.0	632.5	500.0	327.5	310.5	783.0	684.5	659.5	925.5	635.0	477.5	648.5	762.0	469.0	578.5	667.0	465.5	645.0	550.45
HNRNPH2	166.0	365.0	290.0	260.0	229.0	246.0	247.0	223.0	248.0	164.0	236.0	194.0	329.0	244.0	281.0	194.0	216.0	268.0	369.0	195.0	235.0	222.0	196.0	225.0	307.0	227.0	252.0	159.0	208.0	209.0	308.0	358.0	171.0	232.0	261.0	255.0	257.0	267.0	283.0	142.0	225.0	277.0	253.0	188.0	270.0	267.0	296.0	286.0	247.0
PJA2	153.0	88.2	156.0	196.0	182.0	135.0	193.0	182.0	192.0	171.0	170.0	101.0	148.0	148.0	138.0	198.0	163.0	127.0	138.0	158.0	166.0	110.0	123.0	132.0	219.0	206.0	134.0	123.0	185.0	271.0	163.0	180.0	148.0	200.0	143.0	189.0	212.0	168.0	210.0	140.0	171.0	205.0	168.0	137.0	110.0	112.0	154.0	92.3	116.0
COX7C	840.3333	467.69998	669.0	899.0	936.6667	831.6667	821.6667	963.0	583.3333	768.0	746.6667	1049.6666	770.3333	734.3333	711.6667	830.3333	641.0	925.0	601.3333	609.6667	722.6667	687.0	755.3333	563.6667	834.3333	568.0	743.3333	770.6667	804.6667	523.3333	914.6667	674.6667	722.6667	611.3333	734.0	744.6667	539.0	915.0	842.6667	696.3333	639.6667	494.0	884.0	620.3333	643.3333	799.3333	763.3333	731.3333	905.0
ECHS1	1060.0	604.0	385.0	463.0	472.0	690.0	1160.0	491.0	400.0	235.0	428.0	381.0	483.0	541.0	613.0	736.0	492.0	1040.0	562.0	592.0	459.0	465.0	706.0	464.0	522.0	641.0	610.0	595.0	419.0	394.0	667.0	386.0	531.0	344.0	548.0	473.0	581.0	710.0	493.0	448.0	542.0	469.0	730.0	519.0	655.0	772.0	440.0	732.0	567.0
PLP2	466.0	759.0	619.0	551.0	413.0	556.0	719.0	583.0	437.0	608.0	559.0	614.0	705.0	693.0	902.0	431.0	695.0	362.0	768.0	449.0	624.0	492.0	446.0	552.0	526.0	478.0	958.0	510.0	451.0	324.0	688.0	570.0	372.0	428.0	454.0	444.0	461.0	703.0	626.0	646.0	859.0	244.0	516.0	606.0	921.0	1050.0	946.0	729.0	505.0
HLA-DPB1	80.5	131.0	367.0	709.0	167.0	693.0	313.0	505.0	218.0	225.0	337.0	67.0	185.0	212.0	108.0	639.0	497.0	320.0	314.0	173.0	189.0	222.0	109.0	221.0	667.0	684.0	286.0	222.0	109.0	369.0	215.0	159.0	177.0	446.0	300.0	292.0	391.0	176.0	274.0	169.0	682.0	308.0	203.0	223.0	206.0	225.0	277.0	155.0	350.0
SSB	268.5	190.0	213.0	177.0	239.5	221.0	178.5	190.0	210.5	192.0	176.0	246.0	240.0	136.45	252.0	214.0	153.0	184.5	185.0	206.0	253.5	232.5	164.0	264.5	155.5	202.0	180.5	208.0	206.0	145.95	218.0	233.5	264.0	229.0	189.0	261.0	197.0	177.0	180.0	267.5	182.0	148.5	239.5	267.5	223.0	192.0	245.0	228.5	252.0
RAB5C	157.0	192.5	211.5	173.5	185.0	240.5	174.5	179.0	241.5	177.0	225.5	187.0	262.5	211.0	158.5	172.5	289.0	195.5	208.0	286.5	269.0	161.0	126.5	340.0	164.0	183.5	256.5	278.0	131.95	197.0	276.0	193.5	212.0	309.0	228.0	249.5	221.0	275.0	209.0	211.0	191.0	223.5	219.5	277.0	267.0	254.0	247.0	351.5	176.5
GPNMB	89.2	182.0	324.0	274.0	102.0	140.0	285.0	354.0	473.0	341.0	741.0	59.9	298.0	206.0	162.0	473.0	263.0	500.0	209.0	366.0	255.0	118.0	117.0	324.0	726.0	717.0	193.0	134.0	129.0	489.0	118.0	183.0	134.0	744.0	436.0	166.0	414.0	203.0	267.0	104.0	679.0	1100.0	106.0	324.0	316.0	221.0	211.0	93.0	169.0
EIF2S1	189.0	106.56667	138.06667	150.83333	109.53333	179.06667	163.43333	143.40001	119.700005	110.63333	130.06667	148.43333	166.0	165.0	173.3	207.0	138.86667	182.53333	147.43333	153.06667	116.299995	128.73334	197.66667	218.63335	140.33333	130.63333	188.0	118.799995	129.09999	127.9	138.06667	138.53334	234.0	122.799995	177.66667	157.33333	142.46666	138.5	149.93333	211.83333	145.46666	100.700005	96.23334	165.5	177.13335	168.56667	146.36667	196.40001	129.83333
HAX1	265.0	214.0	216.0	300.0	263.0	240.0	272.0	292.0	217.0	273.0	237.0	330.0	200.0	283.0	248.0	351.0	161.0	272.0	309.0	191.0	232.0	264.0	180.0	303.0	248.0	246.0	243.0	315.0	226.0	251.0	257.0	245.0	458.0	237.0	224.0	224.0	225.0	248.0	192.0	259.0	195.0	265.0	172.0	225.0	234.0	303.0	288.0	269.0	225.0
NFE2L2	296.0	213.0	381.0	295.0	336.0	237.0	330.0	310.0	298.0	216.0	250.0	320.0	249.0	198.0	253.0	236.0	192.0	293.0	286.0	243.0	321.0	239.0	183.0	329.0	318.0	280.0	266.0	261.0	176.0	305.0	305.0	289.0	349.0	273.0	309.0	347.0	309.0	285.0	225.0	317.0	350.0	271.0	360.0	166.0	146.0	215.0	220.0	212.0	289.0
TIMP3	92.525	465.5	307.75	386.0	151.8	84.075	559.25	171.6	423.0	509.0	490.25	80.65	544.0	245.75	371.75	160.425	325.75	369.5	191.5	413.0	356.5	151.025	196.1	372.0	648.5	211.5	282.0	213.25	239.5	513.25	145.475	273.0	132.475	550.75	252.75	222.0	364.0	179.5	267.5	136.55	168.5	184.6	134.925	395.75	382.75	290.75	260.5	74.5	123.825
MBNL1	111.875	105.799995	165.025	152.9775	149.675	119.5825	178.34	201.975	148.8	150.79251	133.9	121.25	134.4675	120.9225	152.8325	171.65999	133.6525	142.12999	101.0	138.375	157.65001	156.6	146.0	125.875	194.98	180.57501	135.9	111.8	115.549995	199.35	135.0625	151.25	131.79	162.8	157.41	164.3	161.325	188.2125	143.82501	167.95	185.34	128.475	168.51	110.112495	122.975006	126.5725	127.4425	93.015	103.024994
MFN2	226.0	212.0	158.5	177.0	168.5	196.0	181.5	178.0	139.5	130.5	154.5	271.0	192.0	169.0	151.0	234.0	162.5	207.0	145.0	177.0	158.5	199.0	200.5	145.0	171.5	133.0	182.0	215.5	179.0	180.0	158.0	172.5	117.0	181.5	171.5	130.5	140.0	124.0	164.0	209.0	171.0	194.0	122.5	209.0	123.0	175.0	197.5	239.0	156.0
NMT1	82.933334	87.13333	85.4	74.53333	113.63333	117.03333	90.36667	84.799995	86.56667	110.1	88.1	96.73334	115.96667	78.5	88.06667	84.066666	129.03333	97.26667	78.96667	93.0	89.26666	82.933334	118.93333	98.799995	75.700005	68.433334	95.6	89.43333	108.4	71.53333	97.5	91.299995	84.0	93.76666	86.4	82.46667	82.566666	83.166664	74.066666	56.433334	91.53333	80.23333	88.76666	101.299995	80.23334	76.4	110.43333	119.799995	90.53333
YBX3	262.76666	254.06667	214.55666	219.2	244.53333	210.5	241.59334	274.66666	275.63998	216.77	225.29333	327.93332	266.94	335.30002	254.66667	252.86665	225.5	296.70667	160.79668	302.76666	242.24666	316.87668	298.03333	245.90001	303.66666	309.96667	203.7	293.06668	262.73334	254.93333	164.73334	315.1	413.19998	351.72998	301.6	258.77335	785.56665	299.43332	293.43332	186.96667	260.56668	282.4	220.8	335.23334	263.6	334.26666	267.33334	197.76666	274.86667
IGFBP7	430.9	825.6667	1107.9333	1463.6666	1152.1666	473.19998	1021.56665	711.23334	1681.3667	1274.6666	1749.3334	329.96667	1122.7667	854.76666	956.1667	374.66666	950.06665	1206.9333	956.6333	1311.6	1146.9667	467.86667	391.1	1009.3	1717.9332	1267.6333	673.1667	777.4666	961.3333	1420.4667	930.1667	1291.6666	935.39996	1465.4332	1251.1	827.3333	1183.4	664.9667	1163.2001	760.6667	1009.73334	729.6667	717.5334	966.23334	800.2	885.6333	573.9667	391.30002	822.06665
PUM1	237.66667	362.66666	277.66666	262.33334	343.0	258.66666	268.66666	254.66667	290.33334	250.66667	295.0	342.33334	332.66666	381.66666	299.0	293.0	209.33333	288.33334	218.33333	299.33334	306.33334	391.66666	401.33334	326.33334	280.33334	240.66667	206.66667	332.66666	310.0	321.66666	312.66666	287.33334	243.0	282.66666	296.66666	265.33334	326.0	204.66667	304.33334	388.0	275.66666	357.33334	204.0	244.0	219.66667	240.33333	277.66666	268.0	304.0
ARHGDIA	254.8	310.525	243.85	144.875	268.75	296.65	237.625	230.175	261.425	239.54999	276.77502	252.1	337.5	224.75	202.0	238.725	323.07498	224.275	212.1	198.575	214.7	206.425	316.6	239.525	196.03275	218.825	290.5	337.75	215.625	179.825	242.0	255.65	324.25	288.95	312.25	235.975	177.975	250.7	212.225	217.1	252.675	251.075	238.55	260.925	288.85	295.35	266.975	369.0	166.77
BHLHE40	201.6	501.5	564.5	371.0	293.2	260.25	326.5	239.4	506.5	546.5	673.0	243.05	489.5	288.7	306.05	147.0	831.0	268.15	394.5	471.0	344.5	340.5	395.8	183.85	365.85	369.5	303.0	305.35	267.05	266.35	227.1	154.4	241.85	392.5	443.0	198.65	413.0	318.75	565.0	172.45	225.75	204.95	484.0	262.4	393.0	285.75	390.5	230.75	170.15
NUDC	201.03333	181.73334	135.59999	130.59999	179.43333	238.2	162.76666	102.6	129.40001	130.33333	130.90001	262.83334	181.66667	159.86667	146.43333	235.8	126.93333	199.06667	112.833336	173.93333	147.26666	211.16667	228.43333	142.16667	140.7	161.23334	137.23334	178.76666	163.5	165.16667	142.93333	141.03334	121.13333	183.13335	171.03333	121.666664	159.13333	146.86667	150.86667	203.03333	162.7	166.73334	104.03333	186.59999	137.5	157.0	198.93333	219.59999	177.53333
TERF2IP	161.0	133.0	132.0	137.0	173.0	131.0	125.0	127.0	147.0	141.0	152.0	105.0	106.0	153.0	139.0	148.0	154.0	121.0	157.0	114.0	145.0	174.0	84.1	123.0	153.0	151.0	96.8	115.0	158.0	166.0	130.0	128.0	110.0	126.0	126.0	113.0	151.0	108.0	145.0	118.0	112.0	126.0	90.6	99.2	125.0	113.0	84.2	119.0	121.0
TMX2	298.0	268.0	293.0	247.0	335.0	280.0	331.0	284.0	274.0	239.0	235.0	443.0	325.0	204.0	305.0	290.0	238.0	296.0	310.0	326.0	298.0	263.0	363.0	453.0	282.0	255.0	299.0	289.0	241.0	254.0	400.0	240.0	372.0	296.0	350.0	353.0	280.0	264.0	270.0	255.0	300.0	142.0	300.0	420.0	256.0	305.0	256.0	350.0	307.0
ARCN1	202.0	309.0	215.0	244.0	363.0	331.0	263.0	254.0	282.0	271.0	262.0	209.0	239.0	237.0	270.0	259.0	279.0	347.0	258.0	268.0	338.0	287.0	239.0	326.0	273.0	220.0	245.0	260.0	176.0	294.0	260.0	217.0	238.0	254.0	291.0	303.0	408.0	260.0	212.0	204.0	239.0	165.0	229.0	245.0	179.0	243.0	250.0	193.0	255.0
UBA2	266.0	371.0	326.0	320.0	300.0	280.0	275.0	343.0	286.0	269.0	208.0	332.0	322.0	332.0	419.0	373.0	300.0	291.0	235.0	275.0	289.0	334.0	279.0	332.0	276.0	319.0	290.0	313.0	296.0	242.0	383.0	387.0	493.0	278.0	223.0	309.0	339.0	385.0	227.0	370.0	233.0	274.0	282.0	310.0	319.0	354.0	419.0	279.0	348.0
FBXO7	238.0	337.0	268.0	292.0	292.0	265.0	241.0	284.0	257.0	311.0	265.0	294.0	292.0	297.0	203.0	320.0	248.0	238.0	298.0	297.0	241.0	212.0	296.0	271.0	308.0	200.0	326.0	340.0	234.0	236.0	251.0	289.0	195.0	310.0	233.0	260.0	281.0	246.0	258.0	192.0	246.0	317.0	237.0	260.0	284.0	229.0	292.0	236.0	273.0
GNAI3	149.1	108.06666	136.63333	140.56667	174.03333	240.16667	198.96667	168.56667	194.33333	99.86667	140.33333	191.46667	187.36665	199.86665	132.76668	188.46667	246.96667	208.3	190.8	183.40001	152.43333	174.33333	190.76666	162.09999	163.3	187.86665	191.63335	174.13335	109.03333	166.7	141.66667	196.73334	221.40001	176.59999	210.93333	136.53334	175.03333	249.13335	170.8	227.53333	167.53334	159.83333	221.86665	191.3	159.13333	142.23334	242.46667	195.36665	193.76666
CHD4	155.90001	188.13335	134.13333	140.3	153.03334	131.73334	158.26666	161.3	142.13333	169.3	176.93333	175.46667	145.46666	165.53334	215.90001	245.0	149.3	113.76666	145.2	148.90001	144.59999	181.96667	162.76666	139.43333	140.26666	143.8	133.86667	139.16667	173.53333	132.16667	111.333336	172.06667	184.09999	143.73334	145.33333	137.16667	265.66666	156.86667	140.13333	135.33333	139.33333	147.73334	153.33333	150.26666	169.76666	144.93333	179.53333	130.90001	168.5
HTRA1	175.0	497.0	363.0	444.0	253.0	146.0	560.0	146.0	1520.0	559.0	755.0	119.0	399.0	426.0	355.0	197.0	295.0	379.0	270.0	737.0	369.0	122.0	296.0	300.0	912.0	603.0	192.0	284.0	366.0	1180.0	244.0	463.0	244.0	929.0	495.0	227.0	608.0	293.0	364.0	206.0	355.0	460.0	218.0	672.0	385.0	347.0	314.0	154.0	326.0
LRPAP1	161.0	126.0	142.0	214.0	147.0	228.0	202.0	125.0	147.0	89.3	261.0	144.0	147.0	100.0	110.0	234.0	165.0	194.0	100.0	88.7	114.0	95.3	182.0	142.0	122.0	130.0	126.0	91.5	132.0	165.0	138.0	134.0	115.0	135.0	214.0	118.0	149.0	118.0	112.0	132.0	151.0	114.0	168.0	186.0	170.0	154.0	232.0	174.0	212.0
ITPR3	151.2	195.13335	163.2	95.56667	147.56667	194.33333	154.66667	153.3	139.33333	155.03334	99.56667	207.76666	170.76666	166.53334	195.09999	147.86667	263.36667	183.63335	165.86667	175.63335	149.53334	181.90001	271.96667	156.66667	116.36667	158.43333	201.56667	216.5	194.40001	110.26666	200.2	143.59999	188.2	151.40001	161.40001	115.833336	159.76666	150.53334	106.799995	202.23334	132.73334	111.73334	161.2	178.03333	119.299995	173.53333	242.3	209.73334	88.86667
PITPNA	97.30001	128.09999	100.23334	134.36665	88.76666	124.46667	155.66667	79.03333	145.93333	82.666664	170.66667	95.5	99.53333	122.5	85.73334	154.33333	101.36666	117.5	122.73334	112.36667	98.700005	141.86667	129.06667	86.36667	108.63334	103.5	100.76666	99.666664	122.533325	98.26666	113.799995	97.833336	104.666664	86.966675	133.03334	133.86667	108.700005	126.1	160.0	108.73334	120.76666	85.799995	139.86667	95.666664	137.66667	118.23334	111.833336	128.93333	135.40001
IDH1	1130.0	486.0	506.0	417.0	553.0	672.0	571.0	430.0	387.0	438.0	509.0	483.0	389.0	527.0	729.0	307.0	498.0	752.0	497.0	577.0	655.0	565.0	723.0	838.0	538.0	406.0	600.0	488.0	399.0	407.0	659.0	453.0	712.0	437.0	511.0	581.0	700.0	656.0	499.0	653.0	498.0	433.0	863.0	422.0	697.0	545.0	479.0	441.0	520.0
SEPW1	639.0	447.0	531.0	622.0	506.0	726.0	893.0	749.0	545.0	431.0	459.0	776.0	447.0	509.0	559.0	639.0	530.0	351.0	758.0	503.0	385.0	530.0	578.0	419.0	626.0	547.0	522.0	635.0	392.0	980.0	480.0	645.0	600.0	380.0	520.0	416.0	488.0	728.0	525.0	1370.0	629.0	503.0	749.0	411.0	808.0	834.0	548.0	649.0	461.0
SLC7A5	514.0	83.3	216.0	115.0	79.0	205.0	171.0	128.0	151.0	211.0	76.9	318.0	248.0	454.0	229.0	117.0	194.0	331.0	562.0	357.0	141.0	189.0	75.3	277.0	94.0	236.0	181.0	304.0	212.0	63.8	216.0	172.0	355.0	170.0	166.0	73.8	206.0	142.0	291.0	263.0	95.2	398.0	133.0	334.0	243.0	209.0	160.0	252.0	202.0
AMD1	133.5	134.9	183.5	125.35	140.5	213.0	208.0	168.5	164.5	105.65	103.3	184.5	167.5	148.0	188.0	167.5	107.5	247.5	152.5	224.5	198.0	171.0	175.5	205.5	131.5	153.5	165.5	159.0	116.0	104.8	188.5	150.5	134.0	154.0	150.0	218.5	117.5	253.0	177.5	200.5	108.6	108.75	173.5	174.0	174.5	136.0	211.5	164.5	183.0
PSMD1	399.0	316.5	304.5	264.0	281.5	459.5	336.5	246.5	299.5	291.5	292.5	327.0	311.5	233.0	297.5	337.0	301.5	356.0	266.5	326.0	366.0	227.0	572.5	292.5	259.5	293.5	352.0	238.5	275.0	373.0	314.0	308.5	312.5	304.5	305.5	258.5	372.5	276.0	293.5	375.5	357.0	293.0	379.0	312.0	319.0	332.0	321.5	449.0	286.0
CREG1	187.0	381.0	376.0	424.0	449.0	192.0	237.0	335.0	364.0	345.0	357.0	207.0	405.0	331.0	245.0	439.0	254.0	323.0	258.0	317.0	384.0	429.0	201.0	338.0	360.0	470.0	271.0	356.0	199.0	381.0	312.0	323.0	385.0	362.0	387.0	330.0	279.0	287.0	298.0	287.0	322.0	435.0	316.0	346.0	335.0	402.0	395.0	294.0	378.0
CSTB	2910.0	968.0	896.0	652.0	832.0	995.0	1170.0	907.0	1450.0	1750.0	1510.0	857.0	1130.0	679.0	1010.0	638.0	1190.0	1480.0	1050.0	1370.0	830.0	668.0	1010.0	1020.0	958.0	904.0	1160.0	895.0	446.0	688.0	871.0	605.0	1040.0	943.0	689.0	547.0	1450.0	736.0	1020.0	884.0	1110.0	1110.0	1000.0	1040.0	1370.0	1370.0	864.0	1140.0	676.0
PCNA	196.0	193.0	448.0	319.0	344.0	315.0	277.0	285.0	278.0	81.4	179.0	277.0	295.0	422.0	246.0	290.0	204.0	438.0	410.0	334.0	474.0	565.0	303.0	194.0	363.0	218.0	176.0	129.0	204.0	107.0	266.0	156.0	247.0	234.0	377.0	341.0	144.0	487.0	300.0	329.0	303.0	109.0	375.0	517.0	336.0	396.0	522.0	261.0	354.0
RRBP1	287.275	335.75	365.0	280.875	549.0	285.725	264.45	230.82501	231.775	359.075	367.575	153.025	340.75	366.5	183.52501	248.95	141.075	180.925	328.5	261.475	325.75	718.25	298.27502	162.77501	227.775	156.675	142.075	163.57501	497.875	241.35	170.675	155.5	165.825	282.0	246.42499	293.25	184.375	128.25	332.6	271.075	257.05	188.525	291.95	358.15	306.925	359.625	275.95	271.9	163.1
TNFAIP1	71.15	80.0	105.45	94.05	73.75	86.9	85.65	84.35	113.0	120.1	104.7	80.75	130.8	79.75	71.75	88.8	176.2	84.9	79.1	105.2	83.5	66.2	97.25	84.9	79.05	102.15	111.5	90.2	128.45	95.55	99.75	101.0	91.55	93.4	103.8	77.35	82.85	81.65	74.3	60.399998	77.1	80.6	95.3	89.85	88.35	86.2	125.9	114.05	86.7
HDAC1	377.0	455.0	323.0	267.0	347.0	578.0	460.0	458.0	277.0	236.0	221.0	662.0	477.0	390.0	324.0	291.0	162.0	502.0	211.0	397.0	330.0	436.0	628.0	378.0	341.0	338.0	249.0	541.0	311.0	272.0	478.0	333.0	233.0	335.0	397.0	308.0	416.0	370.0	343.0	754.0	385.0	332.0	266.0	416.0	216.0	382.0	491.0	486.0	498.0
DDX3X	89.479996	166.04001	216.56001	149.14	168.81999	157.74	149.6	184.57999	180.31999	110.06	198.3	134.38	173.62	181.66	150.28	109.87999	113.92	164.62	162.08	151.31999	159.36	132.18001	112.6	153.3	137.98001	155.81999	153.16	132.45999	106.659996	146.6	179.73999	156.62	143.62	123.659996	158.45999	199.2	150.84	161.31999	214.72	185.08	138.78	163.66	188.98001	123.36	141.2	172.2	186.32	165.51999	182.38
LGMN	121.0	46.5	63.4	74.5	41.8	100.0	93.9	95.6	64.3	52.6	66.1	48.9	86.1	72.8	52.3	119.0	142.0	87.7	85.4	105.0	68.9	114.0	72.6	86.8	194.0	138.0	87.0	34.6	35.1	97.9	72.1	48.6	92.8	119.0	103.0	71.3	82.1	60.6	66.5	71.4	142.0	74.3	60.8	110.0	72.0	88.0	103.0	122.0	90.0
PPP1R7	66.9	126.76666	110.666664	128.53334	153.06667	125.6	135.26666	112.23334	108.26666	140.09999	113.666664	144.13333	107.700005	103.73334	132.7	153.8	112.76666	120.93333	106.6	117.23334	134.03334	112.9	122.200005	113.96667	111.63333	109.9	131.40001	129.96666	128.5	122.26666	124.13333	105.700005	91.53333	100.1	114.86667	115.96667	65.76667	120.9	121.36667	148.56667	119.56667	124.4	176.03333	106.700005	131.5	155.5	115.5	150.26666	122.73334
PLS3	240.0	414.0	338.0	326.0	357.0	325.0	311.0	212.0	546.0	362.0	592.0	201.0	552.0	322.0	446.0	237.0	467.0	222.0	322.0	490.0	434.0	280.0	209.0	191.0	373.0	459.0	458.0	248.0	200.0	532.0	357.0	244.0	286.0	430.0	431.0	334.0	527.0	373.0	547.0	461.0	390.0	415.0	405.0	372.0	476.0	489.0	338.0	355.0	280.0
ERP29	372.0	356.0	311.0	410.0	309.0	508.0	488.0	498.0	318.0	223.0	411.0	443.0	394.0	567.0	319.0	423.0	301.0	571.0	476.0	430.0	318.0	444.0	478.0	438.0	423.0	411.0	445.0	542.0	334.0	272.0	380.0	314.0	515.0	386.0	426.0	435.0	385.0	458.0	409.0	436.0	564.0	435.0	507.0	396.0	376.0	392.0	451.0	519.0	407.0
RPL3	2564.0	2888.0	3318.0	3710.0	3880.0	3510.0	3872.0	4316.0	3302.0	3732.0	3668.0	4384.0	3522.0	3604.0	2910.0	3856.0	2640.0	3718.0	3490.0	3204.0	3366.0	2562.0	3980.0	3184.0	3258.0	3424.0	3604.0	4118.0	4132.0	3068.0	3472.0	3510.0	2782.0	3480.0	3672.0	2744.0	2994.0	3554.0	3298.0	2994.0	3416.0	3750.0	4104.0	3254.0	3640.0	2628.0	4038.0	3714.0	3476.0
CTBP2	467.63333	384.04996	289.08334	301.91666	319.88333	322.48334	268.91666	404.81665	261.61667	394.85	281.13333	507.7667	367.13333	339.51666	539.38336	200.55	295.46667	309.4	424.80002	405.16666	385.9	296.86667	429.4833	464.6	255.05	400.05002	353.21667	543.9167	584.7833	305.36667	537.38336	388.5	464.41666	380.20004	333.93332	505.28333	414.44998	422.88333	315.83334	232.08333	277.53336	446.80002	376.11667	290.41666	322.95	448.80002	306.55002	328.61667	351.0
SNRNP70	283.6	356.15	223.05	197.7	218.7	209.35	198.0	224.6	213.7	277.15	263.9	211.95	223.3	183.8	250.5	238.6	201.46	212.3	174.5	215.75	192.35	255.45	307.45	164.1	174.96	191.15	175.65	208.9	250.75	194.25	237.0	279.95	210.2	237.7	179.25	131.5	196.15	154.0	180.2	200.3	196.5	235.85	218.7	208.7	218.5	212.4	135.75	199.1	281.65
RAD23B	240.3	230.96667	219.09999	189.46667	239.43333	243.03333	208.7	205.5	204.8	166.93333	176.3	246.83333	272.80002	349.7667	230.36665	166.16667	257.6	230.56667	191.86665	191.36665	240.0	173.13335	196.26666	196.83333	185.03333	206.73334	245.03333	246.23334	189.0	175.63335	296.33334	205.09999	246.93333	163.73334	307.06668	251.26666	241.66667	294.03333	236.0	276.16666	255.66667	208.09999	297.30002	184.03333	181.56667	241.53333	200.7	243.93333	192.73334
SRRM1	260.5	279.5	184.0	159.5	238.5	267.5	213.0	175.0	165.5	182.5	190.5	283.0	274.5	301.5	178.5	275.5	160.6	227.5	153.15	212.0	183.5	240.0	318.0	178.4	208.5	208.5	161.0	267.0	204.0	175.95	190.5	170.0	184.3	232.5	205.0	168.3	209.5	193.5	245.5	287.0	225.0	281.0	145.25	202.4	143.4	179.0	254.0	220.0	203.75
NDUFB8	234.16667	289.66666	303.0	355.36667	302.56668	325.63333	369.36667	358.66666	279.66666	271.33334	339.0	359.83334	335.66666	298.5	334.6	407.4	284.66666	431.0	338.6	307.66666	312.76666	258.96667	314.66666	273.19998	297.73334	236.53333	320.26666	304.0	325.0	241.43333	346.0	298.56668	337.56668	269.66666	280.46667	324.6	223.86665	219.66667	252.0	225.13335	268.69998	285.96667	334.13333	330.19998	333.93332	350.53333	345.66666	364.06665	409.66666
ARIH2	100.5	99.125	100.625	83.725	85.75	99.049995	83.7	83.575	95.55	106.55	91.525	121.924995	106.5	81.325005	94.350006	107.75	93.1	96.55	71.975	102.375	90.75	102.325	124.924995	84.15	84.424995	73.825005	93.25	101.525	127.549995	74.299995	104.700005	110.5	101.674995	98.200005	79.675	85.65	80.399994	86.75	80.95	118.299995	85.799995	100.875	89.525	98.325	100.25	91.775	96.375	76.700005	84.625
ENO1	567.5	602.0	778.5	418.5	689.5	1315.0	953.0	796.0	762.0	367.5	679.0	1249.0	966.5	691.0	593.0	759.0	1341.5	1085.0	562.0	895.0	789.5	690.0	1099.5	965.0	843.0	754.5	1063.5	789.0	396.0	567.0	746.0	565.0	751.5	808.5	1141.0	667.0	736.5	777.5	802.0	984.5	777.5	661.0	525.5	1009.5	659.5	769.0	1091.5	1101.0	657.5
PSMD13	135.25	204.5	123.1	105.15	169.5	184.5	153.0	132.05	142.75	165.3	122.6	304.0	154.7	138.05	156.75	149.1	133.65	135.7	100.25	165.85	123.6	169.5	195.0	161.0	109.3	113.55	136.7	120.1	133.75	135.2	93.15	114.25	112.7	110.2	113.65	138.95	172.3	121.25	98.7	99.55	156.55	118.75	125.8	151.25	121.1	130.85	149.65	151.35	170.5
ILK	326.0	349.0	319.0	262.0	387.0	312.0	339.0	270.0	410.0	375.0	363.0	247.0	310.0	185.0	364.0	250.0	343.0	339.0	315.0	404.0	312.0	259.0	232.0	357.0	410.0	327.0	303.0	320.0	308.0	503.0	204.0	312.0	259.0	304.0	322.0	273.0	381.0	243.0	293.0	219.0	375.0	322.0	307.0	366.0	355.0	343.0	283.0	245.0	208.0
BTG2	189.6	345.5	334.5	272.0	204.9	127.9	176.55	305.4	223.75	207.7	489.5	196.65	293.0	189.25	259.4	264.3	140.35	130.8	277.5	171.6	311.5	244.25	334.8	223.5	168.4	230.5	199.6	164.4	174.35	175.6	195.05	206.7	99.3	281.5	230.5	272.5	157.0	242.5	275.0	186.1	225.0	253.5	277.5	118.75	209.75	196.55	236.5	171.25	136.15
CAPZA2	165.0	244.5	360.0	354.0	354.5	249.0	325.5	261.0	257.0	132.0	243.5	243.0	312.0	269.0	233.5	163.0	366.5	338.0	301.5	301.5	307.5	235.5	188.5	280.0	278.0	246.5	321.0	235.0	122.5	201.0	356.0	332.5	230.0	216.0	257.5	308.5	168.0	248.0	268.0	295.5	250.5	287.5	337.0	311.5	352.5	282.5	370.0	244.5	323.5
DDX1	404.0	251.0	286.0	278.0	392.0	367.0	284.0	332.0	308.0	259.0	281.0	403.0	283.0	328.0	300.0	351.0	214.0	230.0	288.0	315.0	387.0	281.0	305.0	276.0	301.0	285.0	283.0	276.0	289.0	242.0	256.0	341.0	305.0	279.0	292.0	279.0	253.0	273.0	225.0	244.0	280.0	265.0	443.0	313.0	369.0	255.0	364.0	310.0	370.0
ATP1B1	1028.0	1290.0	970.0	1072.5	1100.0	1710.0	1157.5	1065.0	1090.0	1410.0	1820.0	1314.0	1390.0	983.5	1355.0	1320.0	468.5	1365.0	1280.0	945.0	967.5	1195.0	1510.0	830.5	870.5	591.5	693.0	1103.5	1335.0	1195.0	1405.0	771.0	1052.5	738.5	1605.0	968.5	1072.5	1230.0	970.0	1032.0	1160.0	1365.0	1019.0	1044.5	871.0	1208.5	959.5	966.5	1012.0
RAF1	142.0	155.0	197.0	143.0	146.0	187.0	152.0	190.0	180.0	174.0	155.0	216.0	157.0	152.0	162.0	203.0	179.0	207.0	152.0	172.0	175.0	149.0	171.0	165.0	158.0	153.0	170.0	140.0	198.0	137.0	215.0	161.0	177.0	168.0	156.0	154.0	156.0	185.0	127.0	190.0	151.0	161.0	161.0	157.0	192.0	156.0	155.0	133.0	174.0
OTUB1	155.5	180.2	146.33333	117.666664	150.26666	156.36667	147.66667	148.86667	159.90001	166.7	163.26666	177.93333	175.5	117.36667	184.13335	209.40001	153.86667	121.0	152.73334	157.96666	158.73334	149.16667	165.43333	180.13335	116.36667	141.33333	193.63335	177.73334	175.56667	163.0	151.73334	144.03334	220.56667	150.33333	155.66667	176.23334	194.56667	151.0	150.40001	126.1	174.03333	112.96667	168.40001	210.3	205.53333	176.73334	189.63335	231.23334	148.73334
SREBF2	132.0	145.5	155.0	95.55	172.5	132.5	130.5	138.5	114.5	116.3	141.5	109.85	96.05	119.0	114.15	140.0	98.85	122.5	172.0	97.1	128.5	102.05	191.0	129.5	85.899994	94.75	150.0	137.5	171.0	111.5	124.0	86.25	80.8	114.0	114.0	145.5	109.9	133.5	110.5	105.65	99.55	133.5	181.5	120.0	172.0	138.5	144.5	132.5	120.05
SLC2A1	240.25	309.25	282.0	81.55	199.55	163.6	101.1	86.5	312.9	456.1	390.5	278.55	578.15	100.5	156.8	54.699997	742.85	130.0	206.75	432.75	188.7	166.3	136.65	137.35	100.9	174.1	170.95	208.75	199.55	163.35	230.35	86.55	247.95	114.55	153.3	89.6	336.85	150.8	382.8	138.7	120.25	128.6	97.95	205.8	116.0	183.9	225.6	421.1	143.0
PKM	606.0	497.0	580.0	293.0	339.0	940.0	771.0	395.0	897.0	650.0	860.0	869.0	620.0	532.0	617.0	919.0	1400.0	1060.0	639.0	673.0	752.0	396.0	777.0	467.0	780.0	788.0	455.0	478.0	321.0	1030.0	939.0	451.0	890.0	556.0	733.0	427.0	948.0	824.0	621.0	355.0	695.0	305.0	567.0	900.0	743.0	779.0	648.0	1070.0	403.0
PSMC4	246.0	192.0	297.0	205.0	176.0	335.0	241.0	184.0	291.0	234.0	203.0	229.0	244.0	157.0	250.0	278.0	266.0	334.0	219.0	313.0	295.0	248.0	273.0	262.0	239.0	179.0	276.0	227.0	251.0	228.0	388.0	261.0	367.0	229.0	258.0	244.0	334.0	308.0	188.0	244.0	239.0	127.0	246.0	232.0	225.0	365.0	206.0	337.0	265.0
CDIPT	453.0	523.0	299.0	356.0	395.0	201.0	298.0	356.0	398.0	430.0	306.0	238.0	276.0	334.0	458.0	425.0	299.0	283.0	648.0	339.0	329.0	588.0	327.0	398.0	338.0	303.0	267.0	337.0	402.0	421.0	313.0	442.0	259.0	304.0	280.0	547.0	340.0	265.0	425.0	402.0	264.0	550.0	314.0	303.0	363.0	319.0	326.0	320.0	422.0
BAG6	364.66666	483.0	422.33334	264.0	593.3333	432.66666	390.33334	440.66666	423.0	444.33334	422.33334	501.66666	316.66666	382.66666	469.66666	459.0	379.33334	422.66666	399.66666	434.66666	560.0	456.0	469.66666	429.66666	358.33334	374.33334	425.33334	505.33334	671.3333	380.33334	481.66666	435.66666	628.6667	356.66666	348.33334	481.33334	416.0	466.33334	369.0	382.66666	403.33334	451.33334	359.0	362.0	478.33334	439.33334	614.6667	502.0	428.66666
COX7A2L	470.0	337.0	362.0	374.0	438.0	360.0	391.0	454.0	327.0	326.0	300.0	294.0	333.0	438.0	379.0	353.0	344.0	429.0	327.0	409.0	387.0	301.0	289.0	429.0	390.0	383.0	351.0	461.0	338.0	372.0	345.0	410.0	396.0	407.0	383.0	327.0	256.0	409.0	341.0	438.0	369.0	355.0	453.0	300.0	377.0	349.0	481.0	403.0	391.0
RPS16	1469.0	2435.0	2625.0	2830.0	2735.0	2555.0	2745.0	2870.0	2500.0	2375.0	2395.0	2775.0	2430.0	2770.0	2715.0	3545.0	2330.0	2770.0	2545.0	2225.0	2455.0	2430.0	2685.0	2490.0	2890.0	2690.0	2510.0	3185.0	1920.0	2295.0	3190.0	2865.0	3015.0	2825.0	2525.0	2060.0	2565.0	3040.0	2145.0	3125.0	2280.0	2405.0	2930.0	2435.0	2870.0	3210.0	2445.0	2980.0	3315.0
SYPL1	241.0	246.0	334.0	328.0	401.5	303.5	359.0	326.0	345.0	136.5	273.0	251.5	424.5	534.0	253.0	224.5	457.5	389.5	552.0	447.5	346.5	257.0	203.0	330.0	366.5	277.5	397.0	324.0	131.0	287.0	383.5	236.5	260.0	320.0	377.0	397.5	220.0	348.0	483.5	362.5	267.5	299.5	280.5	357.5	308.0	314.0	369.0	299.5	242.5
BGN	95.53333	435.4	353.33334	319.26666	197.2	115.799995	391.33334	129.83333	1017.3333	759.6667	1381.0	104.63333	471.33334	296.66666	349.19998	270.96667	465.66666	401.83334	281.33334	739.6667	446.33334	187.2	260.86667	285.33334	673.0	836.6667	216.3	239.7	346.03333	701.3333	163.16667	391.33334	201.09999	726.6667	829.3333	237.3	440.66666	193.2	391.33334	214.09999	835.3333	402.16666	147.59999	440.0	384.43335	286.69998	280.5	89.5	185.53333
TARS	268.0	309.0	269.0	251.0	243.0	330.0	244.0	221.0	201.0	234.0	251.0	404.0	428.0	352.0	272.0	180.0	366.0	329.0	255.0	330.0	283.0	264.0	270.0	220.0	238.0	408.0	246.0	347.0	252.0	194.0	368.0	236.0	338.0	208.0	268.0	211.0	366.0	395.0	284.0	241.0	216.0	243.0	307.0	305.0	289.0	295.0	259.0	267.0	287.0
COPE	114.4	132.3	110.2	98.85	87.2	133.95	139.0	96.35	112.65	109.65	99.45	114.0	87.9	120.95	122.45	137.75	100.0	134.05	110.2	106.15	118.95	109.9	97.9	112.8	131.35	109.15	131.5	109.9	105.45	91.1	155.8	101.55	123.85	113.05	114.45	119.4	93.3	158.85	111.3	110.75	114.6	107.45	116.0	107.6	161.15	159.75	114.25	125.6	85.95
TXNRD1	295.0	242.0	181.0	155.0	182.0	334.0	208.0	191.0	187.0	111.0	161.0	376.0	233.0	253.0	192.0	216.0	329.0	273.0	251.0	270.0	245.0	201.0	210.0	207.0	232.0	190.0	232.0	231.0	162.0	149.0	311.0	199.0	340.0	236.0	254.0	225.0	349.0	245.0	236.0	314.0	247.0	170.0	198.0	213.0	184.0	170.0	277.0	301.0	234.0
PSMC3	105.0	141.0	122.0	122.0	153.0	212.0	154.0	112.0	162.0	134.0	130.0	283.0	155.0	128.0	134.0	159.0	142.0	185.0	133.0	199.0	179.0	121.0	143.0	249.0	138.0	144.0	228.0	175.0	89.8	162.0	112.0	126.0	165.0	137.0	178.0	176.0	192.0	155.0	128.0	179.0	164.0	141.0	157.0	179.0	122.0	157.0	147.0	161.0	97.8
NUDCD3	146.75	179.35	123.0	105.25	119.55	89.65	113.45	104.75	115.6	157.0	128.5	109.0	118.2	130.9	131.3	119.1	144.35	111.7	142.55	131.25	100.35	122.05	135.85	113.95	117.9	103.05	123.05	112.05	127.65	116.85	111.4	140.65	98.0	113.15	90.45	101.3	148.6	111.95	125.8	121.45	113.05	150.85	101.5	132.45	113.05	112.4	105.65	93.3	123.8
RALY	174.0	361.0	269.0	176.0	274.0	159.0	153.0	200.0	214.0	269.0	222.0	363.0	232.0	181.0	309.0	143.0	113.0	150.0	193.0	182.0	267.0	378.0	160.0	256.0	165.0	142.0	355.0	415.0	273.0	93.7	214.0	260.0	289.0	189.0	121.0	302.0	151.0	151.0	223.0	215.0	186.0	203.0	208.0	339.0	290.0	262.0	218.0	273.0	338.0
AKR1B1	45.4	116.0	227.0	226.0	121.0	90.1	129.0	174.0	153.0	131.0	173.0	101.0	93.0	115.0	150.0	255.0	129.0	141.0	99.7	125.0	157.0	128.0	61.2	96.0	212.0	205.0	105.0	92.7	120.0	153.0	87.3	125.0	136.0	200.0	182.0	112.0	127.0	80.9	125.0	72.5	198.0	186.0	81.8	130.0	181.0	102.0	137.0	67.4	120.0
SRP9	476.0	818.0	764.0	684.0	752.0	863.0	818.0	844.0	637.0	568.0	752.0	790.0	899.0	876.0	977.0	873.0	752.0	887.0	992.0	834.0	808.0	729.0	631.0	905.0	680.0	817.0	641.0	886.0	480.0	942.0	1010.0	872.0	834.0	587.0	1030.0	832.0	785.0	1090.0	860.0	1160.0	648.0	819.0	831.0	717.0	719.0	855.0	660.0	673.0	740.0
PSMA5	276.0	185.0	213.0	268.0	302.0	412.0	328.0	307.0	214.0	172.0	202.0	492.0	293.0	333.0	216.0	352.0	255.0	316.0	350.0	274.0	260.0	309.0	324.0	236.0	268.0	272.0	434.0	304.0	180.0	254.0	267.0	321.0	452.0	277.0	327.0	271.0	296.0	506.0	315.0	430.0	332.0	279.0	280.0	295.0	291.0	305.0	504.0	481.0	403.0
FDPS	221.95	132.75	103.15	139.7	170.95	180.45	225.4	125.05	134.2	122.45	122.35	196.3	123.6	112.15	167.2	153.45	111.15	184.4	107.05	91.6	156.05	128.55	390.85	126.65	98.85	113.4	124.0	104.65	108.0	109.15	141.35	97.65	162.75	104.95	112.7	105.25	107.45	192.65	85.85	120.65	91.75	110.0	178.6	117.15	139.65	201.4	192.45	117.5	123.9
RAB5B	141.0	157.0	123.0	132.0	147.0	123.0	151.0	168.0	133.0	184.0	153.0	146.0	129.0	164.0	145.0	129.0	129.0	111.0	146.0	162.0	151.0	182.0	150.0	130.0	167.0	138.0	132.0	156.0	197.0	187.0	181.0	147.0	147.0	114.0	133.0	147.0	188.0	193.0	176.0	151.0	193.0	131.0	173.0	115.0	99.2	199.0	166.0	190.0	174.0
HNRNPAB	816.0	616.0	733.0	741.0	757.0	1020.0	993.0	697.0	587.0	809.0	629.0	1250.0	512.0	863.0	888.0	572.0	530.0	856.0	639.0	839.0	780.0	678.0	1000.0	625.0	771.0	907.0	1040.0	841.0	589.0	463.0	921.0	657.0	856.0	660.0	733.0	1020.0	447.0	1210.0	1020.0	1180.0	595.0	699.0	884.0	492.0	1080.0	1160.0	927.0	935.0	817.0
DAB2	119.25	261.0	206.25	285.75	191.5	80.899994	213.25	424.0	219.5	262.0	280.75	114.75	210.5	154.25	154.5	116.75	154.75	115.75	209.5	279.25	250.5	262.75	55.7	459.5	345.5	215.75	271.5	121.25	294.25	290.5	210.5	195.75	187.75	450.0	219.75	197.0	290.75	211.5	258.0	143.0	297.75	302.0	124.75	194.0	210.25	132.75	250.25	81.575	123.0
ADRM1	246.0	460.0	363.0	242.0	350.0	256.0	232.0	169.0	305.0	306.0	209.0	470.0	297.0	192.0	421.0	216.0	210.0	187.0	269.0	283.0	235.0	418.0	277.0	344.0	214.0	218.0	455.0	272.0	306.0	151.0	231.0	352.0	361.0	230.0	177.0	310.0	279.0	219.0	263.0	269.0	231.0	217.0	306.0	443.0	416.0	375.0	445.0	490.0	495.0
OGDH	177.0	209.0	146.0	136.0	190.0	180.0	185.0	121.0	156.0	218.0	163.0	143.0	177.0	211.0	118.0	151.0	185.0	154.0	180.0	192.0	181.0	153.0	166.0	199.0	176.0	148.0	206.0	172.0	250.0	178.0	218.0	132.0	106.0	146.0	156.0	125.0	280.0	158.0	182.0	150.0	224.0	181.0	173.0	188.0	114.0	221.0	131.0	191.0	211.0
TRAK1	172.375	159.55	143.15	121.75	108.275	101.45	118.675	159.875	124.1	204.475	114.825	119.55	121.524994	131.6	112.05	90.675	99.75	84.2	132.55	123.875	112.025	176.15	139.975	104.35	111.125	106.9	129.025	121.55	255.575	174.05	186.525	129.375	93.075	105.85	84.2	117.875	177.7	122.35	124.15	123.7	182.825	134.3	118.075	132.35	120.3	109.625	97.825	115.45	136.925
APEH	94.2	118.0	90.1	96.4	101.0	167.0	162.0	100.0	87.0	80.4	83.5	141.0	108.0	83.2	84.6	113.0	85.8	111.0	83.7	99.4	89.7	104.0	131.0	107.0	95.3	64.4	139.0	118.0	68.9	60.3	106.0	67.4	111.0	88.2	107.0	107.0	81.9	134.0	91.0	114.0	99.9	85.7	129.0	112.0	113.0	117.0	136.0	91.9	86.8
MKRN1	225.5	298.0	298.0	302.5	350.0	206.1	290.0	358.5	240.5	219.5	256.5	314.5	290.5	419.5	271.0	193.0	256.0	229.0	332.5	297.5	278.5	371.0	278.5	289.0	318.5	212.5	376.0	267.5	278.0	226.7	362.5	322.5	223.25	249.5	210.5	256.5	162.2	284.5	361.0	291.0	303.0	367.5	231.0	232.5	246.5	230.0	196.5	232.0	397.5
SDC1	331.5	254.5	262.5	199.0	306.0	305.5	309.5	241.5	228.5	191.5	288.5	259.5	268.5	249.5	189.0	376.5	356.5	450.0	290.0	205.5	285.5	212.0	231.0	214.0	221.0	173.0	246.5	252.0	203.0	314.0	251.5	185.0	139.0	167.5	182.5	209.5	180.5	260.0	331.5	207.0	239.5	247.5	377.0	176.5	195.0	211.5	236.5	307.0	215.0
ARHGDIB	98.5	181.0	334.0	608.0	206.0	270.0	346.0	705.0	333.0	298.0	644.0	292.0	288.0	390.0	354.0	591.0	456.0	335.0	285.0	391.0	260.0	336.0	106.0	283.0	665.0	659.0	279.0	286.0	182.0	314.0	438.0	242.0	248.0	418.0	322.0	497.0	531.0	776.0	402.0	455.0	719.0	276.0	337.0	309.0	420.0	515.0	157.0	156.0	466.0
CYR61	231.0	381.5	507.5	405.5	170.5	284.5	395.0	257.5	972.0	533.0	625.0	112.0	315.5	313.0	230.5	116.5	531.5	421.0	461.5	614.0	329.5	123.0	148.0	171.5	753.0	1006.5	181.5	276.0	343.0	731.0	470.5	241.0	327.0	925.5	927.5	160.0	363.5	438.5	255.5	269.5	632.5	631.5	264.0	729.0	360.0	351.0	261.0	110.5	262.0
SEC11A	307.0	372.0	376.0	354.0	337.0	410.0	487.0	473.0	449.5	484.0	484.5	395.5	418.0	450.5	368.5	528.0	383.5	527.0	388.0	391.5	515.0	267.5	374.5	385.5	386.5	434.5	275.5	332.5	316.0	427.5	471.5	367.5	383.0	390.0	492.0	346.0	401.5	409.5	274.0	295.5	412.0	278.5	491.0	630.5	308.5	371.5	268.0	434.5	406.0
TOP2A	103.25	225.5	260.0	144.5	169.5	154.5	182.0	157.5	139.0	178.5	87.7	393.0	322.0	223.5	296.5	162.5	195.0	350.0	125.0	200.0	311.0	195.5	242.5	331.5	172.5	391.0	239.5	232.5	316.0	43.15	314.0	314.0	314.0	168.5	224.0	340.0	200.5	284.5	131.5	249.5	189.0	209.5	189.5	257.0	176.0	246.5	297.0	346.0	348.0
PPIA	3503.3599	3723.4285	3268.5142	2883.8086	2971.843	3538.57	3907.3572	2881.543	3632.5286	3663.0715	2970.74	3514.9714	3514.8713	3362.2285	3481.9858	2424.7712	3883.5571	3306.9001	3399.8855	3729.2285	3197.4429	3187.8142	2920.627	3658.2715	3392.4285	3031.0715	3951.5999	2915.2285	2793.963	3031.0586	3411.7856	3230.0857	2888.2	3171.0571	2840.8572	3309.3	3644.9858	3234.5857	3274.9429	3723.6858	3598.3914	2934.9744	3189.3	4013.4429	3047.033	3349.1287	3389.9429	3208.3	3535.543
WSB1	164.86	189.08	185.82	180.48001	168.31999	146.7	118.21999	144.4	216.28	267.1	219.07999	99.659996	198.28	165.06	120.67999	141.16	203.0	130.45999	92.16	172.31999	154.87999	130.3	144.18	135.24	159.14	176.14	138.26	111.23999	220.78	168.2	154.51999	160.76	117.92	215.25998	251.5	148.64	199.84	95.72	177.14	94.03999	168.31999	154.42001	116.619995	119.619995	112.23999	91.66	111.81999	112.96	121.840004
MOB1A	128.65	138.75	186.375	167.0	155.025	165.725	149.4	182.125	172.75	122.275	145.85	154.35	197.75	160.525	151.85	157.625	204.375	177.825	126.9	179.75	221.975	142.95	109.875	176.1	174.225	185.825	160.0	163.15	134.4	164.575	163.0	142.65	160.05	176.7	183.05	178.15	146.375	180.3	173.725	187.8	180.55	149.975	201.6	128.85	117.024994	139.275	168.95	142.25	156.45001
PRNP	451.0	162.2	363.0	349.0	222.75	174.0	251.5	181.5	333.5	174.7	292.0	126.45	244.5	224.0	180.9	125.15	483.0	197.6	380.5	280.5	189.55	320.0	110.9	203.5	393.0	229.0	97.7	141.2	145.75	330.5	197.5	220.3	265.5	379.0	278.0	262.5	318.0	248.15	248.0	117.45	249.2	178.0	139.75	395.0	271.0	252.0	209.5	250.0	155.8
ANXA4	813.0	584.5	653.5	633.5	704.5	1310.0	661.5	526.5	795.5	597.5	554.0	505.5	739.0	1210.0	799.5	498.0	429.0	552.5	644.0	633.0	755.5	645.5	707.0	708.0	695.0	611.5	834.0	606.5	432.0	954.5	563.0	439.5	362.0	396.5	578.0	669.0	585.0	1275.0	1080.0	762.0	681.5	691.5	1022.0	465.0	551.0	691.0	630.5	911.5	908.0
EIF4A3	360.0	310.0	398.0	357.0	346.0	484.0	392.0	424.0	437.0	339.0	390.0	476.0	466.0	371.0	462.0	661.0	470.0	476.0	372.0	293.0	366.0	365.0	411.0	558.0	296.0	384.0	458.0	421.0	260.0	224.0	437.0	479.0	535.0	496.0	471.0	409.0	317.0	382.0	314.0	311.0	340.0	331.0	372.0	474.0	451.0	412.0	740.0	546.0	387.0
NDUFA5	87.45	75.2	92.3	87.89	118.8	85.05	102.9	89.0	79.9	55.71	80.9	87.8	96.9	133.1	87.85	96.7	83.15	102.3	49.600002	93.0	83.9	89.3	67.3	89.05	102.95	71.95	86.3	79.55	70.1	72.4	96.7	71.85	65.55	81.85	89.8	99.1	65.95	99.35	97.2	83.3	62.85	113.1	63.1	79.9	56.25	79.335	74.95	59.15	82.65
ANP32B	752.0	598.5	759.0	641.0	842.5	824.0	796.0	941.0	552.0	613.0	504.0	897.5	708.0	1000.5	899.5	926.5	666.0	779.5	557.0	562.5	730.5	673.0	861.0	592.0	641.0	877.5	705.5	781.0	946.5	703.5	928.5	714.0	887.0	513.5	866.0	919.5	618.5	956.0	619.5	1092.5	944.5	669.5	964.0	673.5	759.0	883.0	697.5	776.0	890.5
SEPT11	69.54	112.93333	99.166664	108.36667	86.56667	92.9	126.96667	85.36667	131.53334	132.2	102.1	111.86667	109.06667	87.166664	90.299995	88.56667	115.533325	117.9	103.96667	113.43333	97.200005	67.0	81.9	122.0	151.13333	88.86667	105.9	136.23334	106.466675	126.76666	119.43333	108.200005	93.26666	138.9	137.53333	127.86666	133.36665	99.69999	111.5	109.46667	93.1	117.03333	103.23334	118.63333	85.93333	100.0	88.46667	79.666664	96.63333
NREP	74.2	139.8	179.1	207.25	164.4	86.1	164.55	124.15	351.5	153.8	252.25	81.25	150.4	210.65	181.9	109.85	139.35	173.75	126.75	221.3	281.5	87.55	90.05	167.55	309.0	149.7	90.0	124.7	169.25	352.0	119.95	182.55	121.15	306.5	151.35	146.75	267.5	122.15	146.9	189.45	118.7	140.6	173.9	239.8	116.85	144.55	151.3	71.8	105.3
SH3BGRL	171.6	198.85	283.5	315.5	275.0	67.65	172.95	291.5	467.5	216.5	324.5	112.85	291.5	250.5	212.0	109.1	326.5	272.5	204.5	237.0	268.5	198.5	116.95	219.0	458.0	364.5	130.2	228.5	124.8	363.0	225.0	253.0	176.0	316.0	254.5	222.5	320.0	206.0	302.5	228.0	268.0	319.0	156.0	188.85	246.5	175.5	104.7	65.100006	165.25
ENO2	72.2	95.1	49.9	37.4	66.2	75.8	98.8	36.8	124.0	126.0	93.5	48.7	47.1	42.5	56.9	84.7	275.0	77.4	83.4	76.6	37.2	83.6	117.0	67.1	129.0	86.7	37.3	34.1	44.7	91.5	33.5	43.6	96.2	59.7	112.0	30.0	151.0	71.3	61.8	26.0	92.9	32.3	55.3	67.3	54.6	40.0	70.7	46.9	32.8
STK25	52.0	92.6	85.9	43.4	105.0	75.6	73.6	82.7	84.2	78.8	83.4	84.6	91.7	67.9	83.4	78.3	109.0	83.3	82.4	98.0	111.0	99.7	110.0	88.8	72.6	85.7	80.6	87.9	105.0	71.2	97.3	101.0	116.0	94.3	100.0	67.7	56.4	75.5	76.2	109.0	108.0	79.6	136.0	108.0	99.0	74.4	54.6	99.8	91.9
IFITM2	1730.0	1770.0	1330.0	2040.0	1400.0	1700.0	1840.0	908.0	2040.0	1800.0	1570.0	2380.0	1590.0	1420.0	2140.0	995.0	1900.0	1630.0	1180.0	1830.0	1460.0	2200.0	1780.0	1640.0	1590.0	1480.0	1430.0	1710.0	1210.0	1880.0	986.0	1760.0	1390.0	1670.0	1840.0	2370.0	1790.0	1320.0	1960.0	752.0	1270.0	1510.0	1430.0	2080.0	2310.0	1900.0	1490.0	1410.0	1670.0
PSMA2	101.3	208.75	180.82501	173.825	190.875	161.6	171.075	148.55	195.65001	172.775	126.174995	195.55	175.575	187.65	150.95	146.84999	188.775	215.74998	157.825	186.79999	190.9	153.02501	140.125	205.25	176.27501	154.025	186.4	154.97499	113.399994	131.55	193.75	181.025	147.025	143.3	161.75	168.0	191.82501	196.72499	173.25	187.725	135.25	157.975	159.95	160.75	117.525	192.09999	179.7	151.975	216.2
MYL12A	666.5	481.0	518.5	827.0	544.5	717.0	822.5	571.5	612.5	568.5	656.5	444.5	530.5	570.5	584.0	632.5	932.5	792.0	501.0	762.0	594.5	555.0	576.0	539.0	668.0	716.5	469.5	711.0	484.0	856.0	654.0	485.0	654.5	516.5	587.0	566.5	703.5	659.5	730.0	660.0	653.0	502.0	577.5	690.0	500.0	689.0	550.0	669.0	527.0
SMARCC2	117.25	135.55	111.75	104.6	138.3	83.8	94.65	125.05	107.1	144.65	122.5	112.2	117.0	149.4	111.55	109.55	114.75	96.35	137.75	118.2	127.85	175.5	113.7	119.95	113.05	101.75	103.35	118.4	123.05	147.7	129.4	109.4	144.3	104.65	87.8	92.6	132.9	93.1	111.3	97.6	113.1	114.65	119.65	93.7	101.8	123.9	89.7	120.05	145.0
ATP5B	1220.0	1100.0	904.0	1240.0	1180.0	2130.0	1660.0	1220.0	835.0	876.0	1110.0	2060.0	1140.0	1350.0	1200.0	1490.0	850.0	2070.0	1410.0	1450.0	1210.0	1360.0	1600.0	1180.0	1640.0	1230.0	1440.0	1340.0	695.0	988.0	1500.0	1060.0	1490.0	1060.0	1450.0	1080.0	1290.0	1690.0	1300.0	1650.0	1390.0	1080.0	1750.0	1190.0	1220.0	1780.0	1270.0	2210.0	1740.0
EBNA1BP2	256.0	236.0	168.0	185.0	197.0	250.0	207.0	211.0	163.0	132.0	152.0	303.0	225.0	193.0	182.0	388.0	218.0	239.0	283.0	224.0	148.0	257.0	258.0	181.0	140.0	186.0	242.0	216.0	144.0	142.0	199.0	259.0	311.0	209.0	194.0	177.0	149.0	315.0	191.0	341.0	181.0	191.0	180.0	259.0	233.0	174.0	354.0	305.0	260.0
EMP1	130.73334	175.7	201.8	160.53334	100.333336	201.76666	372.43335	81.23333	299.4	303.4	358.53333	108.666664	219.06667	105.533325	134.06667	57.333332	472.0	169.0	152.63333	209.16667	122.46667	83.566666	133.53334	141.36667	170.16667	310.56668	174.93333	171.40001	138.06667	198.09999	161.16667	178.3	97.9	183.3	167.13333	171.8	166.13333	158.26666	223.8	95.200005	228.46667	85.43334	146.90001	218.93333	117.5	311.96667	207.40001	165.33333	137.36667
CCT6A	218.5	286.5	334.5	229.5	307.0	270.5	250.0	188.0	271.0	266.0	177.0	367.0	269.0	258.0	245.5	250.0	275.0	398.0	297.0	283.5	261.5	278.5	243.0	295.0	216.5	267.5	253.5	189.0	208.5	176.5	297.5	331.0	270.0	297.5	232.0	216.5	249.5	275.0	220.5	237.0	197.5	228.0	253.0	358.0	316.5	233.5	294.5	249.0	333.5
ETS2	342.0	545.0	273.5	520.5	583.5	286.0	338.0	339.5	355.5	286.5	299.5	615.0	481.0	237.5	504.0	203.5	140.5	365.0	499.5	396.5	374.0	370.5	552.5	261.0	324.0	264.5	507.5	500.0	291.5	202.5	457.0	405.0	474.0	479.5	268.5	185.5	238.0	407.0	418.5	290.0	284.0	366.5	482.0	437.5	541.0	288.5	721.5	305.5	341.0
RARS	174.0	97.0	165.0	190.0	191.0	258.0	225.0	169.0	189.0	170.0	161.0	271.0	214.0	176.0	150.0	185.0	211.0	227.0	161.0	197.0	212.0	138.0	225.0	174.0	216.0	167.0	236.0	199.0	133.0	191.0	204.0	189.0	230.0	234.0	221.0	213.0	171.0	247.0	218.0	176.0	177.0	179.0	217.0	281.0	157.0	187.0	245.0	232.0	251.0
STAT6	290.35	287.05	230.45	178.05	255.55	274.8	252.6	312.5	216.85	340.35	254.3	248.35	251.55	272.55	250.9	205.35	195.1	229.75	312.35	217.45	225.7	298.35	326.25	235.25	270.05	233.4	254.75	253.55	274.8	269.85	272.5	255.8	260.7	250.65	208.3	202.35	281.55	233.5	263.0	263.45	324.25	253.95	245.0	221.95	250.8	317.7	251.8	390.25	256.8
ARHGEF12	75.825	103.9375	68.0525	89.975	87.26	63.245	82.39001	86.5075	76.02251	99.03	76.32751	46.575	78.1825	72.03	96.909996	75.825	83.5	85.75	81.7225	78.825	87.4	87.545006	83.299995	83.4	90.189995	62.2125	56.242496	99.6	88.475	107.675	81.31	85.525	75.6775	66.369995	72.82	75.325	97.39751	67.850006	91.98501	64.0125	85.174995	54.1825	67.74999	59.075	56.4	58.609997	65.495	70.00751	72.88
VAMP3	244.36665	283.6	271.66666	245.0	250.33333	291.33334	365.33334	287.33334	293.0	177.73334	239.2	302.33334	319.33334	298.66666	170.26666	182.96667	391.33334	266.66666	298.66666	308.66666	248.33333	229.03333	234.76666	231.33333	283.66666	269.33334	388.33334	366.0	135.83333	301.0	256.33334	179.96667	160.59999	260.33334	309.0	222.33333	230.0	168.40001	284.66666	409.66666	314.0	336.33334	168.36667	273.0	171.83333	213.90001	286.93332	309.0	214.3
GTF3A	611.0	1290.0	643.0	670.5	1240.0	678.5	583.5	571.5	339.0	1405.0	488.0	771.5	701.0	1615.0	1390.0	511.0	717.0	539.0	856.0	1006.0	834.5	979.0	527.0	1865.0	691.5	589.0	1280.0	2105.0	1335.0	418.0	617.0	1335.0	711.0	782.5	579.5	1090.0	727.0	586.5	1460.0	1180.0	777.0	1460.0	579.0	427.5	643.0	614.0	3510.0	669.0	710.0
SCP2	295.5	242.0	272.5	305.5	374.0	449.5	475.0	376.0	302.0	249.5	297.5	335.0	385.0	450.5	225.5	272.5	291.5	504.5	519.0	308.0	306.0	339.5	268.0	326.5	378.0	260.0	386.5	502.5	197.5	382.0	313.5	343.5	406.5	300.0	517.0	294.0	365.5	529.0	463.5	557.0	329.0	426.0	387.0	217.0	246.0	251.0	233.5	357.5	339.0
ENC1	296.0	167.0	358.0	418.0	198.9	260.0	363.0	397.5	285.5	337.5	448.0	292.0	242.5	424.0	310.5	230.0	335.5	345.5	427.5	298.0	241.0	388.5	217.0	301.5	310.0	282.0	265.5	288.5	449.5	337.5	389.0	324.5	363.0	345.5	327.5	203.5	300.5	345.5	421.0	230.5	397.5	317.5	309.0	714.0	279.5	320.0	241.0	310.0	267.5
SNRPC	236.0	213.0	310.0	194.0	338.0	337.0	282.0	276.0	255.0	197.0	219.0	344.0	269.0	297.0	334.0	265.0	267.0	285.0	243.0	292.0	331.0	236.0	242.0	318.0	247.0	259.0	269.0	316.0	210.0	198.0	229.0	365.0	443.0	290.0	254.0	375.0	215.0	404.0	238.0	357.0	236.0	296.0	261.0	271.0	259.0	291.0	398.0	317.0	273.0
UBE2D2	137.56667	113.799995	159.66667	181.90001	174.26666	159.76666	183.16667	201.40001	160.03334	136.33333	149.0	215.0	187.59999	187.93333	140.36667	193.56667	217.5	178.16667	156.66667	179.33333	190.93333	126.36667	150.93333	146.96666	180.63335	219.96667	179.46667	210.36665	130.90001	171.83333	182.53333	163.09999	176.43333	156.43333	169.96666	165.90001	134.43333	215.40001	203.43333	198.93333	145.40001	175.86665	178.03333	182.5	164.53334	167.53334	175.76666	176.09999	192.93333
ADIPOR2	207.0	225.0	157.0	147.0	159.0	176.0	216.0	188.0	148.0	267.0	151.0	247.0	206.0	201.0	206.0	182.0	160.0	135.0	139.0	206.0	186.0	227.0	238.0	267.0	173.0	176.0	222.0	158.0	176.0	116.0	150.0	147.0	190.0	136.0	177.0	151.0	439.0	206.0	209.0	204.0	251.0	174.0	185.0	170.0	181.0	288.0	239.0	182.0	177.0
GRHPR	223.33333	175.0	141.66667	189.33333	245.33333	203.66667	204.66667	221.0	154.0	177.33333	176.33333	199.0	188.33333	235.66667	188.66667	229.0	146.33333	160.33333	139.33333	154.66667	130.66667	148.33333	229.0	150.33333	164.0	144.66667	199.33333	194.0	159.66667	93.4	132.0	117.333336	142.66667	148.66667	218.0	161.66667	127.0	162.0	160.66667	198.66667	156.33333	196.66667	267.33334	192.33333	158.0	201.66667	186.66667	166.66667	166.33333
GPX3	45.25	44.7	91.05	77.0	74.35	55.15	79.55	93.5	95.05	722.0	143.0	53.1	65.15	68.5	55.95	133.5	173.0	82.25	62.949997	89.7	55.55	112.6	33.9	53.199997	100.2	181.5	98.45	94.35	87.4	152.5	60.0	72.5	82.399994	91.0	116.75	55.15	129.0	57.0	178.5	59.8	236.5	162.0	42.75	54.75	91.65	67.149994	70.6	196.0	40.5
SLC9A3R1	220.0	218.0	193.0	167.0	146.0	322.0	214.0	113.0	128.0	103.0	125.0	170.0	125.0	97.3	129.0	90.4	155.0	224.0	190.0	75.4	175.0	202.0	122.0	207.0	146.0	125.0	209.0	203.0	115.0	106.0	174.0	175.0	163.0	166.0	121.0	207.0	210.0	225.0	202.0	112.0	153.0	146.0	141.0	167.0	164.0	174.0	130.0	334.0	204.0
FLOT2	134.2	148.5	188.0	112.85	148.5	121.5	119.0	161.0	136.0	163.0	182.0	128.0	148.0	138.0	130.4	117.1	125.0	94.4	157.5	145.5	140.5	128.5	169.5	163.5	98.5	159.0	178.5	148.0	163.0	187.0	136.0	148.0	137.0	164.5	122.5	139.0	114.0	126.5	139.5	81.9	122.5	182.0	136.0	135.5	130.9	130.5	159.5	150.5	84.9
YME1L1	225.66667	204.66667	227.66667	201.66667	198.0	268.33334	218.33333	242.33333	205.33333	141.33333	186.0	235.0	296.0	243.0	224.33333	200.33333	282.33334	309.66666	299.33334	271.66666	298.66666	234.0	199.0	259.0	211.66667	263.0	248.0	283.33334	136.66667	209.66667	292.0	217.0	276.33334	224.66667	310.66666	264.0	259.66666	314.66666	193.0	337.66666	211.66667	241.33333	183.0	243.33333	235.33333	243.0	247.0	251.0	209.0
BAZ2A	67.525	88.975	57.35	70.424995	80.4	84.325	76.575005	84.65	53.574997	111.700005	80.700005	97.975	69.4	78.6	80.7	96.2	57.325	47.245	69.6	66.025	62.595	99.4	80.875	53.875	61.3	78.6	64.0675	78.799995	108.1	68.225006	71.625	76.975	93.924995	62.074997	66.125	66.475	85.575005	76.325	77.475	73.0	89.025	85.75	48.75	67.075	60.475002	69.225006	59.975002	83.775	67.9
SF3A1	121.0	144.66667	146.33333	153.66667	167.66667	177.33333	145.66667	179.0	148.66667	126.56667	128.0	142.0	165.33333	167.33333	105.833336	126.333336	157.66667	172.66667	187.0	178.33333	166.33333	111.200005	164.66667	183.33333	152.66667	156.33333	174.0	179.0	110.5	147.66667	144.0	151.66667	132.33333	169.0	172.66667	141.33333	172.66667	174.33333	142.66667	118.200005	143.33333	155.66667	149.0	166.33333	149.33333	131.0	178.0	176.0	151.66667
COPB1	357.5	474.5	396.5	391.5	440.5	480.0	423.0	415.0	418.5	435.0	366.5	451.0	366.0	347.0	466.5	457.5	412.5	444.0	382.5	443.5	444.0	415.5	358.0	636.5	430.5	384.0	384.0	429.5	459.5	460.5	351.0	402.0	425.0	448.0	450.5	467.5	603.5	417.0	405.0	335.0	470.5	484.0	380.0	467.0	360.5	392.5	469.0	340.0	472.0
CST3	1090.0	1020.0	1430.0	771.0	2260.0	738.0	805.0	960.0	1190.0	1510.0	1890.0	401.0	1180.0	989.0	686.0	1050.0	1020.0	737.0	1790.0	1010.0	1630.0	2010.0	578.0	1480.0	1310.0	726.0	1660.0	701.0	860.0	1690.0	730.0	500.0	1510.0	1200.0	786.0	1270.0	1410.0	659.0	2030.0	887.0	1110.0	1200.0	853.0	2080.0	1160.0	1150.0	991.0	1940.0	889.0
TMEM109	168.0	193.0	240.0	209.0	223.0	205.0	205.0	234.0	269.0	214.0	281.0	177.0	200.0	186.0	220.0	238.0	189.0	279.0	250.0	285.0	228.0	183.0	222.0	291.0	274.0	238.0	263.0	225.0	129.0	184.0	201.0	204.0	264.0	282.0	234.0	228.0	207.0	166.0	204.0	212.0	240.0	147.0	198.0	284.0	289.0	231.0	220.0	217.0	153.0
IVNS1ABP	90.43333	121.5	118.06667	282.0	125.0	214.66667	163.33333	156.33333	192.66667	134.8	153.66667	157.66667	152.0	220.0	148.0	283.33334	183.0	312.66666	179.33333	142.66667	127.333336	162.0	172.33333	128.46666	135.0	165.66667	122.666664	160.33333	131.0	172.33333	158.0	143.66667	159.0	140.0	228.0	131.66667	222.33333	160.33333	165.0	182.33333	142.66667	149.33333	156.33333	120.03333	104.23334	130.40001	125.56667	159.33333	125.36667
OAZ2	76.75	95.1	102.0	122.0	91.9	95.8	102.5	113.0	139.5	78.399994	124.0	93.85	100.15	101.05	105.0	115.5	130.5	107.5	79.75	101.75	122.5	70.1	87.05	86.85	101.3	119.5	80.100006	96.05	75.05	123.5	96.149994	117.5	115.0	114.35	123.0	97.45	95.1	84.850006	76.9	63.2	99.95	87.0	87.3	101.05	120.5	80.05	75.55	101.4	95.9
ANXA7	235.0	212.0	202.0	214.5	198.5	196.5	214.0	228.5	199.0	167.5	183.5	194.5	214.5	233.5	201.5	233.0	257.0	176.5	238.0	235.0	211.0	145.0	179.5	213.0	209.5	204.5	224.5	215.5	172.0	212.0	249.5	185.5	181.5	172.5	223.0	237.5	257.5	252.5	186.5	335.5	193.0	203.5	232.5	209.0	236.0	272.0	226.0	207.0	186.5
ZFP36L2	365.66666	697.6667	703.0	477.33334	639.3333	259.30002	323.33334	672.6667	479.0	445.0	616.0	515.6667	587.6667	640.0	453.66666	437.33334	277.73334	252.23332	561.6667	343.33334	517.3333	534.3333	804.3333	464.0	392.2667	403.0	417.66666	681.0	428.33334	526.6667	113.833336	470.33334	335.66666	671.3333	356.33334	476.0	365.0	337.66666	413.66666	386.33334	483.0	643.0	721.0	279.0	502.0	385.66666	688.6667	556.3333	459.33334
CUL3	157.10667	153.26666	165.03334	144.13333	169.16667	138.76668	132.25334	152.93333	153.40001	140.15666	147.93333	174.76666	136.73332	103.73334	173.40334	148.5	114.26667	152.9	107.08667	126.100006	175.72333	155.96666	119.4	139.16667	129.83333	161.26666	141.08	146.8	173.20001	162.76668	174.06667	160.2	153.3	128.3	115.54667	184.3	141.77	131.09999	142.06667	202.44	141.33333	143.26668	201.03333	124.73333	139.7	139.93333	172.73334	136.03334	175.23334
PLEC	290.0	198.85	173.0	86.65	139.1	275.0	283.5	156.55	305.0	289.0	175.95	220.5	219.0	182.5	155.45	149.15	302.2	132.3	320.0	187.45	115.0	146.05	192.4	186.65	115.943	258.0	352.5	269.0	182.9	387.5	127.54	134.65	209.5	236.0	172.0	192.0	463.5	149.15	216.5	186.5	246.0	173.8	118.8	306.5	214.0	189.1	168.4	185.7	80.515
PPP2CB	244.35	211.9	174.3	250.05	214.9	282.505	250.95	153.75	293.85	121.65	164.6	119.8	177.3	289.05	179.45	161.35	210.15	225.95	163.85	144.45	173.75	115.46	183.3	135.9	205.95	187.5	167.35	258.7	143.025	235.5	140.35	161.55	157.05	154.3	226.5	243.5	246.15	227.0	243.65	240.75	208.8	204.95	253.85	144.8	137.05	199.7	261.1	200.6	223.65
HNRNPF	78.1	95.0	145.0	142.0	110.0	228.0	171.0	159.0	128.0	77.1	113.0	205.0	172.0	159.0	148.0	94.5	157.0	207.0	199.0	197.0	216.0	73.8	145.0	215.0	146.0	214.0	203.0	168.0	84.1	99.6	240.0	104.0	197.0	144.0	216.0	152.0	158.0	255.0	118.0	223.0	169.0	87.4	179.0	152.0	156.0	248.0	172.0	229.0	143.0
UBAP2L	61.75	79.675	81.95	67.950005	101.15	78.725	71.125	79.424995	91.375	77.9	70.049995	120.95	98.9	92.35	82.075005	135.25	74.825	81.975	83.25	70.55	80.4	107.3	99.85	83.175	61.775	101.424995	80.975	90.924995	112.05	78.15	109.525	84.700005	189.1	84.625	89.5	79.75	88.475006	94.425	70.275	94.15	74.075005	75.674995	76.95	92.225	92.85	119.075	102.4	94.950005	89.6
TPD52L2	334.0	449.0	393.0	203.0	341.0	170.0	229.0	183.0	349.0	302.0	256.0	359.0	327.0	217.0	364.0	159.0	220.0	191.0	329.0	216.0	211.0	509.0	237.0	369.0	242.0	241.0	439.0	281.0	380.0	257.0	197.0	409.0	454.0	258.0	185.0	333.0	261.0	172.0	332.0	225.0	238.0	276.0	387.0	618.0	440.0	228.0	258.0	374.0	326.0
CRTAP	45.4	58.3	86.6	79.9	72.4	57.8	95.3	59.4	92.7	75.6	90.1	72.8	65.6	67.8	61.2	67.1	98.3	79.2	62.7	82.5	78.0	54.6	65.8	64.7	111.0	72.4	76.9	85.2	65.0	69.7	95.4	79.0	66.7	82.6	79.0	63.1	60.4	103.0	78.1	67.7	77.6	90.6	90.9	56.5	66.3	54.8	80.1	48.5	51.7
CACYBP	164.075	145.55	149.25	202.1	193.875	186.15	153.2	143.375	156.875	141.82501	129.725	257.325	164.35	154.9	203.65	216.925	101.2	242.475	198.75	143.725	150.95	215.75	192.65	198.225	127.35	259.95	193.525	170.0	132.0	158.325	163.075	166.07501	173.2	134.25	152.625	169.4	125.125	221.95	142.175	236.5	140.475	153.875	183.0	179.375	166.875	247.4	167.725	146.375	164.75
NBR1	141.35	166.5	260.5	195.0	246.5	161.5	174.5	267.0	253.0	315.0	244.0	203.5	262.0	207.5	184.0	152.75	197.0	136.5	213.0	204.5	219.5	209.0	138.55	285.5	172.5	174.0	223.0	229.5	187.5	200.5	225.5	243.0	164.0	231.5	185.5	257.5	193.5	157.5	202.0	142.0	173.0	217.0	228.5	165.5	182.5	128.15	161.45	279.5	203.5
DHX15	281.0	433.5	533.5	467.0	403.5	539.5	395.5	598.5	406.5	306.5	392.5	620.0	468.0	380.5	436.5	347.0	416.0	400.0	343.0	326.5	406.5	355.5	586.5	557.5	367.5	321.5	441.5	434.5	421.0	462.5	531.5	485.0	435.0	341.5	536.5	425.0	322.0	492.0	370.5	616.5	408.0	430.0	617.5	442.0	459.0	405.0	569.5	452.0	498.0
UCHL1	51.5	57.6	56.5	77.0	69.2	61.9	71.6	60.9	58.6	87.7	95.9	54.7	60.8	72.2	55.9	74.3	73.7	58.1	47.4	71.4	65.7	48.5	48.3	56.8	91.5	75.6	56.5	117.0	51.0	91.3	47.7	69.1	65.2	59.6	87.0	48.9	68.9	48.3	54.6	57.2	63.9	81.4	42.7	55.3	62.1	46.1	66.8	42.4	46.7
PSMD3	164.0	213.0	190.0	98.9	203.0	214.0	170.0	170.0	153.0	224.0	174.0	238.0	224.0	173.0	185.0	219.0	220.0	163.0	111.0	178.0	151.0	176.0	216.0	184.0	127.0	133.0	199.0	159.0	120.0	76.9	156.0	167.0	160.0	180.0	148.0	154.0	109.0	132.0	137.0	88.1	147.0	152.0	160.0	180.0	171.0	177.0	259.0	317.0	195.0
ITGA5	319.0	211.0	237.0	163.0	183.0	123.0	194.0	114.0	305.0	249.0	257.0	112.0	187.0	136.0	196.0	195.0	730.0	225.0	142.0	319.0	147.0	126.0	124.0	132.0	216.0	242.0	118.0	149.0	222.0	253.0	103.0	266.0	186.0	226.0	317.0	119.0	168.0	136.0	169.0	119.0	134.0	161.0	73.7	290.0	379.0	222.0	215.0	103.0	132.0
CSNK2B	410.0	413.0	433.0	288.0	618.0	440.0	435.0	432.0	434.0	393.0	360.0	562.0	393.0	391.0	587.0	509.0	505.0	464.0	432.0	529.0	514.0	443.0	447.0	433.0	394.0	396.0	486.0	456.0	415.0	329.0	509.0	436.0	640.0	385.0	366.0	536.0	454.0	504.0	374.0	548.0	432.0	392.0	460.0	469.0	440.0	441.0	622.0	486.0	386.0
TRAP1	447.0	245.0	287.0	261.0	243.0	250.0	228.0	280.0	267.0	239.0	196.0	411.0	273.0	284.0	311.0	439.0	141.0	273.0	337.0	291.0	263.0	388.0	327.0	296.0	241.0	249.0	305.0	304.0	276.0	162.0	337.0	287.0	246.0	336.0	219.0	253.0	161.0	328.0	283.0	320.0	205.0	215.0	314.0	359.0	362.0	340.0	480.0	430.0	350.0
IGF2R	132.65	211.5	217.5	147.0	361.0	172.5	191.5	187.0	243.5	203.0	238.5	198.5	176.0	174.5	234.0	119.15	274.5	226.0	183.0	210.0	323.0	220.0	138.5	272.0	158.0	187.5	203.5	225.5	284.5	184.0	197.5	209.5	160.0	199.0	188.0	251.5	172.5	210.5	221.5	170.5	203.0	216.0	161.5	188.0	164.5	160.5	280.0	165.5	166.5
RBM5	156.63333	151.8	175.53333	178.16667	164.7	142.63333	150.86667	193.26666	150.73334	239.86665	180.26666	131.83333	157.90001	163.33333	146.8	140.43333	132.26666	141.7	103.4	145.66667	166.59999	197.09999	221.23334	132.5	147.26666	147.26666	151.0	156.3	237.83333	168.7	159.90001	151.53334	140.3	131.03334	140.23334	137.23334	189.96667	127.36667	135.43333	158.86667	164.96666	160.26666	186.76666	118.333336	124.43333	137.0	73.200005	88.86667	140.09999
SGTA	91.4	142.0	118.0	79.5	109.0	138.0	86.3	116.0	75.7	121.0	90.6	187.0	108.0	109.0	167.0	105.0	143.0	147.0	82.6	128.0	107.0	116.0	203.0	86.4	131.0	128.0	119.0	143.0	114.0	88.8	103.0	116.0	89.8	107.0	104.0	119.0	92.1	131.0	111.0	109.0	132.0	95.0	144.0	153.0	185.0	124.0	112.0	187.0	142.0
PHGDH	97.5	59.5	88.8	62.7	66.3	90.0	65.9	72.8	42.7	58.0	58.5	133.0	91.4	213.0	45.0	49.8	116.0	158.0	108.0	92.2	53.2	73.1	54.6	105.0	48.4	148.0	42.4	202.0	67.0	42.3	64.6	63.7	250.0	35.4	69.0	44.0	97.8	135.0	37.1	35.9	37.7	172.0	72.0	31.1	161.0	49.6	52.4	81.4	105.0
TRAM1	267.46667	216.43333	309.69998	307.73334	221.33333	252.76666	240.5	352.33334	410.53333	262.5	219.86665	280.66666	362.86667	286.26666	263.53333	267.03333	378.46667	299.4	797.0	365.1	291.13333	285.30002	159.83333	468.33334	268.30002	445.46667	414.69998	305.5	264.83334	323.86667	255.63335	301.19998	486.5	414.36667	330.86667	346.53333	482.66666	257.03333	380.56665	304.26666	330.13333	245.86665	258.5	377.7667	436.86667	211.59999	243.13335	209.33333	231.5
PSMB3	468.0	516.0	481.0	588.0	578.0	643.0	525.0	488.0	506.0	582.0	495.0	655.0	651.0	472.0	519.0	714.0	599.0	582.0	432.0	619.0	604.0	530.0	448.0	617.0	519.0	466.0	671.0	518.0	606.0	374.0	587.0	560.0	596.0	593.0	557.0	686.0	398.0	582.0	509.0	394.0	459.0	481.0	494.0	731.0	521.0	652.0	786.0	992.0	659.0
ADRBK1	103.13333	129.8	116.26666	94.5	94.0	126.53333	105.93333	116.96667	102.4	129.56667	110.06667	134.5	131.83333	106.799995	121.96667	123.666664	90.36667	109.06667	115.4	118.26666	99.333336	103.6	103.6	135.06667	95.34333	122.23334	132.8	164.66667	112.700005	106.43333	89.63333	105.03333	133.5	116.333336	128.56667	126.63333	126.0	123.03333	118.299995	148.93333	117.700005	109.5	104.93333	122.93333	124.86667	120.93333	124.96667	112.86667	81.333336
MGST3	649.0	589.0	452.0	778.0	781.0	776.0	832.0	494.0	526.0	769.0	743.0	646.0	420.0	624.0	541.0	508.0	602.0	698.0	520.0	521.0	705.0	512.0	473.0	538.0	639.0	466.0	708.0	669.0	509.0	620.0	537.0	401.0	721.0	445.0	513.0	429.0	663.0	663.0	642.0	893.0	638.0	530.0	562.0	466.0	630.0	798.0	520.0	737.0	521.0
COPS6	321.5	263.5	326.5	264.5	350.0	280.5	275.0	256.0	230.5	236.5	289.5	290.5	318.0	305.5	273.0	304.5	294.5	163.0	333.5	323.5	325.0	326.5	229.5	309.5	310.5	198.0	367.5	302.0	277.5	219.0	324.5	364.5	278.5	313.5	217.0	280.5	193.0	203.0	318.0	275.5	238.0	348.5	211.5	410.0	293.5	307.5	361.0	300.0	340.0
RPL36A	1680.0	3120.0	2630.0	2800.0	3080.0	2140.0	1700.0	2940.0	2220.0	2450.0	2820.0	2700.0	3650.0	3630.0	2900.0	2550.0	1750.0	2520.0	3550.0	2630.0	3060.0	2400.0	2050.0	2680.0	2950.0	2570.0	3210.0	3100.0	2410.0	1980.0	3680.0	3570.0	2470.0	3360.0	2430.0	2270.0	2100.0	2530.0	3100.0	2710.0	2450.0	3570.0	2460.0	2340.0	3620.0	3370.0	4300.0	3540.0	2910.0
PPP1CB	207.86665	181.90001	175.46667	175.33333	216.66667	174.03333	184.33333	190.33333	206.66667	163.33333	179.0	183.66667	162.59999	149.76666	155.2	124.333336	211.33333	206.5	129.56667	174.0	215.33333	178.0	142.26666	186.96667	181.03333	183.23334	166.66667	175.0	160.0	192.33333	150.43333	187.0	152.56667	155.53334	170.26666	203.0	156.06667	137.06667	175.66667	133.5	155.66667	187.66667	214.33333	108.63333	121.36667	128.63333	142.23334	147.83333	149.33333
PLEKHB2	173.3	158.25	171.1	193.9	182.25	189.45	248.5	165.9	187.45	135.65	163.15	229.0	202.0	145.7	135.9	177.5	218.55	211.3	236.5	170.0	193.5	152.45	154.45	160.65	187.3	212.0	192.5	209.5	145.4	182.2	250.5	192.0	222.5	198.0	229.5	231.5	205.0	247.0	215.0	189.0	254.5	204.0	258.0	177.5	161.0	176.25	184.5	231.0	198.95
LRP10	628.0	289.0	327.0	412.0	433.0	643.0	613.0	497.0	538.0	533.0	491.0	273.0	438.0	333.0	358.0	420.0	472.0	516.0	412.0	436.0	354.0	536.0	561.0	720.0	586.0	466.0	750.0	261.0	329.0	773.0	481.0	300.0	408.0	363.0	697.0	476.0	490.0	334.0	509.0	575.0	518.0	310.0	318.0	493.0	529.0	542.0	339.0	606.0	316.0
HSD17B4	366.0	187.0	267.0	277.0	405.0	253.0	351.0	271.0	207.0	327.0	291.0	325.0	248.0	280.0	186.0	191.0	137.0	255.0	280.0	286.0	307.0	260.0	212.0	193.0	301.0	161.0	306.0	425.0	264.0	193.0	234.0	231.0	236.0	191.0	204.0	224.0	160.0	433.0	320.0	316.0	273.0	292.0	302.0	158.0	281.0	297.0	230.0	221.0	284.0
NAP1L4	147.0	190.0	177.0	132.0	180.0	202.0	184.0	183.0	186.0	172.0	164.0	294.0	198.0	124.0	210.0	209.0	167.0	138.0	140.0	202.0	184.0	182.0	188.0	219.0	157.0	178.0	180.0	148.0	185.0	217.0	146.0	159.0	182.0	160.0	145.0	169.0	182.0	146.0	144.0	175.0	180.0	146.0	217.0	203.0	151.0	169.0	138.0	149.0	166.0
GSS	367.5	430.5	294.5	189.5	323.5	201.5	170.0	219.5	302.0	316.5	223.0	326.5	348.0	285.5	340.5	227.5	138.5	207.5	288.0	217.5	205.5	327.0	246.0	381.0	227.0	133.0	521.5	465.0	255.5	139.5	212.0	361.5	287.0	288.0	230.0	405.5	188.0	205.5	288.0	356.0	166.5	248.5	256.5	377.5	384.5	303.0	284.5	369.5	421.5
SOX4	176.56001	313.96002	267.4	188.9	392.4	188.22	199.5	279.41998	297.96002	295.12	340.68	243.08	243.38	404.88	437.34	123.7	437.2	155.12	275.2	292.58002	392.62	373.96002	264.52	287.18	220.04	209.34	203.38	224.0	498.37997	310.41998	235.28	323.08002	353.68	207.06001	153.1	266.5	287.18	330.32	229.08	237.58	183.28	226.12	294.41998	133.16	321.86002	178.2	244.72002	130.66	260.2
BAP1	98.1	118.0	112.0	112.0	103.0	102.0	97.7	104.0	93.3	110.0	108.0	122.0	92.5	97.3	98.1	104.0	96.7	102.0	89.5	96.7	92.7	105.0	113.0	87.1	88.0	66.1	107.0	104.0	106.0	84.6	106.0	83.0	101.0	90.0	82.4	96.1	68.9	85.1	67.3	99.5	76.6	101.0	93.0	99.4	97.8	78.5	106.0	74.4	93.3
WDR77	155.0	93.6	175.5	114.5	209.0	170.0	168.5	172.0	109.0	132.5	114.0	301.0	214.5	172.0	171.5	116.0	125.0	144.5	198.5	160.0	175.5	223.5	174.5	194.0	148.0	159.0	276.5	249.0	134.5	100.2	172.0	252.0	560.5	214.0	184.5	131.0	111.3	246.5	145.0	405.0	155.5	258.5	205.5	212.0	271.5	185.5	218.5	185.0	164.5
IFI30	256.0	270.0	395.0	638.0	154.0	512.0	355.0	351.0	355.0	300.0	735.0	167.0	401.0	207.0	203.0	769.0	612.0	647.0	319.0	499.0	315.0	242.0	248.0	290.0	749.0	799.0	343.0	246.0	200.0	267.0	247.0	224.0	385.0	597.0	545.0	364.0	442.0	395.0	383.0	164.0	700.0	438.0	136.0	697.0	487.0	301.0	299.0	310.0	524.0
CUL4A	110.0	274.5	141.0	144.0	204.0	131.0	118.0	131.5	127.0	198.0	159.0	236.0	200.0	175.5	213.0	111.95	185.0	130.5	198.5	176.0	184.0	189.0	139.5	164.5	116.0	173.5	193.0	338.5	210.5	169.0	196.0	172.5	181.0	135.35	112.0	217.5	136.0	134.0	239.0	205.5	149.0	245.0	193.5	130.5	164.5	156.0	119.3	139.5	196.5
ALDH2	1050.0	1260.0	734.0	616.0	818.0	689.0	966.0	833.0	843.0	810.0	983.0	1250.0	734.0	1000.0	705.0	624.0	493.0	714.0	1090.0	835.0	791.0	881.0	1580.0	1080.0	917.0	781.0	815.0	929.0	783.0	493.0	992.0	725.0	534.0	510.0	675.0	1370.0	552.0	965.0	1010.0	818.0	974.0	944.0	1370.0	733.0	1120.0	842.0	726.0	1240.0	1140.0
VIM	366.0	782.0	1120.0	1470.0	879.0	648.0	1360.0	1030.0	2190.0	1530.0	2050.0	449.0	1130.0	924.0	931.0	1150.0	2360.0	1060.0	856.0	1680.0	1280.0	418.0	357.0	1070.0	2040.0	1930.0	767.0	947.0	946.0	1770.0	795.0	1310.0	927.0	1810.0	1820.0	949.0	1410.0	934.0	1090.0	862.0	1540.0	1330.0	866.0	1360.0	1250.0	1110.0	785.0	562.0	706.0
SEPP1	91.4	877.0	546.0	1150.0	706.0	161.0	283.0	739.0	296.0	665.0	237.0	311.0	347.0	765.0	106.0	327.0	269.0	308.0	409.0	251.0	487.0	876.0	66.1	327.0	486.0	630.0	517.0	348.0	718.0	515.0	723.0	322.0	188.0	435.0	301.0	706.0	455.0	158.0	319.0	181.0	527.0	695.0	680.0	1330.0	285.0	210.0	179.0	464.0	387.0
CLDN4	345.0	538.0	673.0	383.0	457.0	326.0	312.0	361.0	468.0	384.0	504.0	458.0	527.0	492.0	446.0	117.0	576.0	376.0	566.0	410.0	423.0	579.0	485.0	425.0	260.0	271.0	441.0	419.0	445.0	219.0	495.0	403.0	286.0	339.0	341.0	470.0	228.0	377.0	480.0	357.0	339.0	264.0	561.0	439.0	392.0	587.0	566.0	343.0	508.0
RPL37A	1748.1333	1934.7999	2127.0334	1766.5333	1458.8667	1985.4667	2017.6333	2133.9333	1945.6	2098.0	2027.1	2059.6667	2124.2666	1928.9332	1970.6	2037.0	1946.4	1929.0	2006.6	2154.7	2171.9666	1853.7999	1868.1333	2075.4001	2143.6333	2042.8334	1829.8667	2000.4332	2172.7334	1954.1	2050.6667	2243.1333	2278.9001	2448.3667	2149.9666	2032.2334	1995.2666	1968.2001	1960.4	2131.6333	2229.2666	2214.0334	2078.0	2190.5	2329.4333	2108.5999	1821.9667	2100.3	2080.3
DPYSL3	129.35	137.35	181.5	143.05	185.2	52.6	192.1	89.15	512.5	238.7	511.0	42.3	175.0	151.0	147.1	101.0	367.0	206.0	107.6	248.0	263.5	93.2	140.15	121.45	328.5	231.0	92.8	116.55	184.8	353.0	71.0	211.1	85.8	269.0	279.5	111.45	214.5	67.0	156.85	78.9	181.0	144.15	89.25	191.0	198.0	112.65	59.800003	46.0	87.7
CAT	116.75666	229.73334	221.8	243.86665	263.6	170.90001	180.73334	253.76666	187.2	273.80002	222.76666	233.46667	178.40001	164.66667	238.16667	88.200005	145.73334	136.96666	265.30002	197.3	278.19998	221.43333	163.09999	330.46667	150.73334	178.13335	248.90001	332.23334	128.5	149.8	114.333336	131.96666	174.0	143.06667	102.86667	225.8	155.3	168.33333	127.86667	155.43333	193.7	199.83333	268.46667	111.1	273.19998	193.43333	111.0	121.899994	187.09999
PTDSS1	396.0	247.0	402.0	305.0	279.0	284.0	267.0	400.0	232.0	348.0	290.0	702.0	435.0	320.0	488.0	554.0	345.0	457.0	716.0	348.0	255.0	300.0	340.0	554.0	309.0	488.0	532.0	466.0	354.0	274.0	350.0	418.0	885.0	628.0	321.0	351.0	289.0	258.0	375.0	339.0	324.0	278.0	345.0	553.0	665.0	339.0	395.0	472.0	446.0
TTC1	55.8	25.5	51.7	72.0	69.3	49.2	64.3	59.1	58.3	59.7	47.4	80.3	58.2	51.7	47.1	60.3	98.4	60.8	50.1	55.6	76.1	67.0	65.0	46.0	58.7	84.1	66.4	75.4	46.7	80.1	64.4	52.0	68.0	49.0	41.6	59.0	61.3	85.9	69.6	79.8	48.4	48.1	75.4	63.3	49.1	77.1	69.3	72.2	66.8
EIF4E	79.86667	52.733334	104.53333	104.833336	88.23334	144.83333	133.06667	90.23334	83.23333	54.266666	74.06667	153.66667	110.06667	77.433334	86.200005	131.3	139.83333	143.7	101.299995	80.46667	95.966675	65.86666	103.166664	159.7	88.0	96.799995	128.96666	115.833336	56.3	71.566666	118.333336	86.06667	137.96666	75.299995	119.4	203.06667	81.26666	157.8	107.26666	206.36665	85.26667	74.36666	131.90001	97.13333	96.5	80.7	146.7	126.63333	108.63333
COL6A3	427.0	1460.0	1270.0	1170.0	892.0	500.0	1910.0	394.0	2430.0	1640.0	1730.0	403.0	1260.0	1140.0	1240.0	594.0	1810.0	1340.0	711.0	1900.0	1480.0	670.0	676.0	1130.0	1770.0	1670.0	616.0	633.0	1480.0	2440.0	668.0	1610.0	718.0	2220.0	1890.0	1040.0	1580.0	824.0	920.0	663.0	1040.0	890.0	547.0	1780.0	1230.0	1020.0	1050.0	547.0	825.0
GBF1	69.3	113.0	92.9	85.9	111.0	119.0	108.0	101.0	79.6	114.0	121.0	117.0	77.6	96.3	78.8	93.4	101.0	102.0	120.0	96.9	97.2	70.2	111.0	98.9	99.9	80.8	99.1	116.0	93.1	78.8	116.0	90.9	111.0	113.0	82.2	74.6	85.1	95.4	91.7	59.9	87.0	108.0	70.2	85.7	89.6	95.6	89.1	88.4	85.9
DDX23	66.7	88.4	63.75	79.25	79.75	84.0	79.6	73.45	58.5	68.7	63.05	122.0	81.0	96.5	78.15	90.45	60.5	79.899994	68.95	59.65	81.1	107.5	114.5	75.45	78.75	59.85	78.2	55.85	56.8	36.4	82.0	70.95	91.1	50.5	80.05	73.65	69.15	78.55	81.8	83.2	86.2	59.6	73.95	62.3	76.0	90.45	80.25	76.3	84.0
COX6B1	873.0	916.0	761.0	1170.0	785.0	907.0	877.0	983.0	778.0	808.0	684.0	1230.0	821.0	764.0	1140.0	1380.0	700.0	1040.0	953.0	888.0	969.0	827.0	711.0	825.0	1040.0	773.0	1030.0	1020.0	1070.0	851.0	1410.0	912.0	1240.0	800.0	879.0	821.0	1040.0	1110.0	795.0	1190.0	905.0	964.0	1120.0	888.0	1100.0	1340.0	1000.0	1040.0	1230.0
ATP6AP2	115.5	324.19998	270.0	282.6	215.56667	157.56667	160.33333	171.66667	293.96667	174.56667	239.66667	137.63333	306.96667	214.63335	244.16667	197.00334	212.83333	220.43333	264.66666	209.43333	249.46667	210.5	100.799995	232.73334	260.80002	183.16667	277.43332	196.26666	144.76666	214.23334	224.83333	248.8	168.66667	169.90001	215.56667	239.7	232.03333	187.23334	404.86667	169.06667	205.03333	268.56668	176.63335	150.8	250.5	267.56668	330.69998	271.80002	322.16666
CNN3	48.7	113.0	174.0	205.0	164.0	186.0	145.0	136.0	178.0	89.7	207.0	123.0	195.0	237.0	128.0	54.8	392.0	229.0	105.0	223.0	250.0	95.8	73.3	198.0	224.0	215.0	95.6	139.0	71.3	192.0	165.0	222.0	322.0	228.0	257.0	138.0	138.0	210.0	179.0	109.0	134.0	83.4	127.0	137.0	158.0	164.0	87.0	42.9	187.0
TIA1	94.759995	110.840004	143.26	122.86	138.04001	109.08	98.22	127.54	134.38	133.26	121.31999	95.32001	139.66	146.0	128.92	76.4	130.76	105.9	90.72	125.079994	174.0	129.34	120.56	120.740005	143.0	125.53999	100.96001	126.68001	131.72	160.16	102.42	140.0	111.659996	115.9	82.36	115.87999	109.759995	108.6	128.51999	120.56	129.4	113.98	163.6	89.28001	88.66	80.72	87.86	78.979996	105.3
RHEB	180.95999	217.26001	289.02	194.272	265.76	154.42	200.66	161.56	193.04001	169.26	196.66	181.76	275.94	239.654	215.24002	109.28001	273.44	239.6	234.1	262.46	250.0	176.62	117.54	219.16	183.9	179.86	235.42	195.72	160.0	153.18001	289.58002	207.6	182.278	162.2	159.62	187.87999	141.54001	154.34	200.92	248.13998	178.76999	255.04	180.22	240.72	228.42	224.1	201.01999	188.06	196.48001
NPEPPS	59.666668	92.63333	97.333336	79.03333	111.200005	102.73334	110.56667	113.03333	116.03333	133.26666	111.1	101.166664	136.93333	89.43333	93.299995	115.36667	168.56667	86.166664	75.433334	102.53333	96.86667	95.03333	109.93333	128.03334	84.53333	79.23333	98.333336	103.86667	90.36667	85.700005	111.299995	95.333336	101.299995	114.200005	102.13333	107.53333	92.23334	93.06667	104.299995	60.333332	88.0	87.23334	123.5	117.23334	87.5	76.333336	130.09999	134.2	88.06667
BUB3	276.0	237.25	227.75	234.5	210.0	307.5	264.75	254.0	229.25	202.0	165.0	379.5	323.75	328.5	346.5	297.25	324.75	333.25	278.0	303.25	287.5	178.75	254.75	258.25	280.0	463.0	320.75	354.0	225.0	196.5	416.75	247.25	330.5	241.5	335.0	262.0	313.0	433.5	255.75	243.0	269.75	252.75	319.25	309.5	237.5	311.0	269.5	286.25	263.0
RUVBL2	215.0	162.0	171.0	177.0	130.0	249.0	214.0	162.0	147.0	146.0	133.0	295.0	205.0	132.0	217.0	317.0	133.0	218.0	136.0	174.0	177.0	199.0	245.0	201.0	196.0	179.0	234.0	194.0	217.0	106.0	266.0	213.0	245.0	163.0	177.0	181.0	157.0	294.0	135.0	291.0	146.0	135.0	195.0	220.0	229.0	303.0	257.0	257.0	238.0
MAPKAPK2	105.86667	125.0	105.200005	115.69999	115.6	119.63333	109.4	123.23334	136.46666	123.36666	123.76666	101.166664	117.93334	110.73334	128.43333	217.86665	157.8	118.9	145.83333	133.13333	116.96667	126.9	110.399994	104.43333	94.6	138.0	114.966675	151.06667	140.09999	147.26666	124.56667	149.93333	150.09999	134.56667	127.06667	98.4	119.86666	124.666664	130.06667	159.8	113.0	109.26666	116.799995	128.13335	104.9	134.63333	121.93333	146.73334	99.03333
SCRN1	299.0	347.0	151.0	237.0	123.0	111.0	77.8	158.0	228.0	418.0	187.0	139.0	268.0	130.0	194.0	156.0	515.0	205.0	58.0	216.0	270.0	181.0	100.0	247.0	144.0	137.0	247.0	57.9	336.0	481.0	160.0	354.0	249.0	168.0	154.0	171.0	570.0	176.0	65.4	288.0	149.0	105.0	311.0	473.0	200.0	107.0	123.0	95.3	201.0
TALDO1	604.0	625.0	514.0	472.0	686.0	572.0	594.0	496.0	534.0	441.0	433.0	944.0	571.0	573.0	701.0	513.0	535.0	534.0	469.0	719.0	629.0	438.0	554.0	669.0	467.0	450.0	688.0	590.0	396.0	603.0	415.0	500.0	508.0	437.0	544.0	521.0	732.0	485.0	497.0	670.0	658.0	709.0	589.0	674.0	584.0	588.0	574.0	781.0	615.0
JUN	243.75	354.25	448.25	249.4	335.15	148.475	202.7	364.75	210.15	230.75	349.0	323.0	299.5	366.5	325.0	156.7	309.0	163.0	304.25	222.6	409.25	302.25	307.5	341.25	193.975	282.75	164.225	328.25	310.25	204.15001	275.75	435.25	390.0	344.75	243.75	242.75	181.45	417.5	350.75	288.25	262.0	291.5	468.25	207.275	477.0	155.925	289.45	222.0	311.375
NQO1	913.6667	511.66666	153.0	260.4	685.0	848.0	486.0	411.0	145.16667	426.66666	103.86667	461.33334	162.53334	715.3333	368.66666	145.63333	359.0	501.0	860.0	118.96667	541.3333	747.6667	547.6667	547.0	580.6667	270.0	388.66666	308.0	160.76666	640.3333	478.66666	250.86665	779.6667	159.76666	313.33334	197.26666	486.0	500.33334	888.3333	492.0	509.33334	376.66666	451.33334	443.66666	170.26666	846.6667	159.5	585.3333	358.66666
SHC1	202.65	245.85	192.9	238.8	277.3	197.45	290.8	181.15	396.0	314.4	265.7	209.95	221.85	192.3	262.7	239.0	289.1	240.25	303.0	278.0	247.5	245.55	231.3	207.85	254.4	330.0	236.5	249.5	342.25	379.0	233.1	292.95	331.5	260.0	319.5	187.35	280.5	270.5	261.0	228.0	221.2	216.55	219.7	192.05	213.25	260.0	205.35	202.75	183.6
GSTO1	302.0	494.0	433.0	617.0	561.0	565.0	659.0	475.0	515.0	551.0	724.0	615.0	549.0	463.0	491.0	591.0	632.0	624.0	509.0	570.0	568.0	323.0	590.0	405.0	578.0	635.0	591.0	584.0	636.0	520.0	538.0	547.0	633.0	534.0	597.0	467.0	438.0	654.0	511.0	422.0	509.0	618.0	587.0	516.0	519.0	670.0	586.0	707.0	577.0
SQSTM1	201.875	128.04251	150.75	204.575	216.26001	135.8525	126.95	169.875	150.0175	226.5	134.47499	174.675	124.5	155.56999	123.05	116.375	203.3125	163.325	184.225	156.76001	154.30751	227.0	160.035	143.485	156.335	144.4	179.5625	166.84999	188.025	186.74998	135.65752	144.75002	251.35	186.775	132.12498	120.25	148.6	110.505	170.72002	151.22499	160.95	158.79999	120.9675	141.52501	120.55	139.2	232.62498	137.075	132.9625
VBP1	159.0	311.0	288.0	236.0	253.0	259.0	215.0	211.0	245.0	142.0	212.0	293.0	369.0	246.0	334.0	322.0	222.0	280.0	261.0	221.0	298.0	223.0	168.0	263.0	238.0	260.0	350.0	226.0	119.0	186.0	422.0	324.0	251.0	264.0	289.0	301.0	282.0	360.0	281.0	323.0	312.0	333.0	250.0	187.0	371.0	401.0	405.0	406.0	317.0
JUNB	502.0	674.0	1050.0	600.0	326.0	363.0	381.0	450.0	581.0	563.0	891.0	440.0	666.0	364.0	413.0	256.0	527.0	454.0	618.0	538.0	709.0	451.0	489.0	558.0	546.0	739.0	480.0	413.0	362.0	576.0	609.0	404.0	371.0	780.0	748.0	458.0	644.0	680.0	674.0	452.0	618.0	340.0	740.0	499.0	672.0	528.0	649.0	840.0	444.0
ITGA3	171.0	107.0	63.8	44.5	81.2	180.0	105.0	67.4	104.0	207.0	143.0	92.2	102.0	56.2	69.9	69.9	585.0	92.7	51.9	108.0	68.9	105.0	110.0	59.4	72.4	87.4	111.0	115.0	129.0	121.0	71.0	42.7	64.4	81.8	53.3	77.7	180.0	70.0	79.6	34.2	81.6	50.4	103.0	127.0	80.5	137.0	110.0	211.0	80.4
MARS	129.83333	103.0	116.63333	94.0	104.0	149.8	121.9	101.26667	79.566666	114.5	98.46667	166.33333	119.36667	200.06667	110.833336	134.83333	138.43333	165.66667	146.3	147.16667	126.833336	133.73334	121.833336	143.73334	117.53333	129.5	107.56666	151.76666	103.6	94.1	158.8	98.166664	168.16667	97.399994	107.799995	99.299995	139.93333	146.7	118.9	127.93333	119.5	115.299995	105.06667	107.299995	108.96667	159.76666	155.66667	160.40001	126.4
RRM1	125.5	209.0	231.0	176.0	187.0	308.0	222.0	184.5	199.0	142.0	141.0	396.5	308.5	238.5	307.5	241.0	208.0	371.0	197.0	254.0	293.5	165.5	257.0	290.0	180.0	243.0	261.0	217.0	192.55	181.5	203.0	217.5	266.0	176.5	343.5	267.5	260.5	258.5	160.5	276.5	220.0	197.0	239.0	267.5	222.5	226.0	244.0	181.0	258.0
DKC1	194.33333	342.0	314.33334	193.33333	244.66667	235.66667	187.33333	222.66667	256.33334	209.0	269.33334	332.66666	415.66666	238.0	364.33334	302.0	144.7	225.66667	281.33334	249.66667	264.33334	318.33334	240.66667	325.33334	190.33333	211.33333	319.33334	230.0	272.0	114.86667	361.0	389.66666	248.33333	318.66666	191.0	247.0	154.26666	225.66667	282.66666	233.33333	229.33333	245.66667	212.33333	230.66667	355.0	276.0	359.33334	298.66666	300.66666
SUPT5H	190.0	191.0	162.0	95.2	158.0	147.0	121.0	143.0	152.0	177.0	145.0	167.0	152.0	156.0	174.0	293.0	161.0	163.0	101.0	158.0	146.0	197.0	182.0	145.0	165.0	188.0	141.0	186.0	202.0	178.0	177.0	160.0	234.0	95.2	132.0	127.0	228.0	158.0	121.0	152.0	157.0	151.0	150.0	107.0	132.0	220.0	91.6	136.0	199.0
PYGB	330.0	312.0	560.0	569.0	371.0	523.0	270.0	813.0	187.0	941.0	378.0	184.0	292.0	505.0	361.0	213.0	245.0	290.0	683.0	360.0	292.0	927.0	653.0	1310.0	268.0	201.0	2560.0	352.0	234.0	740.0	509.0	421.0	669.0	944.0	251.0	163.0	142.0	135.0	314.0	737.0	215.0	796.0	331.0	502.0	877.0	695.0	1390.0	763.0	509.0
QSOX1	114.0	116.0	86.9	101.0	111.0	273.0	193.0	64.2	145.0	60.3	179.0	123.0	86.8	132.0	79.8	75.4	79.7	150.0	111.0	70.8	53.6	55.6	149.0	119.0	90.0	98.0	73.3	75.3	112.0	162.0	77.4	70.1	83.2	64.6	192.0	115.0	168.0	92.5	86.3	45.4	150.0	53.3	66.2	72.3	161.0	83.0	164.0	145.0	94.2
SUPT4H1	105.0	210.0	183.0	150.0	205.5	116.65	115.5	192.5	139.75	249.5	189.5	235.0	168.5	113.95	140.5	162.5	180.5	112.7	152.5	88.95	164.0	168.5	374.5	159.0	112.5	137.35	136.5	171.5	257.0	108.35	220.5	180.0	135.5	103.85	118.85	165.5	81.95	181.5	155.5	89.9	131.5	202.0	166.5	84.4	143.0	128.5	206.5	174.5	160.5
RCN2	64.2	131.0	143.0	105.05	139.0	144.5	156.5	146.0	126.0	136.5	135.0	159.5	134.5	157.5	145.5	136.5	120.0	156.5	88.75	89.8	167.5	88.6	105.05	125.5	103.8	98.05	59.5	91.8	60.45	103.45	166.0	134.0	188.5	105.6	152.5	162.5	120.5	164.0	106.15	119.5	69.05	73.55	171.0	181.5	95.6	102.4	138.0	136.0	189.5
CTSC	321.0	218.0	547.0	622.0	410.0	651.0	419.0	470.0	338.0	296.0	426.0	396.0	352.0	323.0	297.0	539.0	576.0	280.0	282.0	497.0	417.0	267.0	212.0	416.0	594.0	692.0	453.0	273.0	198.0	417.0	541.0	274.0	397.0	569.0	353.0	423.0	513.0	531.0	337.0	334.0	581.0	276.0	444.0	580.0	371.0	479.0	371.0	532.0	475.0
PPIF	229.0	188.5	182.0	158.0	162.5	253.5	200.5	169.5	202.0	136.7	139.5	326.5	244.0	177.0	232.5	196.0	240.0	264.5	209.0	131.5	173.5	141.45	227.5	169.5	162.5	206.0	250.0	194.5	126.55	53.399998	243.5	143.4	265.0	195.5	254.0	176.5	124.5	229.0	165.5	407.0	154.0	133.05	225.0	292.0	236.0	283.5	227.0	237.0	216.5
AHSA1	302.0	160.0	228.0	196.0	188.0	350.0	250.0	237.0	268.0	173.0	212.0	259.0	273.0	227.0	322.0	323.0	187.0	247.0	312.0	286.0	205.0	244.0	279.0	589.0	237.0	202.0	388.0	161.0	177.0	219.0	259.0	205.0	310.0	234.0	223.0	259.0	224.0	187.0	277.0	326.0	244.0	169.0	185.0	359.0	471.0	394.0	251.0	361.0	191.0
RPL41	4750.0	4450.0	4660.0	5270.0	4000.0	5180.0	5570.0	5570.0	5020.0	5360.0	5070.0	5150.0	5460.0	5790.0	4800.0	5160.0	4810.0	5400.0	5480.0	5230.0	5490.0	4960.0	4940.0	4750.0	5480.0	5540.0	4800.0	5310.0	4220.0	5400.0	5420.0	5310.0	5480.0	5170.0	5960.0	5060.0	5790.0	5050.0	5550.0	5870.0	5530.0	5720.0	5400.0	5880.0	5490.0	6470.0	4820.0	5970.0	5540.0
PUM2	263.0	275.5	366.0	279.5	351.5	216.5	246.0	351.5	283.0	307.5	294.5	293.5	281.5	293.0	317.0	254.5	243.0	262.0	313.5	255.5	387.5	280.5	246.5	293.0	320.0	307.5	321.5	331.5	327.0	316.5	331.0	358.0	289.5	293.0	244.5	265.0	220.5	295.5	301.0	265.0	313.5	341.0	414.5	197.0	260.5	219.0	284.0	209.5	274.5
PRCP	105.0	101.0	257.0	292.0	255.0	108.0	227.0	255.0	417.0	206.0	347.0	93.5	223.0	142.0	141.0	209.0	213.0	176.0	138.0	246.0	243.0	165.0	77.1	288.0	218.0	326.0	167.0	190.0	155.0	222.0	122.0	275.0	182.0	270.0	267.0	408.0	197.0	129.0	181.0	168.0	243.0	175.0	194.0	239.0	210.0	176.0	397.0	141.0	329.0
MYH11	4259.55	290.6775	2069.75	1342.125	2627.025	245.375	760.05	599.675	562.675	368.8	131.9575	50.6025	340.975	366.625	833.4925	177.35	1565.8	1454.025	323.575	612.1	924.1	384.425	87.100006	226.775	1386.925	97.052505	156.525	512.95	975.9	2429.55	272.9	1537.775	212.25	519.425	255.45	199.55	437.65	121.36	383.55	267.15	314.38	263.95	349.525	975.5	1688.775	506.6	80.1575	132.3	143.05249
USP7	181.43333	233.59999	214.93333	211.13335	220.8	161.63333	165.56667	223.5	172.93333	256.33334	169.03334	244.23334	170.66667	223.40001	302.33334	242.7	120.5	156.26666	306.5	181.76666	232.13335	267.0	199.26666	230.83333	176.23334	200.23334	215.3	215.73334	298.26666	180.8	212.23334	239.56667	168.0	154.93333	139.46666	280.26666	147.0	226.43333	228.36665	257.63333	158.40001	229.26666	207.73334	139.4	210.63335	229.03333	215.86665	188.36665	218.8
PPP1R11	488.0	459.0	373.0	345.0	591.0	525.0	456.0	476.0	398.0	350.0	403.0	357.0	330.0	395.0	446.0	379.0	387.0	442.0	422.0	472.0	373.0	424.0	465.0	515.0	418.0	339.0	538.0	517.0	452.0	403.0	447.0	288.0	448.0	376.0	307.0	498.0	537.0	379.0	469.0	541.0	433.0	387.0	295.0	365.0	386.0	359.0	514.0	558.0	358.0
GRSF1	150.85	138.42499	149.925	140.225	128.775	184.25	174.05	150.8	124.049995	119.774994	111.15	203.55	128.875	129.075	145.2	156.575	154.25	139.275	167.6	119.375	107.899994	125.9	152.25	181.525	129.32501	166.125	173.125	143.475	87.075	116.975	148.225	132.8	158.65	138.05	151.475	166.25	112.125	177.8	146.0	191.4	126.1	131.9	142.475	132.625	147.825	120.225	181.225	172.375	158.15
NFKBIA	511.0	515.0	474.0	501.0	323.0	376.0	392.0	562.0	626.0	458.0	985.0	299.0	474.0	269.0	358.0	713.0	763.0	465.0	443.0	722.0	345.0	533.0	911.0	438.0	372.0	532.0	527.0	180.0	605.0	506.0	375.0	420.0	660.0	674.0	609.0	379.0	525.0	254.0	356.0	300.0	698.0	265.0	247.0	856.0	682.0	642.0	490.0	635.0	488.0
G3BP1	199.53333	123.96667	175.26666	187.0	172.7	241.66667	157.83333	176.90001	149.36667	125.56667	141.83333	190.33333	206.66667	215.0	203.2	209.86665	204.33333	159.96666	160.40001	205.33333	204.0	200.23334	168.46666	161.66667	166.43333	261.33334	160.46666	157.53334	192.0	179.23334	201.06667	211.0	234.33333	198.13335	200.0	171.43333	187.3	258.0	171.66667	188.33333	173.40001	153.96666	182.96667	205.33333	197.83333	174.09999	225.33333	154.7	195.96667
TSN	102.1	118.200005	138.43333	116.1	156.63333	137.59999	120.1	109.63333	130.26666	104.03333	106.6	168.46666	152.46666	151.63333	125.46667	138.73334	110.56667	150.59999	140.66667	122.700005	183.0	120.86667	127.0	126.5	110.23334	150.8	129.16667	169.2	104.9	144.66667	181.2	143.3	143.40001	136.56667	123.700005	208.90001	162.36667	141.5	140.96666	150.73334	143.06667	142.5	218.8	119.86667	133.5	136.46666	140.0	149.03334	152.5
LAMB1	130.0	132.5	163.5	251.5	196.5	125.5	230.0	121.85	262.5	189.5	295.0	125.5	168.0	176.0	189.0	72.05	185.5	257.0	170.5	200.5	173.5	80.95	186.0	116.5	303.5	198.5	99.75	113.0	154.5	171.5	162.5	207.5	329.5	231.5	216.0	107.8	163.0	135.5	155.5	114.5	172.0	110.3	123.0	187.0	257.5	181.5	134.5	86.35	144.0
TGFBI	273.0	1170.0	1470.0	1700.0	1660.0	788.0	1030.0	1350.0	1720.0	2690.0	2500.0	1070.0	1520.0	1530.0	1730.0	366.0	2100.0	1470.0	1620.0	1810.0	1590.0	1050.0	1370.0	991.0	1590.0	830.0	1100.0	3220.0	1890.0	937.0	1250.0	1430.0	1730.0	889.0	1540.0	697.0	1130.0	1570.0	2260.0	1400.0	641.0	2100.0	1760.0	2120.0	1700.0	1660.0	1880.0	1140.0	826.0
PFDN1	95.9	67.7	82.6	95.3	108.0	76.3	103.0	106.0	87.8	123.0	95.2	115.0	77.8	83.0	91.5	89.2	149.0	110.0	99.5	106.0	108.0	87.1	101.0	69.0	105.0	120.0	99.9	117.0	96.5	98.1	86.0	90.8	131.0	79.0	99.6	99.2	90.1	112.0	111.0	116.0	90.7	106.0	128.0	72.1	87.9	101.0	124.0	113.0	101.0
IGFBP4	526.0	325.0	533.0	232.0	810.0	114.0	443.0	284.0	697.0	695.0	613.0	172.0	448.0	335.0	279.0	318.0	574.0	589.0	286.0	602.0	416.0	335.0	479.0	316.0	600.0	736.0	370.0	424.0	646.0	513.0	321.0	551.0	558.0	743.0	626.0	287.0	432.0	218.0	327.0	207.0	479.0	315.0	380.0	518.0	669.0	380.0	242.0	251.0	351.0
IDH3B	168.0	112.23334	232.66667	240.66667	263.66666	145.16667	176.33333	212.0	157.16667	97.96667	156.96666	191.33333	152.93333	195.66667	110.56667	168.16667	131.76666	217.33333	195.66667	196.2	188.96667	400.66666	160.0	95.36667	166.13333	127.333336	117.03333	111.63333	211.0	145.53334	125.833336	118.5	173.13335	199.09999	131.66667	179.06667	97.93333	194.5	184.33333	221.43333	165.7	101.700005	324.0	388.66666	216.43333	208.13335	286.66666	256.0	161.66667
ELF3	334.0	839.5	753.0	477.5	496.0	401.5	252.35	474.0	593.0	777.5	598.0	590.0	627.0	684.5	526.5	484.5	154.15	291.0	390.15	346.0	507.0	792.5	850.5	427.0	274.8	285.85	398.5	450.0	672.5	399.5	438.0	324.0	222.95	389.5	282.0	448.0	558.0	330.0	570.0	371.0	307.5	358.5	696.0	277.0	422.5	566.0	538.5	461.5	533.0
AAMP	145.0	138.0	150.0	98.9	156.0	151.0	126.0	112.0	153.0	108.0	111.0	135.0	139.0	78.2	100.0	145.0	122.0	146.0	101.0	136.0	142.0	122.0	166.0	123.0	116.0	136.0	156.0	119.0	132.0	137.0	151.0	121.0	129.0	124.0	125.0	160.0	141.0	105.0	120.0	117.0	155.0	118.0	250.0	135.0	164.0	178.0	167.0	204.0	165.0
TOMM70A	224.45	199.25	237.0	189.55	216.9	216.0	207.0	226.0	218.0	205.25	176.35	308.0	213.5	196.05	218.5	214.65	176.95	171.35	224.0	247.0	216.5	215.15	202.65	302.5	194.75	260.5	279.5	257.5	270.6	170.1	301.5	204.4	210.0	214.0	215.5	287.5	162.4	334.5	219.6	281.0	227.65	250.25	215.0	187.7	223.0	296.5	242.5	261.5	246.0
SRM	152.0	131.0	124.0	78.5	119.0	192.0	144.0	93.1	117.0	105.0	113.0	224.0	156.0	138.0	132.0	243.0	134.0	123.0	126.0	138.0	87.4	127.0	135.0	129.0	122.0	109.0	143.0	135.0	108.0	55.8	134.0	94.7	95.4	124.0	105.0	97.1	68.0	98.2	97.9	164.0	84.1	122.0	67.4	163.0	140.0	125.0	184.0	179.0	129.0
NCBP2	116.15	135.35	211.0	100.3	196.25	111.65	103.35	125.15	147.85	147.75	136.7	165.2	161.5	91.5	161.95	93.15	112.25	123.5	99.15	151.0	192.0	159.65	131.75	172.0	91.85	138.65	126.6	105.55	102.05	88.7	144.4	117.55	118.1	113.05	129.1	156.75	86.75	95.55	111.85	120.45	101.95	103.7	155.1	133.8	184.35	158.9	151.35	134.65	150.55
CBX1	95.3	108.0	176.0	115.0	166.0	137.0	141.0	171.0	177.0	169.0	190.0	140.0	170.0	156.0	171.0	129.0	292.0	159.0	109.0	188.0	192.0	141.0	112.0	233.0	107.0	142.0	113.0	114.0	141.0	108.0	141.0	171.0	196.0	140.0	135.0	144.0	101.0	140.0	90.3	97.2	118.0	109.0	147.0	155.0	132.0	151.0	198.0	124.0	141.0
UBE2N	194.53333	239.0	223.3	230.26666	174.16667	281.66666	253.33333	260.33334	201.76666	138.46666	178.33333	350.66666	289.0	274.33334	258.0	191.0	186.66667	224.33333	261.0	319.33334	291.0	259.66666	211.33333	299.33334	240.0	266.33334	305.66666	279.33334	223.66667	155.3	345.66666	243.0	320.0	243.33333	266.66666	278.0	272.0	377.33334	281.0	399.33334	272.0	210.66667	274.33334	246.96667	205.0	340.33334	339.66666	373.66666	299.0
APOD	203.0	84.5	150.0	135.0	178.0	57.7	43.3	70.5	133.0	709.0	1200.0	56.3	194.0	68.0	68.6	56.0	94.2	185.0	144.0	114.0	266.0	81.3	72.1	166.0	390.0	289.0	158.0	133.0	168.0	151.0	83.1	88.5	88.3	98.9	67.8	158.0	259.0	52.2	195.0	76.3	275.0	122.0	68.5	80.6	79.7	84.4	58.7	55.7	63.2
ARF5	201.0	222.0	199.0	182.0	217.0	150.0	191.0	167.0	177.0	127.0	199.0	169.0	200.0	225.0	198.0	184.0	197.0	174.0	221.0	209.0	184.0	230.0	150.0	126.0	201.0	179.0	221.0	157.0	269.0	144.0	177.0	196.0	166.0	167.0	130.0	152.0	121.0	188.0	198.0	188.0	149.0	226.0	189.0	273.0	253.0	258.0	202.0	198.0	253.0
ATP6V1F	445.0	348.0	349.0	464.0	387.0	279.0	370.0	320.0	315.0	316.0	440.0	324.0	438.0	357.0	343.0	314.0	458.0	336.0	514.0	443.0	315.0	349.0	277.0	285.0	392.0	345.0	421.0	365.0	335.0	236.0	394.0	354.0	334.0	340.0	281.0	284.0	223.0	337.0	467.0	354.0	301.0	503.0	282.0	516.0	379.0	382.0	405.0	450.0	253.0
RPA1	107.0	159.0	104.7	150.5	112.6	150.0	165.5	130.0	189.5	89.35	150.5	125.0	120.4	177.0	109.45	323.0	132.0	222.0	140.0	126.5	150.5	221.5	160.0	125.0	121.85	151.5	107.0	110.5	120.05	104.95	138.5	111.05	98.85	92.7	171.0	175.0	140.5	177.0	134.0	132.0	136.5	94.85	222.0	98.4	136.5	133.5	125.0	92.65	190.5
EIF4A1	1040.6666	1072.3334	749.3333	872.3333	770.4666	1288.6666	1223.0333	758.43335	993.3333	761.2	1205.6666	974.2	766.0	827.3333	890.6667	954.3333	790.8667	1060.1	890.3333	885.60004	875.0	1264.3334	1122.2333	866.0334	937.0	841.0	781.93335	701.73334	1166.6666	658.9667	892.6667	811.6667	733.60004	737.6667	1095.6666	1111.0	881.8333	1076.6666	909.6667	854.3	1016.6667	657.2	1155.4333	731.0	995.3333	823.3333	968.6667	817.56665	852.6667
ZFP36	742.0	676.0	867.0	769.0	368.0	646.0	549.0	427.0	510.0	898.0	1240.0	482.0	560.0	448.0	439.0	207.0	735.0	483.0	648.0	422.0	516.0	350.0	742.0	383.0	599.0	744.0	438.0	338.0	281.0	499.0	569.0	275.0	351.0	929.0	757.0	298.0	495.0	892.0	662.0	441.0	816.0	318.0	452.0	306.0	359.0	504.0	701.0	539.0	377.0
PSMA3	378.0	233.0	364.0	325.0	330.0	650.0	456.0	391.0	331.0	209.0	310.0	354.0	541.0	422.0	411.0	364.0	388.0	562.0	313.0	529.0	454.0	509.0	385.0	605.0	487.0	416.0	597.0	347.0	200.0	388.0	435.0	348.0	607.0	368.0	472.0	514.0	404.0	405.0	467.0	652.0	446.0	252.0	279.0	507.0	411.0	481.0	546.0	614.0	439.0
CTNNB1	510.0	544.0	685.0	307.0	520.0	878.0	441.0	405.0	662.0	479.0	464.0	331.0	778.0	404.0	451.0	619.0	451.0	1040.0	682.0	534.0	725.0	595.0	716.0	489.0	599.0	532.0	413.0	596.0	500.0	451.0	420.0	696.0	432.0	568.0	949.0	433.0	701.0	577.0	667.0	564.0	556.0	613.0	757.0	503.0	490.0	456.0	492.0	343.0	381.0
UBL3	85.65	208.0	121.5	149.5	166.5	86.25	104.0	138.5	149.5	203.5	130.0	154.0	154.0	178.0	132.5	100.9	92.3	95.25	183.0	123.0	134.5	139.5	83.05	126.0	157.0	114.5	159.0	299.5	138.5	164.0	137.5	126.5	105.0	123.0	109.0	188.5	159.5	109.5	267.0	155.5	116.0	260.5	118.0	82.850006	105.5	110.0	227.0	122.0	135.0
DUSP3	127.1	102.200005	136.63333	123.53333	155.63333	88.799995	113.63333	113.666664	120.56667	168.3	113.799995	89.56667	146.5	96.03333	105.5	77.53333	161.86667	125.76667	119.03333	147.83333	104.799995	122.299995	98.100006	135.3	125.600006	99.13333	144.03334	142.09999	129.40001	122.86667	105.200005	166.0	146.06667	165.73332	130.53334	115.63334	95.26666	98.36667	125.23333	108.36667	111.96667	121.96667	112.5	174.59999	143.93333	120.799995	114.56667	140.63333	81.46667
FHL1	250.02002	53.76	263.8	174.57999	241.2	55.619995	149.5	196.08	113.02	237.78	129.26	34.940002	70.38	101.36	93.759995	59.76	146.2	154.38	112.340004	96.86	109.44	55.1	28.579998	68.659996	211.66	82.67999	73.46	105.92	147.02	203.74	98.94	164.86002	62.68	132.01999	60.579998	90.0	97.53999	55.32	93.759995	74.36	114.31999	67.58	100.78001	107.71999	127.86	98.32	47.04	58.440002	62.840004
ZNHIT1	205.0	198.0	184.0	229.0	251.0	146.0	268.0	139.0	170.0	137.0	167.0	200.0	202.0	209.0	168.0	175.0	192.0	192.0	221.0	204.0	165.0	216.0	137.0	135.0	184.0	131.0	187.0	184.0	186.0	100.0	158.0	196.0	137.0	128.0	152.0	202.0	94.0	174.0	237.0	177.0	140.0	192.0	188.0	163.0	154.0	231.0	167.0	208.0	175.0
SAR1A	133.66667	130.03333	103.86667	112.9	95.333336	134.73334	141.13333	111.56667	99.23334	110.200005	123.43333	167.36667	149.23334	120.166664	114.1	126.5	145.06667	189.03333	181.43333	110.93333	141.56667	84.700005	88.1	117.76666	115.86667	144.53334	100.6	90.299995	123.700005	114.666664	132.83333	113.69999	97.26666	104.1	176.7	158.5	104.700005	118.9	89.99334	283.33334	115.96667	100.43334	100.1	129.83333	107.76666	124.299995	89.700005	130.16667	97.166664
PABPN1	398.66666	222.66667	214.0	227.83333	216.33333	255.66667	250.66667	257.66666	212.33333	241.66667	254.59999	197.56667	250.33333	262.0	299.33334	283.0	215.33333	236.66667	204.33333	241.33333	198.59999	330.66666	242.56667	239.33333	216.0	212.23334	224.3	155.40001	238.0	226.0	204.33333	215.0	272.0	205.0	205.66667	201.0	216.0	187.40001	211.33333	271.0	184.66667	165.13333	211.33333	220.46667	223.0	256.33334	171.66667	232.83333	160.3
TRIP12	229.0	188.0	192.0	187.0	260.0	229.0	222.0	213.0	251.0	195.0	249.0	245.0	201.0	147.0	173.0	249.0	262.0	177.0	128.0	193.0	285.0	163.0	220.0	199.0	203.0	198.0	203.0	215.0	163.0	238.0	253.0	213.0	229.0	221.0	222.0	201.0	303.0	201.0	164.0	270.0	247.0	138.0	272.0	146.0	158.0	161.0	169.0	227.0	208.0
KDM5B	88.455	92.2	79.55	113.15	95.515	88.3625	80.7	144.6925	141.6	123.5225	117.7125	83.965	95.4525	115.625	129.0	122.3625	113.7425	71.8425	81.8975	98.0	92.2575	153.375	134.1	119.55	82.915	119.9825	102.895	90.0	94.875	247.2	112.1975	98.225	103.54	84.619995	82.885	96.225	172.4575	117.91	86.875	129.675	66.5925	102.6	72.68	60.4825	82.9325	124.525	104.025	96.1875	73.6375
ACTG1	4411.25	3866.25	4662.5	3568.75	3827.5	4966.25	4462.5	4000.0	4811.25	4155.0	4723.75	4141.25	4706.25	3391.25	4322.5	3991.25	4913.75	4146.25	3297.5	4246.25	4410.0	4022.5	4477.5	4765.0	4395.0	4488.75	4333.75	4070.0	4942.5	4827.5	4288.75	4430.0	4430.0	4348.75	4762.5	4633.75	4117.5	4180.0	4273.75	4052.5	4696.25	4377.5	4532.5	3655.0	4210.0	4443.75	4602.5	4480.0	4377.5
LAMP1	585.625	1080.5	483.675	612.4	620.95	314.75	495.1	387.675	668.85	726.0	607.8	546.0	615.5	491.45	697.65	520.55	759.5	496.45	1136.5	760.5	577.925	790.0	338.3	610.475	463.625	508.6	845.0	940.0	817.0	639.975	529.775	491.9	541.675	571.65	438.25	619.15	666.875	409.075	859.05	630.025	531.1	737.9	574.25	619.675	527.575	565.475	505.7	584.775	528.625
GYG1	217.0	195.0	226.5	233.0	283.5	220.5	211.5	175.0	221.0	214.0	191.5	244.0	225.5	241.0	254.5	204.0	195.5	273.0	163.0	238.0	231.5	190.5	151.0	208.0	258.0	220.0	218.5	254.0	220.5	250.5	178.0	201.0	238.0	261.5	307.5	237.0	210.0	269.5	212.5	336.5	172.0	207.5	229.0	206.5	264.5	397.0	130.5	209.5	230.5
MCM3	152.0	221.0	267.0	183.0	256.0	293.0	232.0	242.0	259.0	141.0	162.0	345.0	259.0	292.0	364.0	302.0	188.0	323.0	231.0	289.0	376.0	198.0	371.0	239.0	206.0	327.0	279.0	244.0	344.0	161.0	343.0	315.0	414.0	243.0	282.0	248.0	231.0	355.0	193.0	282.0	242.0	189.0	352.0	226.0	226.0	312.0	347.0	261.0	369.0
VAMP2	102.03333	110.53333	69.833336	36.433334	77.1	67.1	70.6	67.5	88.200005	78.9	84.666664	52.899998	54.833332	95.5	63.06667	71.333336	86.96667	83.86666	79.06667	63.13333	46.533337	93.03333	71.23333	50.600002	74.03333	64.566666	55.5	60.7	98.200005	77.23333	66.799995	48.63333	55.733334	75.3	64.4	59.36667	91.69999	50.3	74.166664	64.299995	80.50001	80.13333	68.06667	51.966663	72.833336	40.466667	46.833332	28.066666	83.0
RAE1	142.94667	227.15999	186.48999	130.13	170.10333	108.35999	91.07	128.79668	145.91	169.54668	120.10333	222.45667	188.2	130.98	214.68	125.26666	110.43667	114.079994	148.27	108.15333	140.18333	218.11334	123.666664	181.7	100.31	118.93	177.59334	122.223335	157.72	88.73334	105.68	259.76334	256.05667	146.56667	101.333336	172.54333	126.72	104.5	131.52666	164.11	117.93667	142.70332	181.23334	238.7	242.87334	146.26666	167.60333	205.03333	291.43332
CLIC4	109.166664	100.1	211.59999	184.43333	150.43333	56.099995	171.7	89.4	296.0	145.0	230.66667	39.556667	193.86665	220.73334	111.166664	67.70333	233.53333	164.23334	101.399994	234.0	205.36665	73.5	59.900005	153.0	271.06668	220.13335	77.799995	141.36667	123.63333	223.93333	97.333336	176.46667	127.5	171.76666	265.16666	138.23334	188.3	118.56667	171.09999	140.23334	144.36665	139.63333	104.0	127.93334	143.06667	135.7	70.666664	81.26667	83.066666
CLSTN1	293.0	369.0	309.0	253.0	374.0	311.0	349.0	444.0	310.0	360.0	388.0	358.0	321.0	355.0	248.0	253.0	351.0	321.0	326.0	316.0	323.0	414.0	500.0	411.0	305.0	300.0	381.0	278.0	267.0	328.0	246.0	289.0	235.0	288.0	339.0	256.0	371.0	237.0	316.0	370.0	289.0	497.0	189.0	320.0	212.0	318.0	272.0	301.0	242.0
SORD	181.55	171.05	163.0	145.7	132.5	276.5	145.3	261.0	147.25	103.45	131.1	273.5	177.1	193.05	193.7	125.7	91.15	176.55	100.1	96.5	174.65	223.8	224.5	136.65	130.6	102.1	31.0	139.3	90.1	83.95	235.2	160.25	183.8	164.7	192.5	132.85	104.8	109.35	88.75	164.35	156.8	124.0	202.5	232.0	180.5	135.45	211.0	291.5	222.95
FSCN1	66.05	95.2	76.9	106.2	72.0	202.4	116.5	67.75	225.2	120.2	148.05	50.5	94.35	170.15	100.9	92.2	384.5	133.65	354.0	177.75	102.0	50.699997	256.5	62.9	163.5	278.5	53.699997	68.9	93.3	236.5	108.1	117.25	102.05	139.8	258.0	73.95	321.5	84.3	90.2	66.6	127.1	76.7	46.4	139.95	92.9	89.8	52.95	119.45	70.15
ID2	188.26666	133.83333	283.03333	181.59999	194.33333	166.0	170.5	171.59999	176.03333	74.933334	115.56667	219.8	160.5	154.90001	142.26666	173.06667	98.0	203.56667	86.793335	99.13334	172.3	96.799995	62.5	120.0	176.63335	225.56667	104.26667	196.59999	119.200005	158.2	207.83333	103.03333	99.74667	123.03333	160.56667	110.76666	169.0	163.36667	115.53333	151.86667	174.23334	130.43333	266.0	114.600006	74.1	97.920006	162.56667	194.36665	124.63333
GOLGA4	115.6	136.6	140.3	127.6	118.2	166.4	140.6	142.35	155.0	146.0	92.25	163.65	217.0	155.8	125.35	152.0	147.5	154.9	147.45	151.0	141.0	155.5	141.05	154.8	127.5	127.5	147.45	147.6	207.5	131.6	170.5	166.0	175.5	170.0	142.0	111.15	182.0	148.0	121.3	183.0	163.0	146.5	153.05	156.5	144.0	118.75	142.4	104.6	133.0
UQCRQ	1000.0	534.0	778.0	1130.0	1020.0	1010.0	1110.0	1010.0	508.0	809.0	738.0	1230.0	977.0	872.0	818.0	1070.0	775.0	848.0	890.0	721.0	891.0	677.0	1000.0	583.0	1020.0	763.0	935.0	925.0	962.0	592.0	996.0	730.0	829.0	620.0	822.0	895.0	544.0	1180.0	1030.0	1010.0	776.0	1010.0	1200.0	1000.0	1030.0	1040.0	1070.0	1180.0	1110.0
SAMM50	94.9	136.6	110.9	168.5	163.0	183.0	156.0	155.5	141.2	101.05	135.05	157.5	91.4	76.05	92.6	194.0	92.9	201.5	112.95	97.45	126.35	102.75	187.5	145.25	132.6	110.05	140.85	156.2	96.9	94.75	146.9	139.15	86.85	110.1	112.95	146.5	112.3	169.0	102.0	84.3	117.75	121.35	181.5	121.9	146.5	136.9	159.0	178.5	180.5
DCTD	113.63333	107.46667	159.33333	157.0	168.63333	160.33333	185.66667	193.0	176.33333	171.16667	133.23334	230.33333	190.33333	161.46666	131.86667	128.03334	202.33333	172.66667	145.03334	132.3	125.76666	116.13333	157.40001	165.0	151.36667	183.33333	167.66667	193.0	123.06667	195.66667	126.63333	168.26666	211.66667	152.06667	187.33333	119.46667	138.5	154.0	159.0	219.0	141.76666	151.56667	244.0	186.43333	165.2	132.83333	117.0	202.0	157.73334
ETF1	171.5	110.15	166.0	191.95	174.5	208.5	184.5	190.5	170.5	143.2	128.8	280.0	199.5	177.45	143.9	215.0	225.5	235.5	173.0	172.0	182.5	130.05	205.0	137.0	162.0	195.5	200.5	222.5	99.45	185.0	200.0	158.0	240.5	187.5	209.5	178.0	130.65	285.5	182.5	204.0	141.9	138.15	190.5	184.0	168.0	184.5	194.5	215.0	166.0
SNW1	128.56667	97.06667	109.03333	122.76666	102.9	123.56667	112.53333	134.40001	114.399994	113.966675	118.63333	100.9	125.9	121.73334	122.799995	158.0	118.56667	137.66667	126.6	117.666664	104.73333	149.16667	130.33333	182.23334	135.03334	104.299995	133.5	99.93333	116.03333	126.73334	104.299995	107.6	123.86667	110.26666	122.96667	123.9	126.666664	92.53333	116.63334	122.6	110.13333	99.56667	92.200005	124.93333	128.06667	151.66667	137.66667	139.5	116.23334
GLB1	153.0	227.0	303.0	346.0	254.0	205.0	299.0	253.0	286.0	244.0	206.0	247.0	265.0	237.0	185.0	197.0	219.0	230.0	190.0	228.0	330.0	274.0	164.0	263.0	198.0	189.0	321.0	247.0	174.0	159.0	204.0	186.0	292.0	162.0	271.0	292.0	179.0	313.0	197.0	284.0	192.0	260.0	319.0	232.0	277.0	298.0	334.0	176.0	258.0
NME1	525.0	385.0	451.0	373.0	453.0	637.0	474.0	491.0	395.0	534.0	380.0	700.0	761.0	408.0	476.0	619.0	573.0	582.0	363.0	499.0	406.0	411.0	391.0	567.0	291.0	344.0	502.0	402.0	432.0	140.0	546.0	489.0	699.0	550.0	427.0	494.0	220.0	486.0	330.0	381.0	306.0	340.0	482.0	771.0	477.0	477.0	901.0	739.0	462.0
PODXL	122.0	141.0	121.0	318.0	133.0	195.0	145.0	72.4	152.0	171.0	168.0	171.0	242.0	224.0	107.0	103.0	666.0	91.5	86.0	247.0	149.0	96.0	194.0	123.0	185.0	306.0	83.5	156.0	165.0	256.0	184.0	235.0	182.0	294.0	192.0	124.0	243.0	150.0	156.0	128.0	141.0	64.2	218.0	352.0	150.0	141.0	134.0	173.0	169.0
FAT1	616.0	383.0	552.0	643.0	643.0	819.0	820.0	585.0	601.0	747.0	508.0	924.0	517.0	412.0	738.0	160.0	1000.0	523.0	778.0	418.0	454.0	474.0	769.0	517.0	562.0	944.0	620.0	541.0	486.0	710.0	851.0	910.0	778.0	433.0	390.0	205.0	405.0	1300.0	914.0	1120.0	574.0	449.0	743.0	585.0	513.0	618.0	942.0	1470.0	524.0
TMX4	71.066666	48.569996	95.46334	104.73334	131.3	100.119995	85.40667	71.82	77.83666	51.323334	80.03333	55.603333	56.130005	78.526665	57.953335	69.543335	78.34333	65.310005	324.52667	55.319996	82.35667	95.10667	51.50333	41.73	113.95333	60.11667	45.020004	61.48	81.26667	93.700005	49.49	66.05666	66.07	78.71	80.55666	79.05334	66.12	101.35999	166.40334	71.51667	77.48333	62.396664	57.58	77.75667	62.733334	69.39667	77.25	107.88333	68.63
SEC23B	134.09999	96.73334	196.0	173.33333	183.76666	163.76666	141.53334	120.93333	106.96667	97.96667	130.3	94.4	157.63333	141.06667	103.166664	136.13333	147.59999	152.73334	226.66667	162.86667	159.2	211.66667	181.16667	92.299995	151.06667	99.166664	217.66667	99.5	130.90001	105.1	117.96667	84.566666	130.46666	100.5	134.33333	153.2	90.666664	130.16667	183.86665	214.0	173.40001	107.46667	184.0	205.43333	162.63333	184.33333	200.56667	147.93333	128.8
DDX39A	286.0	388.0	342.0	393.0	257.0	394.0	280.0	335.0	252.0	329.0	184.0	551.0	302.0	309.0	445.0	413.0	225.0	369.0	245.0	285.0	280.0	391.0	459.0	412.0	351.0	251.0	416.0	233.0	405.0	170.0	480.0	327.0	216.0	268.0	253.0	292.0	279.0	373.0	221.0	422.0	330.0	267.0	417.0	353.0	428.0	394.0	333.0	321.0	412.0
SFPQ	220.66667	262.0	248.0	228.66667	269.0	313.33334	271.66666	305.66666	212.66667	213.33333	223.66667	328.66666	283.66666	321.66666	257.66666	270.0	204.66667	318.66666	191.33333	266.66666	269.66666	315.0	286.66666	276.0	259.0	290.0	226.33333	259.0	260.33334	236.0	257.33334	325.66666	271.33334	255.33333	279.33334	257.0	253.33333	292.66666	254.66667	312.66666	265.66666	237.33333	283.33334	262.33334	233.66667	260.66666	303.33334	273.0	364.66666
IRAK1	474.0	813.0	653.0	604.0	438.0	452.0	600.0	380.0	484.0	467.0	532.0	685.0	913.0	548.0	807.0	564.0	672.0	608.0	639.0	546.0	580.0	547.0	781.0	510.0	581.0	589.0	822.0	625.0	408.0	501.0	957.0	1130.0	648.0	690.0	430.0	563.0	441.0	494.0	674.0	564.0	693.0	776.0	515.0	596.0	1150.0	929.0	873.0	1170.0	622.0
TXNL1	400.0	302.0	311.0	352.0	284.0	430.0	443.0	348.0	390.0	306.0	391.0	253.0	258.0	306.0	366.0	482.0	379.0	540.0	241.0	338.0	337.0	348.0	464.0	374.0	423.0	299.0	316.0	557.0	356.0	493.0	338.0	332.0	281.0	319.0	445.0	235.0	377.0	359.0	325.0	235.0	461.0	333.0	278.0	333.0	271.0	285.0	433.0	560.0	383.0
SMC1A	67.835	147.365	163.25	79.165	155.95	115.99	128.975	76.855	102.75	73.235	102.95	108.7	187.85	136.725	148.71	115.7	95.55	137.35	162.55	134.3	140.7	91.385	86.8	142.0	134.25	131.65	159.4	92.45	116.25	73.25	176.0	151.4	109.95	121.7	113.55	150.5	91.48	124.05	226.75	180.5	136.05	174.65	121.6	123.15	142.3	148.3	243.55	141.25	189.45
ANXA2	3216.6667	1836.6666	1416.6666	1580.0	1530.0	3156.6667	2540.0	1570.0	1866.6666	2020.0	2200.0	2076.6667	2063.3333	1680.0	1840.0	2633.3333	3973.3333	1906.6666	2286.6667	1590.0	1753.3334	1463.3334	2290.0	1173.3334	1696.6666	1953.3334	1903.3334	1293.3334	1420.0	3193.3333	2286.6667	1500.0	1903.3334	1343.3334	1916.6666	1600.0	2236.6667	1840.0	1906.6666	1706.6666	2046.6666	1493.3334	2103.3333	1826.6666	1966.6666	1843.3334	2436.6667	3430.0	1473.3334
NISCH	230.0	206.0	204.0	228.0	186.0	166.0	184.0	198.0	225.0	319.0	414.0	159.0	212.0	176.0	186.0	279.0	202.0	237.0	166.0	239.0	244.0	221.0	302.0	188.0	268.0	257.0	195.0	205.0	272.0	241.0	185.0	241.0	167.0	252.0	218.0	164.0	238.0	159.0	165.0	171.0	264.0	271.0	177.0	193.0	180.0	157.0	165.0	120.0	166.0
EIF3H	809.0	672.0	981.0	941.0	903.0	537.0	711.0	1300.0	1000.0	779.0	731.0	1190.0	1050.0	969.0	973.0	1160.0	728.0	754.0	1420.0	810.0	635.0	886.0	689.0	1280.0	688.0	1020.0	1110.0	1040.0	591.0	711.0	940.0	955.0	1300.0	1060.0	641.0	851.0	851.0	793.0	814.0	1030.0	802.0	823.0	683.0	1230.0	1430.0	653.0	1110.0	1420.0	957.0
ZC3H15	266.6	206.73334	254.18333	183.19	235.39	224.69334	217.90666	243.27333	216.63335	211.07332	175.40666	349.6	245.02667	143.90666	274.62668	213.09001	190.30333	227.99333	185.64	254.0	291.42	221.00667	205.89	299.76	174.21667	227.78333	219.34999	226.69334	158.71333	184.07666	273.09335	238.0	284.86334	222.2	209.68666	314.21335	219.57	233.65999	189.13666	300.27667	268.53665	183.93333	263.55667	273.29	246.32	175.09999	264.4	239.18333	242.77667
PPP4R1	154.0	97.2	98.7	118.0	95.6	183.0	153.0	111.0	151.0	118.0	136.0	80.8	100.0	125.0	113.0	156.0	247.0	197.0	106.0	153.0	115.0	90.1	228.0	118.0	150.0	158.0	92.7	142.0	112.0	159.0	114.0	117.0	136.0	110.0	138.0	99.5	142.0	99.7	142.0	107.0	118.0	100.0	81.7	123.0	91.8	93.5	140.0	147.0	105.0
KRT18	4790.0	2280.0	1840.0	1600.0	1790.0	3650.0	2920.0	1850.0	2400.0	3060.0	1690.0	4100.0	2630.0	2740.0	2680.0	2060.0	3280.0	1940.0	2530.0	3370.0	1640.0	3230.0	3800.0	2210.0	2820.0	2810.0	3160.0	2840.0	1940.0	1590.0	3260.0	1720.0	2470.0	1860.0	2360.0	3050.0	4050.0	3170.0	3470.0	2690.0	3880.0	2480.0	2110.0	2470.0	2120.0	3570.0	3750.0	3890.0	2630.0
COX7A2	563.0	615.0	622.0	526.0	828.0	698.0	741.0	863.0	499.0	422.0	466.0	1010.0	558.0	675.0	663.0	968.0	553.0	877.0	490.0	648.0	774.0	498.0	581.0	624.0	625.0	529.0	596.0	658.0	759.0	535.0	877.0	691.0	452.0	535.0	719.0	873.0	739.0	924.0	576.0	567.0	695.0	777.0	818.0	529.0	474.0	675.0	805.0	659.0	1020.0
INPPL1	193.0	223.0	194.0	178.0	224.0	185.0	160.0	182.0	206.0	230.0	244.0	212.0	211.0	117.0	244.0	154.0	160.0	166.0	102.0	171.0	183.0	233.0	234.0	200.0	130.0	146.0	167.0	195.0	239.0	176.0	180.0	212.0	238.0	131.0	163.0	156.0	188.0	154.0	126.0	159.0	186.0	103.0	206.0	163.0	192.0	186.0	103.0	159.0	210.0
OAT	465.0	380.0	297.0	370.0	249.0	241.0	104.0	330.0	391.0	174.0	303.0	424.0	414.0	209.0	386.0	191.0	296.0	650.0	614.0	398.0	242.0	233.0	103.0	316.0	386.0	363.0	64.9	378.0	197.0	223.0	506.0	357.0	441.0	411.0	255.0	276.0	341.0	241.0	345.0	126.0	344.0	424.0	96.6	274.0	320.0	459.0	440.0	323.0	453.0
PHB2	662.0	640.0	716.0	672.0	802.0	929.0	969.0	1110.0	676.0	645.0	733.0	1050.0	790.0	1040.0	724.0	1230.0	520.0	1060.0	715.0	864.0	817.0	693.0	1080.0	882.0	1050.0	608.0	802.0	980.0	645.0	492.0	730.0	873.0	1300.0	860.0	1010.0	723.0	1020.0	1010.0	782.0	1070.0	926.0	777.0	935.0	736.0	751.0	1040.0	1080.0	669.0	966.0
IFITM1	1895.0	1925.0	1525.0	2200.0	1260.0	1855.0	1605.0	1135.0	1054.5	1710.0	709.5	2550.0	1660.0	987.0	1905.0	726.0	1220.0	1185.0	1285.0	1850.0	1355.0	2680.0	1715.0	1515.0	1085.0	1200.0	1725.0	1835.0	1140.0	926.5	1100.0	1505.0	1330.0	1095.0	1210.0	2540.0	1195.0	1210.0	2045.0	467.5	1525.0	1670.0	1830.0	2445.0	1925.0	1945.0	1860.0	1750.0	2025.0
PPP1R12A	107.13333	84.566666	102.666664	102.4	92.73334	108.46667	107.6	112.0	102.36667	75.0	103.200005	105.666664	105.13333	110.0	99.166664	86.03333	135.0	97.700005	102.96667	110.93333	121.0	116.53333	87.5	86.166664	125.0	138.0	81.13334	89.1	100.700005	117.333336	119.666664	122.166664	122.0	97.700005	108.333336	96.06667	161.66667	140.0	127.56667	136.66667	152.33333	97.666664	91.799995	101.5	108.833336	103.4	81.96667	138.66667	135.33333
CNN2	255.0	220.0	194.0	177.0	171.0	154.0	184.0	181.0	271.0	278.0	273.0	216.0	200.0	204.0	216.0	176.0	222.0	179.0	205.0	248.0	171.0	190.0	160.0	168.0	196.0	252.0	240.0	301.0	160.0	237.0	133.0	185.0	176.0	228.0	241.0	174.0	245.0	246.0	210.0	270.0	165.0	218.0	160.0	228.0	271.0	238.0	240.0	165.0	136.0
PWP1	145.2	154.5	121.46667	133.46666	101.56667	157.96666	137.66667	164.96666	137.03334	116.76666	131.59999	154.93333	151.26666	146.26666	165.83333	161.86667	136.26666	132.53334	156.33333	176.16667	147.5	205.63335	165.0	154.59999	125.26666	173.5	143.86667	130.43333	130.73334	100.9	148.36667	168.86667	173.86665	149.0	143.86667	146.2	181.96667	173.93333	137.59999	167.13333	163.0	127.9	165.8	159.76666	168.26666	117.799995	190.73334	186.7	168.53334
ICMT	85.6	83.043335	71.09	71.94666	75.816666	116.13333	102.4	78.503334	83.02334	69.253334	78.64	123.083336	97.01666	103.003334	74.369995	114.27334	128.14667	143.47	73.46667	94.09333	88.48334	84.03333	144.21333	87.549995	76.41	75.9	108.76333	87.81	66.38333	90.32333	72.89001	72.37667	72.746666	89.543335	117.34333	72.78	88.86667	72.92667	72.08667	120.01	85.61001	72.07	68.49	115.12333	64.486664	88.57666	118.19334	97.71667	88.81
ALDH9A1	221.0	197.0	228.0	209.0	318.0	235.0	224.0	230.0	242.0	211.0	238.0	175.0	253.0	305.0	253.0	333.0	148.0	253.0	303.0	173.0	177.0	276.0	263.0	202.0	249.0	250.0	200.0	177.0	216.0	286.0	189.0	272.0	353.0	195.0	335.0	183.0	192.0	282.0	200.0	318.0	224.0	212.0	300.0	137.0	208.0	253.0	147.0	199.0	273.0
AP1G2	278.0	141.0	101.0	107.0	99.6	162.0	138.0	156.0	87.6	153.0	163.0	86.1	132.0	123.0	157.0	122.0	89.4	112.0	132.0	97.8	85.1	269.0	252.0	184.0	132.0	75.5	185.0	85.4	147.0	90.8	124.0	93.1	128.0	90.2	87.9	85.4	106.0	80.7	133.0	144.0	117.0	92.8	100.0	83.3	152.0	140.0	84.8	140.0	92.7
RUVBL1	119.0	108.0	153.0	99.2	145.0	154.0	121.0	118.0	130.0	106.0	99.4	216.0	178.0	98.7	138.0	142.0	109.0	136.0	128.0	154.0	121.0	151.0	162.0	217.0	88.7	190.0	163.0	133.0	120.0	90.0	162.0	137.0	192.0	173.0	124.0	162.0	82.7	217.0	97.3	187.0	90.9	118.0	148.0	166.0	159.0	264.0	139.0	224.0	101.0
CALD1	233.375	182.9	311.11252	323.0	265.275	121.424995	278.28754	135.66249	503.47498	271.5125	352.75	66.2	285.56253	215.95	257.325	117.862495	340.7125	301.35	170.675	348.0875	309.9	122.12501	103.93751	187.11249	420.3875	299.2625	136.675	167.76251	257.45	489.4	166.55	335.13748	221.275	433.7625	358.78748	198.4375	354.90002	157.3625	248.2625	177.3	207.2625	194.1375	161.08751	304.8125	243.85	163.425	170.17499	68.9125	123.65
GPAA1	235.33333	137.66667	163.66667	143.33333	154.66667	201.33333	145.0	158.0	209.66667	165.33333	143.0	158.66667	156.66667	116.03333	173.66667	364.33334	134.33333	149.0	310.0	216.0	141.0	162.0	183.0	247.0	170.66667	255.33333	327.0	153.0	160.33333	204.66667	136.0	179.0	400.33334	173.0	184.66667	165.0	197.66667	131.33333	143.33333	189.33333	203.66667	140.33333	134.66667	368.66666	285.33334	179.0	185.0	130.0	225.33333
PRDX3	471.0	424.0	467.0	428.0	385.0	511.0	458.0	450.0	376.0	192.0	472.0	409.0	587.0	393.0	358.0	418.0	372.0	522.0	580.0	607.0	508.0	318.0	447.0	506.0	429.0	374.0	562.0	439.0	288.0	280.0	615.0	429.0	460.0	323.0	462.0	487.0	453.0	514.0	352.0	422.0	378.0	437.0	535.0	451.0	537.0	457.0	672.0	444.0	507.0
MBTPS1	90.2	96.9	112.15	128.1	124.25	105.6	103.95	132.5	127.8	102.2	123.65	117.4	92.1	122.5	107.5	111.35	87.65	100.0	107.55	107.55	128.5	124.0	112.0	145.0	115.7	96.15	102.9	115.55	112.65	128.0	97.5	104.4	87.05	107.6	103.05	108.65	104.0	90.05	114.95	118.35	84.85	98.6	94.3	63.7	80.4	84.55	120.35	91.2	82.8
NBL1	894.0	810.5	454.5	348.0	481.0	473.5	784.0	330.0	1089.5	649.5	736.0	517.5	520.5	795.0	299.0	369.5	280.5	563.5	388.5	634.5	435.5	554.0	773.5	634.0	732.5	375.5	502.0	465.0	520.5	817.0	514.0	300.0	220.5	704.5	721.0	339.5	592.5	384.0	565.0	584.5	470.5	598.5	344.0	713.5	370.5	498.5	335.5	519.0	504.0
SND1	588.0	700.0	642.0	580.0	652.0	313.0	564.0	478.0	505.0	510.0	422.0	690.0	665.0	604.0	596.0	454.0	561.0	606.0	832.0	680.0	677.0	628.0	474.0	519.0	628.0	548.0	651.0	716.0	730.0	406.0	646.0	824.0	512.0	697.0	422.0	508.0	360.0	576.0	667.0	494.0	544.0	814.0	538.0	664.0	818.0	613.0	626.0	610.0	637.0
DARS	190.35	156.5	153.0	137.8	251.5	116.95	120.9	168.5	153.0	186.0	152.0	208.5	140.5	129.0	192.5	186.1	134.0	110.75	152.5	128.0	179.0	168.5	111.5	147.5	154.0	132.45	127.75	124.5	114.9	100.0	164.5	142.0	104.25	139.05	116.0	180.0	102.1	138.5	127.5	102.45	126.2	134.15	258.0	133.25	138.05	108.55	380.0	111.4	144.5
INSIG1	346.0	160.5	149.03334	84.6	165.73334	214.66667	248.66667	99.833336	195.66667	130.2	93.63333	127.9	197.16667	105.9	168.59999	119.46667	143.90001	240.66667	141.73334	110.9	200.40001	105.26666	170.63333	154.09999	181.63335	87.56667	139.76666	82.6	82.066666	86.43333	192.46667	80.833336	105.06667	274.66666	207.66667	122.200005	70.166664	217.8	137.90001	109.4	146.43333	100.63333	144.33333	119.833336	115.26666	116.833336	291.33334	91.5	121.0
RRAGA	266.0	258.0	312.0	360.0	416.0	240.0	366.0	329.0	422.0	454.0	326.0	243.0	197.0	421.0	355.0	306.0	346.0	335.0	276.0	334.0	360.0	238.0	225.0	257.0	327.0	322.0	282.0	270.0	318.0	348.0	342.0	286.0	379.0	338.0	328.0	379.0	302.0	297.0	291.0	331.0	309.0	285.0	395.0	284.0	331.0	361.0	242.0	205.0	271.0
ACP1	237.96667	220.0	283.66666	216.66667	286.0	241.66667	235.33333	265.0	214.0	161.83333	179.73334	348.66666	291.33334	258.66666	234.66667	171.0	214.66667	311.0	175.13335	217.96667	370.0	217.0	192.73334	232.0	210.93333	214.3	238.0	224.03333	158.36667	179.23334	224.33333	217.5	218.93333	214.43333	264.23334	238.0	165.06667	212.93333	205.43333	244.0	247.26666	263.46667	431.66666	271.6	216.93333	245.66667	245.73334	297.66666	256.0
IER3	953.0	1710.0	2270.0	900.0	1180.0	588.0	872.0	998.0	1150.0	1050.0	2540.0	1600.0	1530.0	476.0	1210.0	353.0	2000.0	994.0	959.0	965.0	1680.0	1060.0	4090.0	1540.0	523.0	1030.0	1290.0	863.0	1850.0	1190.0	1390.0	742.0	1130.0	756.0	1800.0	1030.0	1010.0	1100.0	895.0	669.0	753.0	978.0	1730.0	1230.0	1110.0	1020.0	1600.0	1340.0	778.0
EIF2B1	139.0	163.0	140.0	160.0	125.0	159.0	149.0	141.0	151.0	103.0	132.0	174.0	173.0	178.0	135.0	156.0	132.0	143.0	197.0	169.0	116.0	191.0	124.0	148.0	143.0	157.0	184.0	178.0	135.0	110.0	162.0	148.0	188.0	142.0	144.0	214.0	162.0	171.0	155.0	172.0	149.0	157.0	142.0	141.0	162.0	137.0	159.0	210.0	159.0
CYB5B	252.0	181.5	127.45	163.3	225.5	185.5	218.5	107.7	199.5	156.5	92.15	230.0	185.0	169.9	226.5	87.7	164.0	230.0	406.5	196.0	184.0	177.0	105.4	213.5	148.7	125.55	298.0	199.5	85.5	222.5	182.0	113.2	120.65	159.1	116.85	236.5	226.0	199.0	219.0	180.0	182.0	124.5	125.7	151.45	120.25	191.5	182.25	359.5	104.85
FXR1	90.9	94.799995	122.799995	112.1	158.33333	120.13333	123.76666	140.23334	158.06667	107.9	104.76666	123.93333	116.96667	98.9	120.76666	137.43333	145.66667	138.83333	84.799995	124.93333	144.56667	139.3	90.46667	156.06667	103.96667	193.0	114.700005	123.4	139.5	154.66667	117.03333	123.5	143.33333	160.93333	168.16667	126.53333	162.33333	118.799995	97.46667	147.33333	146.66667	134.66667	113.36667	108.13333	116.23334	134.33333	124.46667	120.36667	96.43333
CPSF1	311.36667	122.43333	185.96667	129.23334	112.93333	139.59999	148.06667	198.06667	198.46667	178.86665	115.5	159.26666	148.96666	164.33333	198.40001	162.43333	144.93333	224.90001	202.13335	158.73334	121.06667	152.3	186.53333	199.40001	106.56667	203.59999	281.1	144.06667	159.5	99.13333	153.7	205.73334	311.06668	190.46667	119.96667	127.93333	116.86667	119.700005	117.9	182.7	151.36667	121.76666	178.90001	323.4	356.46667	144.83333	117.700005	121.73334	118.666664
CLPTM1	207.0	168.5	179.5	135.0	154.5	173.0	164.5	204.0	181.0	206.0	182.0	149.5	181.5	166.0	173.0	328.0	149.5	167.5	203.0	176.5	149.0	155.5	134.5	165.5	123.0	186.0	210.5	189.5	165.5	195.0	156.0	157.5	273.5	172.0	187.0	175.5	210.5	170.0	172.5	197.0	141.5	196.5	146.5	173.5	173.0	251.5	192.0	237.5	119.7
BST2	661.0	77.3	112.0	140.0	70.0	751.0	123.0	76.9	143.0	103.0	111.0	23.0	240.0	180.0	82.9	184.0	274.0	111.0	102.0	564.0	108.0	234.0	206.0	90.9	283.0	511.0	143.0	93.8	76.3	499.0	110.0	179.0	695.0	203.0	194.0	74.1	311.0	92.9	142.0	119.0	473.0	72.7	56.7	279.0	98.1	99.1	52.7	411.0	415.0
IFNGR2	346.0	331.0	420.0	459.0	452.0	274.0	276.0	354.0	344.0	589.0	591.0	251.0	393.0	393.0	306.0	214.0	368.0	341.0	445.0	386.0	362.0	326.0	292.0	402.0	449.0	381.0	484.0	462.0	425.0	344.0	351.0	330.0	401.0	263.0	387.0	346.0	430.0	261.0	427.0	316.0	461.0	647.0	564.0	267.0	368.0	427.0	344.0	379.0	306.0
KDM3B	223.0	151.0	196.5	220.5	216.0	190.5	170.0	213.0	147.0	187.0	204.5	205.5	174.0	200.5	188.5	213.5	175.0	174.0	165.0	174.0	234.5	172.5	249.0	150.0	232.0	189.5	192.5	173.5	255.5	234.5	194.0	195.0	199.5	161.0	167.0	191.5	160.5	224.5	200.5	204.5	163.5	200.0	204.0	144.0	177.5	161.5	185.5	147.0	182.5
TSTA3	414.5	200.5	128.35	122.5	158.0	376.0	232.5	137.25	163.0	176.0	79.1	426.5	182.0	235.0	237.0	387.5	136.3	257.5	511.5	178.0	89.3	217.5	566.0	192.0	121.35	202.0	313.0	201.5	147.85	201.0	156.0	133.15	317.5	139.95	457.5	131.25	333.5	210.0	224.5	229.5	152.5	186.5	235.0	276.5	293.0	191.5	147.5	183.0	125.4
TNC	110.35	154.25	250.3	50.95	144.9	55.449997	442.0	40.85	562.0	34.45	62.6	37.55	141.45	48.449997	146.05	116.35	457.0	282.25	26.65	237.0	168.2	51.35	45.15	50.2	208.1	97.15	21.5	46.100002	160.0	107.65	30.45	269.45	138.55	212.0	225.25	124.25	94.25	76.45	105.6	71.8	39.1	18.3	42.7	328.5	227.4	124.2	126.75	41.05	65.75
SCARB2	61.06667	84.700005	150.66667	176.3	76.86667	119.200005	113.93334	117.06667	213.56667	112.9	108.23334	77.1	135.40001	123.43333	84.933334	79.76667	184.5	176.8	130.8	136.43333	160.3	72.73333	61.966663	204.96667	130.46666	149.13333	142.09999	236.3	115.96667	185.93333	133.86667	117.06667	131.93333	210.66667	180.56667	206.2	123.86667	118.1	163.03334	196.90001	118.56667	129.76666	176.90001	131.56667	99.333336	71.46667	96.26666	127.93333	63.8
JAK1	341.0	324.0	422.0	558.0	586.0	405.0	550.0	663.0	567.0	399.0	547.0	463.0	567.0	530.0	360.0	440.0	524.0	514.0	485.0	556.0	429.0	460.0	466.0	373.0	537.0	537.0	442.0	521.0	424.0	627.0	441.0	592.0	457.0	477.0	447.0	375.0	432.0	622.0	536.0	498.0	591.0	460.0	574.0	527.0	468.0	377.0	404.0	477.0	521.0
UBE2L6	389.0	170.0	239.0	390.0	151.0	558.0	263.0	269.0	194.0	219.0	190.0	176.0	167.0	259.0	145.0	288.0	308.0	359.0	133.0	305.0	217.0	430.0	312.0	245.0	437.0	433.0	375.0	229.0	197.0	255.0	184.0	242.0	435.0	327.0	268.0	384.0	239.0	217.0	291.0	148.0	425.0	177.0	210.0	624.0	250.0	289.0	256.0	402.0	432.0
KRT19	1280.0	1320.0	713.0	479.0	821.0	2880.0	1640.0	432.0	1160.0	1360.0	1270.0	1540.0	1530.0	875.0	734.0	566.0	3140.0	1160.0	438.0	1160.0	1070.0	952.0	1210.0	994.0	415.0	547.0	864.0	1390.0	863.0	776.0	1040.0	492.0	564.0	554.0	603.0	443.0	1510.0	518.0	773.0	333.0	844.0	675.0	864.0	826.0	925.0	994.0	683.0	2910.0	694.0
PACSIN2	418.0	360.0	259.0	456.0	352.0	334.0	361.0	305.0	237.0	249.0	265.0	221.0	307.0	351.0	230.0	307.0	296.0	292.0	421.0	231.0	217.0	271.0	428.0	280.0	261.0	246.0	387.0	411.0	335.0	306.0	265.0	287.0	207.0	282.0	322.0	232.0	381.0	237.0	300.0	231.0	277.0	392.0	321.0	309.0	301.0	271.0	236.0	348.0	222.0
COPS5	273.0	234.0	289.0	292.0	276.0	237.0	223.0	323.0	334.0	264.0	165.0	485.0	291.0	335.0	378.0	323.0	294.0	329.0	539.0	305.0	205.0	317.0	287.0	428.0	207.0	360.0	388.0	255.0	217.0	247.0	280.0	291.0	425.0	302.0	278.0	332.0	381.0	254.0	295.0	308.0	218.0	223.0	240.0	267.0	334.0	238.0	351.0	173.0	349.0
CNIH	299.0	124.0	190.0	180.0	211.0	298.0	314.0	286.0	253.0	127.0	192.0	211.0	267.0	263.0	182.0	293.0	228.0	391.0	273.0	215.0	198.0	200.0	195.0	359.0	296.0	233.0	222.0	174.0	103.0	268.0	280.0	169.0	332.0	243.0	363.0	261.0	268.0	229.0	204.0	242.0	240.0	141.0	167.0	219.0	187.0	214.0	202.0	280.0	189.0
HSPG2	187.1	244.0	168.0	201.5	200.1	164.75	169.25	63.2	284.0	201.2	260.0	100.35	174.0	135.05	154.2	97.05	144.25	158.65	119.25	203.5	215.0	154.25	158.75	95.85	154.15	206.5	96.4	172.5	219.0	287.5	94.5	223.0	123.5	242.5	248.5	102.3	166.0	88.55	145.5	111.1	158.45	116.75	117.95	202.8	206.5	152.65	86.05	150.5	143.0
ITGA6	253.0	468.5	665.5	353.5	451.5	444.0	451.5	585.0	572.5	345.5	301.5	631.0	522.5	330.5	416.0	251.0	902.0	421.5	278.0	402.5	637.5	252.0	634.5	646.0	340.0	400.5	270.0	651.0	378.5	510.0	636.5	507.5	210.5	350.0	492.0	590.0	455.5	610.0	348.0	559.5	593.0	398.5	567.5	222.5	363.0	332.0	429.0	465.5	395.0
ARL1	91.63333	112.86667	85.5	106.0	86.86667	142.40001	135.36667	118.46667	106.46667	71.166664	104.4	110.833336	109.833336	149.93333	93.799995	126.833336	93.06667	145.96666	160.5	127.666664	109.36667	120.43333	84.6	110.1	123.73334	100.96667	106.53333	102.46667	110.73334	98.96667	110.299995	104.06667	117.93333	104.53333	156.23334	108.4	160.59999	130.66667	128.09999	133.56667	122.1	122.666664	126.26666	94.36667	100.166664	98.96667	143.93333	123.46667	140.83333
ACSL3	230.66667	126.1	157.2	112.9	160.0	218.0	114.166664	87.23334	111.0	158.66667	112.06667	122.63333	111.96667	117.0	188.66667	238.33333	147.0	159.0	156.40001	98.700005	169.09999	103.03333	153.33333	120.5	177.33333	96.36667	131.96666	118.63334	178.33333	123.166664	231.66667	114.13333	121.53333	141.96666	128.83333	177.36665	143.43333	135.16667	122.06667	175.63335	114.833336	135.0	188.66667	103.0	127.36667	136.93333	159.33333	112.333336	113.63333
SMC4	109.73334	130.59999	178.0	142.33333	132.43333	204.43333	150.46666	136.33333	143.5	109.06667	95.299995	217.66667	190.0	164.0	200.33333	225.66667	166.0	235.93333	123.666664	185.0	186.66667	132.26666	157.06667	190.0	160.33333	271.0	163.23334	149.66667	145.16667	189.33333	203.0	187.66667	166.0	154.66667	197.33333	164.66667	183.66667	219.33333	105.06667	266.0	182.66667	151.66667	140.33333	159.33333	120.53333	200.0	160.83333	125.666664	181.0
RPS17	1926.0	2493.5	2269.0	2040.75	2267.25	2036.0	2126.0	2615.25	1786.25	2617.25	2184.5	2537.0	2273.75	2252.75	2252.25	2693.0	1729.5	2456.25	1969.25	1547.75	2337.25	1831.0	2209.75	1651.25	1693.75	2008.5	1639.25	1935.0	1652.25	1813.5	2418.75	2389.5	2292.25	2332.25	2131.5	1961.75	2010.0	2332.25	1506.25	1920.75	1731.5	1834.75	2419.25	3043.75	2541.5	1704.25	2291.75	2247.25	2577.0
TIMP1	849.0	1390.0	1030.0	1510.0	833.0	816.0	1180.0	654.0	2190.0	2060.0	2960.0	424.0	1400.0	921.0	1290.0	1310.0	2080.0	1530.0	1720.0	1590.0	1540.0	782.0	780.0	1100.0	1940.0	2010.0	900.0	739.0	1200.0	2040.0	819.0	1830.0	1480.0	1490.0	2520.0	1010.0	1980.0	892.0	1390.0	546.0	1950.0	949.0	782.0	1230.0	1740.0	1090.0	1100.0	1150.0	1080.0
GJA1	143.0	216.0	220.0	442.0	273.0	125.0	271.0	125.0	758.0	265.0	415.0	113.0	228.0	217.0	233.0	233.0	209.0	226.0	154.0	350.0	227.0	84.6	101.0	157.0	459.0	378.0	124.0	157.0	255.0	381.0	153.0	360.0	315.0	345.0	638.0	165.0	204.0	184.0	240.0	110.0	207.0	270.0	101.0	192.0	122.0	175.0	122.0	278.0	206.0
MARCKS	273.475	263.25	265.0	175.65	239.25	163.525	361.5	244.25	379.25	238.25	290.5	186.975	225.25	309.0	282.5	186.4	208.8	172.8	211.9	307.5	309.75	259.75	140.575	291.5	315.1	365.5	218.5	172.5	200.0	309.5	194.575	294.75	181.5	373.5	254.75	328.0	328.25	330.5	304.0	266.5	394.25	288.75	235.75	234.0	263.0	220.75	199.05	157.3	175.225
USP14	250.5	154.5	227.0	260.0	178.0	316.0	245.0	194.5	220.5	189.5	254.0	174.5	201.0	215.0	240.0	348.5	386.5	393.5	176.5	326.0	231.0	208.0	244.0	217.5	224.5	271.0	198.0	340.5	274.0	312.0	317.0	289.0	281.5	274.0	211.0	229.5	197.5	248.5	265.0	224.5	272.5	187.0	194.0	267.5	223.0	208.0	254.0	303.0	215.0
GYS1	186.0	128.0	126.0	133.0	112.0	194.0	147.0	121.0	127.0	125.0	126.0	136.0	114.0	118.0	165.0	151.0	97.8	118.0	89.3	143.0	110.0	122.0	170.0	121.0	134.0	101.0	142.0	115.0	115.0	123.0	166.0	150.0	134.0	124.0	131.0	100.0	119.0	138.0	110.0	107.0	124.0	115.0	101.0	107.0	117.0	160.0	112.0	162.0	126.0
AKAP1	267.875	420.625	458.475	253.9	395.35	246.275	206.2	523.4	261.55	573.125	351.375	407.25	426.5	343.025	364.95	195.04	180.975	195.3	254.875	173.425	348.7	441.0	347.55	538.025	193.95	183.775	372.275	385.275	550.525	204.575	532.55	432.325	302.45	380.45	211.975	427.975	209.05	285.85	269.775	269.85	251.475	385.925	395.3	152.20001	365.8	335.7	358.825	436.925	374.5825
PSMA1	329.66666	564.0	545.0	524.0	636.6667	674.0	512.0	531.3333	593.3333	468.33334	479.0	855.0	647.6667	410.66666	595.6667	471.0	560.6667	539.3333	423.66666	676.3333	587.0	434.33334	530.3333	806.3333	495.33334	604.6667	585.0	605.0	396.66666	522.3333	383.0	487.66666	504.33334	461.66666	510.66666	638.6667	592.0	527.3333	503.66666	600.3333	613.3333	509.33334	554.3333	712.6667	523.0	543.0	746.6667	734.0	633.0
C3orf37	59.65	82.95	82.95	67.4	75.25	87.7	77.7	83.05	75.15	70.15	58.449997	94.65	87.9	73.85	93.85	116.9	61.25	101.2	76.75	90.6	89.75	87.6	95.7	84.55	63.4	92.3	89.6	88.75	116.1	76.4	89.25	84.75	97.95	72.25	83.55	104.75	87.6	120.7	81.9	113.7	67.6	85.5	82.45	78.45	88.2	131.4	107.75	88.55	105.5
SRRT	190.78	206.328	174.91599	131.758	172.888	209.31999	160.246	138.126	128.372	147.012	151.812	208.71402	189.9	179.606	199.752	221.672	146.124	176.624	161.38	171.76	158.056	187.964	309.296	156.196	147.51799	130.23201	187.8	158.394	212.30801	121.376	171.7	190.512	153.194	162.50601	143.904	153.738	122.304	182.554	151.22	161.42	152.83601	190.08	157.55	161.86	176.146	155.116	192.616	149.274	181.616
DLG5	101.1	88.25	81.75	92.95	109.55	91.9	92.25	82.9	103.35	87.05	99.2	110.45	95.4	91.75	112.8	74.4	172.95	143.8	77.95	89.9	90.35	64.35	140.4	69.85	87.55	107.35	65.75	135.75	94.45	125.55	100.4	88.35	78.7	79.85	86.25	70.4	123.1	95.45	74.55	142.9	70.35	79.0	95.9	93.3	84.4	130.6	78.2	84.8	84.1
PMPCB	177.0	146.0	226.0	201.0	209.0	143.0	175.0	151.0	183.0	125.0	212.0	153.0	229.0	160.0	178.0	220.0	137.0	208.0	183.0	252.0	207.0	230.0	148.0	156.0	187.0	165.0	200.0	141.0	236.0	147.0	174.0	248.0	145.0	175.0	154.0	190.0	124.0	181.0	199.0	209.0	187.0	180.0	165.0	198.0	184.0	198.0	255.0	150.0	229.0
TOX4	79.475	65.275	69.725	62.449997	60.975002	78.725	83.325005	84.375	75.9	65.0	64.1	50.674995	74.35	78.45	84.75	86.3	78.15	80.075	85.775	82.375	71.375	102.05	74.625	121.55	75.375	71.275	90.275	67.175	64.7	93.975006	78.075005	70.525	99.600006	66.9	84.549995	89.424995	100.6	60.225	81.925	94.149994	77.675	58.475	60.55	72.0	79.45	72.075	69.125	81.325	57.9
API5	77.225	81.575	88.25	64.475	81.450005	91.0	86.8	79.8	84.075	64.174995	60.8	121.375	86.45	74.645004	93.675	88.725	89.05	89.325005	80.5	90.775	93.524994	82.74999	70.525	123.850006	80.299995	90.175	84.975	98.275	58.275	69.55	75.275	76.425	80.850006	82.700005	92.35	107.975006	81.25	92.625	82.325005	92.4	81.55	80.925	78.600006	97.5	89.975	70.424995	123.15	71.5	84.85
TPD52	271.825	252.0	206.1	193.475	164.975	315.0	232.825	294.4	211.175	144.725	394.5	488.5	227.65	381.5	286.525	281.25	151.5	315.925	433.5	292.175	136.05	280.55	282.425	312.925	161.4	172.15	458.75	214.75	136.25	136.65	260.475	128.525	290.85	205.2	263.85	246.775	285.3	261.525	278.25	326.8	191.85	144.375	229.2	166.125	392.5	201.35	201.0	122.725	166.475
SIGMAR1	179.0	128.5	106.6	91.9	148.0	172.0	157.5	114.5	82.8	147.0	89.65	160.5	149.5	154.5	161.5	151.0	98.6	143.0	105.5	134.5	113.0	131.0	135.5	103.5	91.65	104.0	142.5	128.0	101.85	40.55	149.0	89.55	131.5	115.0	203.5	123.0	51.1	123.5	100.5	150.0	126.0	70.899994	194.0	181.5	135.5	148.0	157.0	118.0	89.45
EGR1	472.5	334.0	394.5	272.5	220.8	259.5	214.0	160.75	238.45	370.0	564.5	250.5	278.0	192.85	195.5	180.0	268.5	187.0	366.0	210.0	357.5	168.5	211.0	173.6	258.0	274.5	183.3	179.75	238.0	365.0	258.0	175.6	225.0	448.5	271.5	155.2	294.0	377.5	311.0	184.0	256.0	204.5	244.5	209.0	144.0	178.65	288.5	170.25	190.25
PNP	255.0	155.0	156.0	158.0	131.0	233.0	257.0	178.0	165.0	135.0	154.0	277.0	230.0	178.0	207.0	246.0	150.0	165.0	193.0	193.0	131.0	222.0	284.0	295.0	187.0	213.0	228.0	142.0	78.4	185.0	193.0	145.0	170.0	198.0	216.0	125.0	148.0	213.0	207.0	296.0	126.0	100.0	122.0	201.0	226.0	235.0	230.0	165.0	117.0
SRSF4	261.0	352.0	304.0	237.0	340.0	385.0	315.0	248.0	313.0	279.0	298.0	390.0	364.0	373.0	249.0	250.0	250.0	303.0	174.0	300.0	264.0	328.0	517.0	281.0	293.0	297.0	204.0	307.0	269.0	270.0	263.0	247.0	199.0	295.0	298.0	250.0	287.0	214.0	287.0	441.0	297.0	328.0	150.0	282.0	269.0	246.0	395.0	280.0	353.0
DNMT1	127.0	153.0	200.0	154.0	132.0	257.0	190.0	143.0	162.0	118.0	110.0	189.0	217.0	178.0	265.0	226.0	167.0	215.0	129.0	187.0	225.0	139.0	319.0	268.0	257.0	191.0	187.0	151.0	162.0	111.0	281.0	214.0	149.0	186.0	238.0	163.0	177.0	263.0	119.0	216.0	188.0	112.0	205.0	215.0	184.0	252.0	228.0	182.0	264.0
PSMC6	162.0	106.0	163.0	122.0	164.0	231.0	206.0	172.0	176.0	127.0	173.0	134.0	187.0	159.0	195.0	170.0	192.0	228.0	136.0	199.0	181.0	224.0	189.0	307.0	168.0	162.0	195.0	124.0	112.0	185.0	173.0	162.0	279.0	126.0	210.0	180.0	233.0	148.0	144.0	242.0	184.0	91.5	159.0	169.0	167.0	171.0	147.0	229.0	162.0
CCND3	170.0	202.0	136.0	697.0	152.0	187.0	168.0	174.0	167.0	161.0	160.0	315.0	144.0	156.0	199.0	259.0	203.0	186.0	159.0	171.0	119.0	174.0	124.0	135.0	132.0	188.0	231.0	189.0	193.0	162.0	167.0	182.0	162.0	162.0	181.0	152.0	209.0	169.0	180.0	228.0	178.0	157.0	156.0	196.0	197.0	199.0	208.0	283.0	257.0
PGRMC2	80.65	48.75	80.05	77.9	94.45	79.4	101.45	102.95	80.7	85.0	63.449997	90.15	76.1	57.85	65.0	80.95	68.7	110.75	108.9	63.449997	69.35	51.050003	82.35	85.9	87.1	95.05	86.2	91.0	47.6	84.75	86.95	81.5	85.15	55.199997	106.95	125.15	69.45	89.8	81.75	98.95	76.85	85.35	111.45	81.4	100.0	65.6	89.5	76.5	87.5
PPP1R10	111.75	92.25	95.5	81.5	112.35	113.65	95.35	108.3	75.6	88.05	107.65	117.75	64.0	109.85	101.15	135.85	58.85	71.55	96.6	80.85	97.3	96.65	131.75	97.85	80.4	61.0	104.45	75.2	131.45	73.35	103.2	112.8	133.75	87.0	79.6	100.9	109.35	128.65	87.35	70.35	125.55	89.5	133.65	78.6	84.35	96.65	99.05	114.2	81.7
ENTPD6	224.0	149.0	357.0	193.0	329.0	176.0	174.0	259.0	145.0	428.0	190.0	100.0	259.0	173.0	127.0	161.0	87.6	149.0	286.0	194.0	255.0	438.0	311.0	340.0	163.0	92.7	577.0	138.0	342.0	181.0	156.0	151.0	339.0	303.0	120.0	170.0	79.7	160.0	244.0	245.0	232.0	261.0	244.0	413.0	412.0	289.0	372.0	276.0	472.0
PSMD7	235.0	285.0	240.0	231.0	299.0	215.0	242.0	248.0	248.0	225.0	195.0	303.0	224.0	345.0	274.0	210.0	197.0	214.0	267.0	246.0	333.0	237.0	218.0	318.0	211.0	211.0	265.0	253.0	110.0	233.0	206.0	226.0	185.0	175.0	218.0	274.0	274.0	216.0	274.0	346.0	169.0	283.0	212.0	187.0	190.0	241.0	217.0	241.0	248.0
PEX19	49.75	63.350002	61.3	61.45	80.8	68.45	70.5	65.0	75.399994	68.3	69.100006	70.4	61.75	58.65	57.1	83.65	80.649994	69.0	79.3	51.25	63.8	70.7	67.850006	79.7	63.3	64.35	83.55	76.2	55.4	97.9	74.95	68.85	106.9	57.45	68.8	72.95	85.05	66.25	62.15	93.0	55.550003	59.2	69.0	57.4	69.6	79.65	67.5	80.4	67.45
NIPSNAP1	334.5	170.5	154.0	141.35	162.0	164.5	191.0	178.0	117.4	120.2	184.5	134.5	166.0	188.5	128.6	213.5	133.5	140.5	292.5	173.0	204.0	181.0	206.5	156.0	129.4	106.45	206.0	113.4	105.55	104.05	95.5	134.4	129.95	171.5	97.85	124.85	91.65	168.5	125.6	115.3	117.15	165.5	142.05	173.5	192.0	111.55	160.0	171.5	121.3
MYBL2	56.9	116.0	87.1	51.6	62.2	74.0	60.3	57.0	71.7	57.9	47.7	125.0	97.4	76.1	135.0	149.0	51.3	103.0	58.0	125.0	179.0	105.0	77.3	87.0	54.0	94.1	131.0	92.3	74.4	38.0	80.8	88.3	132.0	80.5	76.7	96.2	102.0	72.5	53.9	145.0	56.0	55.9	58.1	127.0	93.3	152.0	127.0	102.0	117.0
RANBP2	87.86666	96.0	150.76666	121.833336	116.73334	151.36667	123.56667	135.76666	123.4	123.76666	107.23334	136.26666	134.03334	200.66667	130.63333	134.76666	117.26666	117.26666	100.0	108.299995	140.56667	95.56667	179.63335	117.73334	131.23334	118.9	107.73334	127.86667	126.5	151.26666	137.33333	135.06667	118.1	119.86667	208.33333	133.16667	156.46666	130.33333	107.36666	134.53334	178.66667	100.9	187.66667	90.63333	101.46667	80.63333	117.76666	108.666664	99.46667
TUBG1	172.0	163.0	142.0	85.1	158.0	274.0	168.0	128.0	118.0	127.0	113.0	202.0	175.0	164.0	165.0	209.0	277.0	267.0	133.0	146.0	131.0	113.0	226.0	204.0	127.0	96.3	208.0	166.0	149.0	68.7	151.0	142.0	155.0	160.0	194.0	136.0	105.0	176.0	125.0	174.0	127.0	119.0	165.0	237.0	169.0	179.0	219.0	286.0	174.0
ACIN1	179.0	96.5	117.0	76.8	113.0	130.0	109.0	121.0	106.0	100.0	148.0	108.0	110.0	123.0	123.0	130.0	104.0	114.0	117.0	112.0	103.0	109.0	184.0	136.0	132.0	113.0	107.0	71.5	111.0	121.0	115.0	105.0	133.0	107.0	92.2	93.5	105.0	95.7	103.0	104.0	109.0	91.0	78.3	109.0	119.0	105.0	74.9	113.0	107.0
SNX1	81.5	92.674995	77.12499	86.125	72.299995	75.025	87.525	79.799995	88.525	71.149994	95.725	88.25	74.45	80.95	76.700005	66.899994	76.99999	75.775	65.275	60.65	83.075	69.45	69.3	56.225	77.575	76.0	55.8	61.05	59.15	75.825005	80.475006	69.525	86.575	71.25	84.575005	69.674995	69.675	64.524994	57.824997	52.725	72.3	54.175	72.799995	63.449997	68.4	65.600006	60.649998	75.675	87.65
MRPL49	267.0	231.0	228.0	214.0	253.0	250.0	214.0	233.0	252.0	246.0	193.0	258.0	258.0	152.0	271.0	263.0	190.0	257.0	276.0	253.0	222.0	219.0	304.0	421.0	208.0	215.0	313.0	270.0	160.0	221.0	209.0	198.0	299.0	242.0	222.0	307.0	231.0	191.0	230.0	252.0	252.0	151.0	202.0	406.0	272.0	250.0	249.0	259.0	285.0
EPB41L2	253.5	144.55	336.0	192.5	243.5	279.0	402.5	261.0	286.0	298.5	343.0	220.0	198.5	205.5	418.0	68.2	98.6	207.5	139.5	311.5	419.0	220.5	467.5	365.0	292.5	241.0	286.0	165.5	347.5	243.0	248.0	200.95	136.45	189.0	173.5	273.0	169.5	531.5	242.0	386.5	308.0	207.0	554.5	141.75	225.5	400.5	414.0	109.1	300.5
LAPTM5	109.9	194.1	432.0	528.0	176.5	292.5	297.5	662.0	476.5	341.5	824.0	94.35	297.0	249.5	181.05	740.0	520.0	514.5	286.5	435.5	306.0	216.5	134.2	287.0	885.5	848.5	335.5	301.0	146.2	416.0	226.5	226.0	309.5	564.5	544.5	364.0	474.5	348.5	429.0	223.0	882.0	475.0	207.5	509.5	464.0	319.5	216.0	200.5	239.5
GALNT1	224.0	142.66667	178.33333	162.66667	150.33333	295.66666	286.66666	161.66667	259.0	205.66667	352.0	128.26666	166.66667	171.66667	201.0	208.0	248.33333	459.66666	143.56667	202.33333	270.0	177.0	285.66666	188.66667	206.66667	187.0	136.66667	205.66667	219.66667	333.33334	183.33333	139.33333	119.4	152.33333	266.33334	150.0	181.66667	121.799995	137.8	128.96666	207.33333	179.33333	151.33333	189.0	189.66667	207.66667	174.0	191.33333	122.666664
CDC123	280.0	263.0	192.0	212.0	213.0	243.0	236.0	233.0	187.0	169.0	163.0	288.0	250.0	166.0	252.0	241.0	192.0	251.0	244.0	237.0	249.0	266.0	207.0	255.0	178.0	190.0	285.0	228.0	130.0	144.0	224.0	200.0	256.0	192.0	202.0	207.0	219.0	285.0	168.0	406.0	173.0	179.0	250.0	255.0	213.0	272.0	256.0	293.0	261.0
ELAVL1	167.55	212.5	233.5	175.95	206.7	221.0	200.0	184.55	202.5	184.2	187.5	233.0	239.0	227.5	286.85	198.05	210.5	232.5	222.65	220.0	235.0	220.5	235.55	223.0	194.35	232.0	229.0	193.0	189.25	169.05	250.5	229.0	188.0	182.7	191.5	218.5	158.95	279.5	191.6	327.0	187.55	172.5	185.2	186.6	261.0	243.5	280.5	195.0	213.8
KIAA0100	148.0	139.5	172.5	142.0	138.25	150.25	156.5	162.0	139.1	181.5	157.0	180.0	219.5	133.0	178.5	272.5	179.4	122.75	118.0	173.5	146.7	144.5	208.0	151.45	101.7	159.0	186.5	156.0	190.0	164.0	164.65	175.5	171.0	216.5	138.5	144.5	111.45	141.0	116.0	102.8	123.75	129.5	215.5	143.8	168.55	104.45	252.5	226.5	125.85
TPR	188.05	211.05333	146.2	215.73334	146.82668	114.276665	209.06667	218.8	170.09999	269.36667	203.11334	174.2	183.23334	189.90001	219.03333	304.13333	120.700005	136.33333	153.90001	150.43333	165.2	201.43333	173.53333	145.5	118.700005	227.7	150.96666	144.40001	280.56668	181.66667	162.33333	230.23334	210.40001	169.76666	166.2	156.96666	235.33333	197.26666	156.93333	157.16667	188.8	213.5	201.26666	140.5	144.8	160.33333	168.73334	144.53334	156.14667
CLCN3	166.125	91.924995	165.25	138.125	162.825	184.775	245.0	228.75	121.725	178.075	100.925	257.75	197.75	167.25	98.125	43.025	119.475	144.4	193.0	123.1	146.375	104.825	168.525	194.775	148.225	176.55	227.225	224.775	222.2	175.925	189.625	165.775	218.75	129.2	177.6	165.55	132.65	158.675	204.725	357.75	224.2	213.875	224.25	159.925	156.775	112.95	171.8	212.275	166.125
MARCH6	141.63333	202.0	155.56667	113.56667	136.76666	105.333336	139.76666	151.76666	139.5	121.833336	103.23334	160.16667	268.86667	161.26666	144.3	104.13333	125.06667	90.23333	121.666664	147.03334	161.26666	175.59999	83.05666	120.46667	146.96666	193.53333	169.46666	142.13333	166.66667	162.5	121.06667	111.46667	178.73334	151.06667	143.96666	155.3	193.33333	121.700005	196.59999	200.7	134.90001	134.76666	122.46667	153.73334	116.42667	121.299995	115.03333	129.43333	83.36667
EIF1B	188.0	233.0	273.0	291.0	273.0	197.0	204.0	312.0	262.0	216.0	242.0	195.0	236.0	274.0	207.0	263.0	197.0	252.0	255.0	215.0	265.0	222.0	192.0	259.0	214.0	196.0	219.0	240.0	165.0	224.0	245.0	230.0	241.0	228.0	212.0	292.0	277.0	267.0	208.0	293.0	199.0	240.0	207.0	175.0	233.0	217.0	218.0	139.0	261.0
SGK1	117.0	101.0	229.0	390.0	112.0	178.0	149.0	213.0	272.0	267.0	413.0	114.0	168.0	212.0	123.0	290.0	345.0	206.0	151.0	274.0	301.0	74.6	78.5	109.0	354.0	469.0	139.0	126.0	300.0	291.0	221.0	133.0	124.0	350.0	403.0	188.0	287.0	258.0	200.0	144.0	442.0	276.0	67.2	194.0	194.0	234.0	162.0	159.0	194.0
NDUFS3	420.0	338.0	334.0	397.0	372.0	472.0	413.0	351.0	347.0	310.0	302.0	749.0	342.0	257.0	431.0	369.0	246.0	554.0	237.0	352.0	332.0	354.0	449.0	447.0	372.0	219.0	409.0	376.0	362.0	314.0	306.0	311.0	336.0	343.0	331.0	412.0	343.0	358.0	280.0	323.0	387.0	400.0	501.0	502.0	344.0	416.0	452.0	420.0	519.0
SRSF1	155.075	208.95	248.825	199.925	227.475	268.375	196.125	230.55	218.275	248.95	190.15	283.85	296.575	220.55	245.175	200.875	196.325	333.575	194.225	188.575	262.35	219.275	181.525	301.15	170.95	225.275	247.725	222.05	254.925	169.45	236.275	215.45	243.075	227.075	211.7	292.475	183.175	254.125	199.0	252.25	190.475	161.35	247.6	151.4	193.9	222.425	254.525	217.475	230.275
CD14	33.1	50.5	154.0	169.0	93.6	85.9	135.0	148.0	181.0	88.1	324.0	47.4	92.5	68.5	70.2	172.0	213.0	211.0	84.0	150.0	98.0	75.6	56.4	68.2	374.0	257.0	75.2	74.5	54.5	88.5	76.7	89.1	132.0	144.0	255.0	75.7	160.0	156.0	120.0	80.1	240.0	162.0	56.7	153.0	143.0	103.0	81.1	72.7	95.3
LUM	95.1	488.0	551.0	471.0	396.0	215.0	709.0	285.0	1020.0	520.0	698.0	127.0	595.0	571.0	390.0	354.0	411.0	554.0	444.0	695.0	532.0	324.0	258.0	496.0	1010.0	601.0	256.0	362.0	342.0	673.0	348.0	651.0	309.0	832.0	842.0	430.0	442.0	420.0	507.0	337.0	517.0	519.0	342.0	648.0	297.0	389.0	365.0	167.0	367.0
TWF1	91.86666	111.200005	115.799995	129.13333	92.13333	156.0	174.46667	121.0	117.666664	101.4	84.97667	155.33333	164.3	177.86665	135.0	94.88333	127.9	163.7	161.06667	164.90001	136.63333	140.5	104.96667	150.59999	132.33333	115.0	129.73334	169.33333	92.36667	91.02334	160.0	115.4	146.36667	118.36667	195.86665	140.63333	162.83333	160.63333	154.8	191.93333	145.0	96.13333	130.96666	95.6	97.56667	117.5	122.200005	139.26666	113.166664
TP53	128.55	218.0	71.6	104.5	131.65	139.7	112.1	98.35	174.45	124.7	194.95	16.215	40.8	192.95	184.5	61.5	89.75	199.0	230.5	174.3	53.4	331.0	192.25	46.65	201.4	71.55	154.3	162.2	268.6	103.25	61.7	158.9	161.05	133.85	200.5	191.5	141.65	278.0	71.25	216.5	154.6	42.35	233.0	118.05	303.0	254.5	19.95	123.0	127.1
SAFB	97.86666	122.600006	108.13333	84.53333	102.26666	108.100006	90.833336	105.166664	89.666664	115.43333	113.23333	129.40001	108.26666	108.0	134.7	89.23334	86.0	99.333336	81.833336	94.666664	110.53333	125.5	141.13333	80.066666	86.46667	95.96667	103.86667	91.966675	162.83333	86.166664	107.700005	123.899994	83.066666	89.76666	73.03333	91.36667	90.333336	118.80001	88.100006	108.333336	105.5	90.73334	107.53333	99.93333	145.96666	123.200005	96.53333	113.5	116.0
ECE1	94.95	99.4	64.1	79.4	91.75	67.75	67.2	50.300003	62.699997	86.5	94.85	67.5	67.45	56.9	51.550003	41.8	78.85	59.3	51.35	67.1	74.3	88.25	60.3	62.25	52.550003	46.4	62.15	100.65	115.3	70.5	51.1	65.55	53.35	71.25	63.3	44.550003	58.3	51.699997	65.35	58.699997	52.8	72.3	58.399998	90.15	52.15	69.4	73.15	92.95	73.35
JOSD1	108.0	146.0	121.0	191.0	128.0	196.0	151.0	115.0	157.0	133.0	107.0	213.0	151.0	155.0	91.4	127.0	147.0	151.0	168.0	140.0	116.0	90.5	200.0	134.0	136.0	102.0	156.0	192.0	124.0	141.0	143.0	137.0	80.4	143.0	139.0	132.0	157.0	162.0	145.0	119.0	133.0	145.0	177.0	130.0	88.3	171.0	128.0	287.0	160.0
COX6C	1230.0	1110.0	1170.0	1590.0	1190.0	1250.0	1080.0	1350.0	1470.0	1240.0	1190.0	2250.0	1380.0	1180.0	1680.0	1870.0	1500.0	1700.0	1850.0	1530.0	815.0	1210.0	1140.0	1460.0	937.0	1320.0	1610.0	959.0	1020.0	1040.0	1250.0	1210.0	1880.0	1150.0	988.0	1250.0	1190.0	907.0	1240.0	1150.0	1050.0	1010.0	1080.0	1280.0	1750.0	1180.0	1270.0	1970.0	1820.0
MCM5	57.850002	105.35	74.8	77.45	71.1	143.3	97.0	115.3	58.4	66.8	63.65	74.45	100.8	112.1	78.45	210.5	80.1	118.75	103.45	84.25	99.5	90.55	157.65	68.5	103.5	99.9	91.05	64.3	115.6	41.6	79.45	71.45	69.3	67.3	131.05	95.1	97.2	130.55	57.95	68.8	107.1	42.199997	142.35	103.0	125.95	90.7	96.35	90.2	128.6
RPA2	83.0	119.0	95.2	84.2	113.0	151.0	115.0	93.7	92.8	79.1	97.6	117.0	118.0	148.0	96.3	160.0	90.7	128.0	75.5	93.9	93.5	117.0	126.0	100.0	111.0	102.0	65.6	156.0	66.3	124.0	118.0	109.0	74.2	118.0	152.0	90.5	110.0	97.4	121.0	145.0	109.0	127.0	82.9	109.0	72.4	105.0	124.0	125.0	120.0
TSG101	283.0	275.0	211.0	249.0	359.0	206.0	273.0	311.0	250.0	327.0	250.0	352.0	239.0	195.0	244.0	243.0	264.0	187.0	241.0	240.0	246.0	293.0	233.0	431.0	233.0	238.0	278.0	240.0	213.0	321.0	183.0	201.0	206.0	170.0	207.0	297.0	374.0	252.0	239.0	231.0	322.0	282.0	273.0	313.0	214.0	239.0	281.0	283.0	263.0
TBCD	77.833336	78.26667	67.1	52.233334	66.166664	72.53333	70.666664	61.566666	62.399998	70.13333	82.6	67.1	83.333336	60.3	71.6	125.93333	81.066666	71.76667	58.533337	55.7	57.86667	60.3	82.566666	69.73333	66.299995	61.96667	72.166664	70.200005	87.93334	53.266666	57.133335	83.433334	66.46667	58.166668	68.166664	66.86667	55.233334	57.2	58.5	54.56667	63.53333	76.833336	67.666664	75.96667	90.73334	65.700005	88.23334	87.166664	84.23333
WSB2	84.0	118.0	82.35	96.75	122.3	160.25	193.0	131.0	127.65	89.0	118.6	181.0	125.45	179.5	129.0	155.15	163.2	172.35	148.75	149.45	101.65	125.5	122.3	126.5	146.55	158.5	145.0	275.5	103.35	126.75	172.7	139.5	237.0	99.5	222.5	175.0	245.5	299.5	181.5	302.5	157.5	159.5	129.35	110.0	80.35	142.55	124.15	172.0	117.85
MTHFD2	446.0	161.0	399.0	169.0	177.0	459.0	303.0	231.0	187.0	191.0	194.0	453.0	295.0	395.0	257.0	364.0	345.0	485.0	273.0	319.0	256.0	173.0	293.0	329.0	321.0	378.0	214.0	355.0	226.0	144.0	369.0	267.0	512.0	191.0	476.0	162.0	193.0	397.0	269.0	240.0	301.0	203.0	276.0	231.0	284.0	224.0	204.0	363.0	320.0
PSME2	870.0	358.0	506.0	658.0	339.0	1180.0	799.0	506.0	368.0	311.0	398.0	516.0	597.0	543.0	467.0	833.0	621.0	1120.0	535.0	649.0	565.0	506.0	778.0	705.0	969.0	624.0	867.0	478.0	468.0	476.0	667.0	510.0	735.0	598.0	602.0	747.0	494.0	555.0	691.0	897.0	858.0	321.0	389.0	739.0	572.0	687.0	467.0	868.0	737.0
DAXX	62.550003	86.7	70.0	56.75	86.25	77.0	72.45	70.2	79.7	74.2	55.4	86.3	62.8	55.4	93.2	103.0	88.5	74.55	77.15	94.8	103.5	84.2	117.0	73.1	58.199997	79.85	95.05	77.5	104.5	50.25	107.85	99.5	118.5	80.35	82.2	93.15	82.55	103.5	59.9	78.75	90.25	74.8	93.850006	74.6	93.350006	85.75	94.55	69.8	89.2
TMEM106C	155.0	353.0	210.0	295.0	323.0	370.0	365.0	364.0	135.0	209.0	172.0	262.0	252.0	424.0	263.0	269.0	89.2	438.0	386.0	199.0	270.0	354.0	395.0	255.0	274.0	107.0	255.0	324.0	241.0	113.0	215.0	219.0	294.0	165.0	348.0	348.0	223.0	241.0	310.0	467.0	308.0	411.0	241.0	192.0	220.0	359.0	337.0	228.0	382.0
HEXA	102.05	121.85	91.55	97.55	75.7	111.65	102.9	132.55	96.2	124.45	102.35	90.6	91.2	134.3	100.4	122.1	95.85	96.75	95.6	94.25	90.25	95.6	89.65	88.1	120.85	106.2	81.7	71.9	79.25	106.1	74.25	96.1	115.3	106.7	109.05	94.4	90.45	75.9	71.45	56.4	115.15	104.25	70.05	158.1	98.7	93.35	85.85	109.5	90.9
ELAC2	114.5	99.25	55.35	84.5	71.95	101.8	85.5	66.1	77.95	81.45	78.45	82.85	64.45	71.0	67.85	70.85	56.45	88.45	74.100006	68.95	73.6	76.7	110.75	61.95	63.0	77.05	69.15	57.6	109.5	62.4	65.25	65.3	65.75	69.600006	83.3	92.1	69.65	70.2	77.25	64.65	76.7	60.3	107.3	72.95	103.7	75.85	72.85	75.3	96.8
CLINT1	217.5	102.2	157.0	210.0	169.0	247.5	176.0	273.5	149.5	176.0	130.0	236.5	178.0	178.0	145.5	155.5	148.0	209.5	140.5	174.5	159.0	148.0	190.0	146.0	205.5	216.0	243.0	165.5	164.0	240.5	194.5	131.5	155.0	178.5	199.5	220.0	201.0	226.5	216.5	195.5	156.5	154.0	187.5	142.5	115.2	164.5	191.0	234.5	178.0
SNRPA	219.0	209.0	187.0	152.0	178.0	220.0	176.0	164.0	141.0	214.0	148.0	246.0	212.0	190.0	209.0	317.0	145.0	197.0	160.0	155.0	192.0	195.0	220.0	166.0	228.0	209.0	212.0	225.0	247.0	139.0	205.0	208.0	206.0	173.0	162.0	148.0	152.0	216.0	158.0	232.0	184.0	193.0	181.0	209.0	154.0	225.0	248.0	189.0	209.0
SCAMP3	138.0	183.0	148.0	239.0	247.0	142.0	185.0	180.0	204.0	205.0	190.0	201.0	151.0	168.0	177.0	324.0	219.0	216.0	251.0	156.0	164.0	224.0	170.0	182.0	142.0	206.0	236.0	216.0	154.0	246.0	187.0	169.0	290.0	171.0	185.0	183.0	184.0	185.0	161.0	188.0	143.0	182.0	186.0	208.0	223.0	294.0	199.0	254.0	154.0
AZIN1	180.0	160.5	275.0	247.5	165.5	180.0	203.5	276.0	356.5	191.5	204.0	272.5	298.0	249.0	287.5	301.5	315.0	253.5	474.0	280.5	197.0	193.5	195.5	429.5	188.0	339.0	369.0	271.5	134.15	196.0	234.5	220.0	378.5	258.0	201.0	220.5	214.5	199.0	220.5	233.5	167.0	193.0	199.5	242.5	340.5	191.0	304.5	296.5	209.0
ADNP	185.0	233.0	336.0	220.0	353.0	172.0	184.0	339.0	278.0	215.0	253.0	297.0	349.0	261.0	331.0	160.0	131.0	180.0	275.0	229.0	347.0	337.0	165.0	383.0	239.0	219.0	283.0	316.0	208.0	205.0	255.0	389.0	338.0	302.0	197.0	451.0	273.0	265.0	246.0	347.0	200.0	186.0	303.0	247.0	290.0	217.0	277.0	242.0	345.0
NCAPD2	67.9	64.7	96.9	74.5	81.9	126.0	105.0	66.5	68.4	63.4	71.1	174.0	104.0	136.0	112.0	96.2	63.5	121.0	71.6	97.7	133.0	130.0	80.0	117.0	98.9	80.3	109.0	110.0	95.4	53.6	101.0	97.0	153.0	75.7	107.0	107.0	207.0	141.0	78.4	161.0	101.0	90.1	70.0	81.4	70.1	146.0	125.0	63.9	120.0
EFCAB14	196.575	130.85	157.125	268.925	228.85	124.725	266.25	195.125	177.05	157.425	156.425	164.375	182.05	201.5	155.25	155.9	174.1	226.825	313.75	190.7	164.9	177.3	195.425	196.6	213.95	183.275	213.7	245.975	188.625	218.075	177.175	210.25	333.0	203.725	194.075	166.125	183.55	273.25	239.4	245.0	245.05	230.5	217.55	152.8	165.075	167.05	233.25	183.35	154.7
RNF13	131.15	170.6	237.0	224.0	206.0	140.5	146.9	242.5	206.0	226.5	221.5	153.4	187.0	141.8	202.5	161.0	228.0	144.5	183.0	190.0	209.0	188.0	134.55	222.5	186.0	216.5	173.9	202.0	170.35	196.5	184.5	190.5	185.0	230.0	195.5	247.0	174.5	157.35	177.5	151.1	184.0	239.0	198.0	186.25	212.0	218.0	228.0	189.0	150.0
AIP	141.0	140.75	116.8	126.75	125.95	114.6	128.55	123.1	130.1	165.15	147.85	109.65	108.35	94.75	137.05	116.95	114.1	86.05	131.7	133.75	101.55	159.7	100.8	152.0	120.0	153.0	143.5	167.0	133.0	135.0	147.5	124.45	123.5	117.45	123.5	122.5	133.5	112.4	131.25	107.9	128.6	109.3	113.4	146.25	149.5	147.25	114.4	139.3	127.95
RELA	157.95	190.05	168.0	154.5	172.95	162.5	138.8	169.3	176.0	230.0	176.5	165.4	162.1	148.5	174.05	173.15	181.0	153.1	166.5	178.5	154.5	160.85	178.0	223.5	155.8	170.0	197.5	206.5	157.15	209.5	165.7	156.5	178.5	183.0	167.5	191.0	190.5	151.5	176.5	155.5	173.5	137.55	167.5	204.0	195.0	197.5	185.5	178.0	142.05
RNASE1	232.645	66.205	109.8	113.885	76.895	145.275	187.425	106.445	60.785	78.66	69.1	83.195	105.65	122.17	80.7	274.15	147.27	92.255	179.375	159.52	62.77	64.67	61.27	58.5	421.505	199.905	97.14	162.23	83.55	122.3	94.765	126.185	71.965	145.225	163.365	45.370003	330.13	128.29	231.06	44.06	437.16	148.65	53.755	322.67	99.91	172.965	204.325	126.86	84.26
ADAR	655.0	537.0	470.0	655.0	512.0	795.0	550.0	517.0	549.0	581.0	649.0	446.0	593.0	472.0	633.0	558.0	722.0	588.0	443.0	676.0	597.0	850.0	674.0	521.0	534.0	731.0	523.0	441.0	766.0	952.0	530.0	651.0	1120.0	596.0	481.0	490.0	687.0	556.0	442.0	444.0	623.0	382.0	493.0	765.0	600.0	672.0	464.0	707.0	599.0
FBLN1	37.260002	92.36	105.659996	104.06	71.68	38.68	147.08	62.919994	308.06	104.0	197.34	26.86	83.259995	111.880005	57.659996	61.920002	61.920002	67.0	107.840004	128.92	117.52	59.3	45.62	115.8	209.46	135.95999	64.03999	63.079998	104.86	140.6	80.08	100.6	53.3	247.22002	142.94	91.76	122.96	60.0	61.2	68.46001	103.98	119.22001	101.060005	125.659996	65.58	69.28	75.64	48.28	85.94
DDX42	284.0	279.0	227.0	230.0	254.0	205.0	196.0	322.0	205.0	269.0	228.0	200.0	265.0	254.0	254.0	268.0	240.0	210.0	204.0	162.0	225.0	253.0	307.0	227.0	211.0	186.0	169.0	239.0	318.0	181.0	265.0	275.0	288.0	266.0	184.0	212.0	176.0	220.0	207.0	140.0	218.0	209.0	195.0	233.0	214.0	189.0	295.0	218.0	225.0
DHRS7	153.58	56.28	63.74	86.049995	89.63333	107.03333	100.743324	96.666664	67.83667	75.53333	98.363335	45.77	99.72333	85.65333	65.816666	66.42	68.10333	83.566666	69.98	75.840004	83.566666	42.003334	54.763336	142.26666	105.79666	58.743332	94.84333	60.89333	50.963333	84.90667	59.37	53.01	127.03	73.1	105.166664	94.56667	110.13333	48.396667	59.023335	81.47	79.6	62.270004	68.11666	80.079994	109.18	88.39333	50.793335	78.73333	52.843334
DHCR7	158.0	108.35	132.5	51.449997	131.5	138.0	97.95	86.9	103.6	108.5	68.4	140.5	122.5	55.300003	169.5	84.7	71.6	134.5	65.55	108.5	172.5	114.0	160.5	192.0	77.45	70.5	126.2	85.65	101.55	69.3	132.0	67.55	101.5	100.1	108.15	129.0	96.05	102.2	68.85	125.5	81.55	39.5	120.0	204.0	155.0	137.0	196.5	105.8	81.0
AEBP1	105.0	346.0	239.0	181.0	100.0	69.6	365.0	83.1	851.0	545.0	915.0	43.8	363.0	242.0	191.0	188.0	242.0	278.0	158.0	442.0	338.0	142.0	203.0	180.0	793.0	558.0	150.0	124.0	200.0	773.0	113.0	241.0	83.0	664.0	488.0	151.0	286.0	126.0	209.0	134.0	425.0	231.0	131.0	500.0	295.0	204.0	146.0	41.3	129.0
SMG7	103.13333	113.833336	100.06667	112.56666	98.666664	99.46667	87.4	100.399994	74.76666	116.9	112.36667	121.333336	100.833336	98.76666	106.96667	105.43333	71.63333	88.700005	102.333336	74.96667	106.700005	95.0	161.93333	101.30001	73.666664	80.86667	107.1	118.93334	116.56666	94.46667	96.53333	122.799995	116.966675	86.73333	79.63333	75.26667	86.700005	85.06667	100.9	98.56667	83.166664	119.9	123.26666	93.6	81.833336	92.53333	114.63333	106.36667	100.899994
LBR	317.0	412.0	407.0	243.0	441.0	434.0	326.0	382.0	280.0	348.0	316.0	514.0	421.0	352.0	627.0	478.0	248.0	439.0	411.0	433.0	518.0	582.0	300.0	507.0	355.0	611.0	502.0	428.0	360.0	224.0	692.0	550.0	339.0	411.0	258.0	411.0	257.0	655.0	315.0	723.0	374.0	386.0	403.0	502.0	445.0	491.0	427.0	289.0	537.0
VARS	53.45	53.65	57.399998	34.8	78.85	74.65	72.35	47.050003	54.35	45.1	51.6	76.3	62.65	48.5	70.6	66.6	64.8	79.85	49.6	66.85	78.75	56.55	77.0	55.6	42.8	55.35	70.85	79.15	67.1	39.45	57.300003	69.0	90.95	52.8	67.35	65.8	49.3	81.05	44.75	80.55	54.699997	48.199997	61.55	63.95	94.15	66.5	91.8	103.0	55.95
MYOF	125.799995	106.299995	110.63333	127.833336	98.06667	214.03333	228.16667	123.76666	232.90001	173.26666	204.63335	54.100002	142.63333	166.73334	123.73334	78.5	367.30002	236.53333	180.23334	185.8	92.333336	73.8	160.73334	133.56667	218.36665	208.23334	144.43333	66.13333	89.03333	247.76666	134.2	93.86667	66.0	157.86667	146.40001	111.299995	228.96667	91.799995	221.43333	117.166664	151.7	79.73334	131.33333	127.06667	123.73334	164.8	154.0	155.8	58.36667
OSBP	138.5	153.4	126.85	139.1	152.9	176.0	153.3	145.0	146.0	142.8	112.35	180.0	136.9	96.75	153.4	125.5	119.4	154.0	132.9	141.5	127.45	137.65	164.1	185.5	117.2	151.5	144.5	159.0	126.8	149.6	144.5	106.8	122.6	101.85	126.9	156.0	163.0	143.9	136.7	128.0	170.1	98.0	130.0	152.55	150.6	109.35	146.75	135.65	136.2
SLC29A1	73.1	124.1	139.0	411.0	167.0	103.8	109.65	95.55	190.5	115.35	115.25	172.0	126.5	80.1	103.0	80.85	82.75	127.0	86.75	166.0	193.5	115.2	98.05	135.0	109.95	150.0	128.5	159.0	105.55	86.4	98.2	126.8	161.5	140.0	126.5	139.0	110.55	129.5	81.05	124.0	101.2	141.5	216.0	223.0	173.0	186.0	169.5	94.55	171.4
POLR2B	181.0	259.0	274.0	253.0	229.0	292.0	241.0	312.0	275.0	257.0	267.0	336.0	266.0	253.0	291.0	295.0	221.0	314.0	257.0	172.0	213.0	198.0	274.0	313.0	198.0	226.0	281.0	275.0	263.0	202.0	239.0	279.0	288.0	226.0	229.0	277.0	215.0	288.0	259.0	302.0	218.0	240.0	309.0	246.0	307.0	206.0	277.0	300.0	342.0
TBCB	237.33333	222.33333	220.33333	227.0	198.33333	211.66667	238.66667	224.0	277.66666	213.0	225.0	226.33333	206.33333	196.33333	235.0	258.33334	321.33334	206.33333	197.0	249.0	323.66666	237.66667	206.33333	276.66666	231.33333	186.66667	240.33333	256.33334	228.0	266.33334	311.66666	217.0	323.66666	191.66667	178.66667	168.33333	239.66667	185.33333	163.66667	200.66667	212.33333	211.33333	197.0	182.33333	310.33334	301.0	246.0	241.0	261.33334
PRKAG1	90.0	127.0	112.0	135.0	129.0	137.0	124.0	172.0	92.6	131.0	139.0	125.0	128.0	149.0	128.0	137.0	89.2	121.0	166.0	127.0	108.0	131.0	146.0	106.0	128.0	134.0	116.0	128.0	69.5	107.0	106.0	119.0	127.0	115.0	109.0	115.0	105.0	132.0	154.0	151.0	118.0	143.0	112.0	121.0	113.0	130.0	161.0	152.0	119.0
ATXN2L	38.55	45.550003	38.65	30.85	40.95	36.550003	32.55	31.099998	36.65	30.8	31.0	42.35	33.3	42.0	40.0	37.65	42.8	35.0	48.6	35.199997	34.4	40.15	39.550003	36.8	31.25	33.55	30.55	38.55	53.95	36.4	38.75	41.35	51.1	35.85	33.25	32.55	38.800003	37.199997	34.85	40.75	38.35	40.1	36.15	34.25	51.45	46.1	35.2	46.649998	42.45
VPS26A	309.0	320.0	281.0	396.0	289.0	249.0	293.0	326.0	274.0	222.0	253.0	326.0	324.0	310.0	334.0	380.0	375.0	308.0	402.0	387.0	385.0	228.0	291.0	323.0	297.0	330.0	396.0	395.0	250.0	284.0	434.0	329.0	326.0	286.0	298.0	356.0	394.0	426.0	309.0	590.0	294.0	336.0	335.0	310.0	289.0	400.0	409.0	368.0	374.0
ENG	38.949997	38.95	41.7	46.9	46.1	38.95	54.1	33.55	52.7	50.2	66.4	33.35	47.45	53.4	41.15	51.5	48.45	45.15	43.6	49.600002	44.2	29.95	32.45	37.9	56.9	51.7	33.8	48.25	34.7	46.75	45.15	64.75	47.35	55.7	71.6	36.65	42.4	37.8	42.55	49.0	52.0	30.95	38.9	48.05	43.95	38.45	25.849998	35.65	42.4
SH3BP5	69.8	45.65	56.6	78.6	54.699997	42.85	105.7	97.15	188.0	125.5	112.5	26.5	64.399994	50.95	54.4	111.05	166.0	88.5	53.85	114.5	62.0	54.45	85.75	76.4	106.5	127.0	41.45	47.05	62.45	87.95	63.15	102.0	95.75	153.5	117.5	53.65	93.85	40.15	62.300003	52.25	118.5	72.2	67.4	116.5	79.15	51.95	62.45	47.25	57.25
TBC1D5	74.4	105.76666	117.43333	108.36667	111.96667	62.433334	69.3	117.03333	84.5	124.43333	100.96667	80.666664	110.6	104.700005	89.26666	89.76666	94.200005	62.466663	106.833336	81.100006	95.53333	117.36667	60.333332	88.700005	78.333336	75.399994	106.06667	122.53333	120.666664	77.06667	75.53333	97.56667	81.166664	78.9	67.96667	120.299995	71.700005	79.066666	84.26667	126.96667	86.23333	160.09999	80.333336	87.299995	96.299995	57.56667	102.0	64.5	86.03333
GBAS	96.4	207.0	264.0	125.0	209.0	99.6	178.0	168.0	148.0	129.0	195.0	74.3	188.0	194.0	161.0	129.0	163.0	217.0	184.0	139.0	148.0	168.0	147.0	189.0	166.0	81.9	143.0	86.1	70.4	89.6	143.0	178.0	136.0	124.0	64.1	145.0	93.7	118.0	144.0	118.0	76.2	157.0	101.0	155.0	170.0	102.0	231.0	61.9	146.0
UBE3C	163.0	135.0	186.0	88.3	156.0	174.0	168.0	122.0	120.0	98.3	129.0	191.0	199.0	195.0	134.0	118.0	188.0	208.0	150.0	203.0	165.0	136.0	179.0	131.0	197.0	121.0	165.0	140.0	158.0	177.0	238.0	170.0	133.0	151.0	166.0	111.0	155.0	172.0	142.0	158.0	152.0	149.0	146.0	175.0	129.0	156.0	114.0	153.0	219.0
LPCAT1	150.0	97.5	64.2	98.3	87.1	147.0	99.8	90.6	99.7	89.8	102.0	147.0	161.0	110.0	116.0	119.0	229.0	195.0	60.6	92.1	94.4	372.0	130.0	53.6	75.8	113.0	56.2	69.7	106.0	77.3	101.0	83.9	109.0	74.2	156.0	66.6	78.1	161.0	67.8	50.9	117.0	72.5	55.2	135.0	94.5	46.3	89.6	96.0	113.0
SCARB1	65.0	69.26666	74.63333	48.11	49.063335	46.833332	36.833332	44.966663	40.733334	64.53333	60.46667	61.166668	71.73333	41.86667	57.466663	40.366665	28.960001	40.333332	65.13333	81.13334	56.33	88.6	54.099995	61.13333	56.46667	40.09667	70.5	52.400005	59.72	21.793333	62.333332	62.466663	74.566666	56.3	50.5	73.200005	47.566666	73.1	79.8	53.466663	57.56	58.166668	77.13334	68.96667	84.2	69.799995	82.700005	82.13334	69.96667
KRT5	66.5	41.8	41.7	37.6	30.3	39.2	36.5	37.3	29.1	36.9	45.4	40.8	32.7	40.2	48.9	35.4	339.0	30.9	34.9	35.2	31.3	40.2	34.7	35.0	28.8	29.1	35.1	39.5	49.1	41.0	35.0	42.7	28.1	34.3	36.1	34.3	301.0	38.3	39.6	41.1	34.8	48.2	34.1	37.1	34.4	43.0	32.4	39.8	37.6
TIMM17A	109.149994	111.15	98.45	133.375	104.7	162.525	132.225	122.475	132.225	102.575	104.475006	231.525	124.05	105.7	130.2	165.1	105.6	157.575	111.85	96.175	99.7	116.05	150.95	116.875	93.475	132.5	121.7	130.95	86.575	113.0	151.875	99.275	142.55	104.175	135.85	112.1	87.759995	162.9	92.25	160.875	86.825	93.925	145.64749	98.025	106.15	152.48999	111.625	139.1	118.15
RNF14	47.55	45.65	63.7	69.85	88.75	72.8	70.2	73.350006	65.95	70.5	73.85	86.95	69.35	76.45	52.15	59.5	94.1	84.75	58.7	64.5	83.45	43.949997	62.4	58.800003	67.2	65.899994	81.65	70.95	54.6	85.45	78.75	58.25	73.25	57.5	73.55	77.65	65.0	73.05	76.55	84.45	54.15	66.2	70.7	42.5	40.65	61.449997	62.9	59.2	67.4
SCCPDH	119.45	77.600006	90.9	68.6	96.05	94.6	128.55	120.55	80.5	78.85	92.95	75.05	128.05	106.6	100.15	93.85	79.65	151.9	123.55	77.65	73.15	124.1	74.65	129.0	92.15	68.8	131.3	57.25	66.15	98.2	129.8	109.55	76.75	46.0	77.600006	104.95	99.75	102.8	92.9	180.0	101.0	89.9	90.05	134.6	120.65	93.8	103.7	135.85	117.1
SMARCD2	118.0	148.0	137.0	74.3	138.0	131.0	140.0	116.0	109.0	117.0	134.0	200.0	196.0	115.0	187.0	119.0	133.0	131.0	91.1	97.6	120.0	152.0	205.0	135.0	93.2	86.0	120.0	129.0	122.0	60.1	148.0	169.0	176.0	133.0	87.6	120.0	80.7	142.0	76.9	87.8	109.0	124.0	140.0	87.6	169.0	117.0	155.0	162.0	141.0
FAM127A	253.0	382.0	232.0	289.0	240.0	85.3	207.0	126.0	376.0	415.0	554.0	65.2	242.0	153.0	318.0	219.0	369.0	179.0	148.0	289.0	325.0	243.0	131.0	216.0	296.0	209.0	121.0	220.0	211.0	384.0	226.0	364.0	226.0	434.0	232.0	237.0	335.0	124.0	161.0	231.0	201.0	270.0	85.2	188.0	360.0	143.0	293.0	67.4	154.0
NET1	180.5	418.5	342.5	199.5	252.5	266.5	229.0	383.0	302.5	347.0	315.0	298.0	383.5	362.0	297.0	179.0	536.5	210.0	313.0	343.0	355.5	384.0	400.0	325.5	240.0	468.5	301.5	337.0	157.5	341.0	353.0	240.5	196.5	190.0	256.0	373.5	381.5	365.5	332.0	575.0	235.5	279.5	396.5	305.0	232.0	295.0	320.5	315.0	228.5
USO1	117.95	172.6	158.25	200.0	151.7	225.45	191.6	178.35	189.8	198.25	158.4	188.7	159.45	138.3	144.65	196.15	184.35	221.5	150.65	125.55	145.1	117.9	154.35	193.85	153.35	206.85	175.55	210.15	128.1	176.25	137.95	144.85	153.8	179.95	184.4	206.8	149.8	168.65	163.65	154.6	165.55	162.15	184.5	158.8	157.35	119.2	256.5	194.15	186.85
HDAC2	192.0	185.0	240.0	136.0	303.0	221.0	173.0	228.0	220.0	145.0	189.0	264.0	189.0	203.0	276.0	225.0	144.0	192.0	159.0	217.0	261.0	209.0	153.0	207.0	140.0	219.0	171.0	222.0	144.0	134.0	271.0	232.0	136.0	158.0	171.0	218.0	176.0	273.0	167.0	234.0	147.0	189.0	185.0	178.0	169.0	164.0	331.0	208.0	265.0
PRKAB1	81.35	98.3	162.5	128.5	109.0	100.15	102.35	189.0	94.9	96.7	102.55	132.0	115.0	130.0	101.1	59.1	67.85	72.600006	154.0	121.0	91.25	154.0	482.0	210.0	177.5	88.55	177.0	147.0	123.9	90.95	117.5	136.5	208.5	116.0	111.0	294.5	109.0	125.5	160.5	194.0	135.5	169.5	192.0	70.95	130.0	113.5	150.5	144.0	134.95
SUPT7L	78.56667	64.833336	74.6	71.166664	72.6	58.2	67.73333	73.26667	81.0	71.566666	82.933334	69.066666	77.1	77.73333	81.333336	72.5	71.73334	67.799995	64.799995	75.666664	93.73334	65.333336	59.13333	78.166664	81.8	76.299995	58.933334	77.46667	82.933334	84.5	67.63333	83.200005	82.63333	78.299995	69.6	69.93333	66.06667	65.666664	65.933334	73.5	84.03333	76.63333	100.966675	76.26667	67.23333	67.933334	76.53333	75.2	83.36667
EPCAM	1340.0	1520.0	1550.0	1150.0	1660.0	1220.0	1280.0	1270.0	1190.0	1370.0	1110.0	1150.0	1430.0	1260.0	1270.0	770.0	1110.0	1230.0	1260.0	1220.0	1510.0	1310.0	1270.0	1780.0	1190.0	926.0	1210.0	1350.0	1200.0	1110.0	1380.0	1250.0	917.0	1120.0	1190.0	1720.0	850.0	1310.0	1540.0	1190.0	1350.0	1260.0	1580.0	1100.0	1020.0	1290.0	1140.0	1200.0	1640.0
NEDD8	546.0	259.0	267.0	308.0	266.0	354.0	383.0	369.0	301.0	284.0	337.0	263.0	307.0	307.0	364.0	337.0	345.0	347.0	254.0	290.0	241.0	268.0	279.0	365.0	314.0	270.0	368.0	188.0	184.0	365.0	337.0	262.0	317.0	285.0	307.0	302.0	287.0	249.0	302.0	330.0	261.0	236.0	257.0	333.0	337.0	405.0	296.0	418.0	267.0
HSPB1	1370.0	616.0	572.0	1080.0	1320.0	961.0	1510.0	261.0	884.0	1440.0	668.0	403.0	881.0	1280.0	701.0	217.0	2660.0	1300.0	2450.0	1450.0	581.0	980.0	332.0	962.0	934.0	1190.0	1800.0	431.0	643.0	1350.0	299.0	648.0	710.0	629.0	631.0	299.0	1680.0	854.0	1370.0	1130.0	601.0	740.0	508.0	975.0	1710.0	1290.0	286.0	541.0	213.0
EFEMP1	29.2	48.7	99.8	142.7	160.65	29.45	227.05	111.6	319.0	204.1	196.9	13.665	74.2	140.95	59.1	101.05	65.2	170.25	160.85	173.5	135.6	55.45	30.05	78.65	237.7	211.2	79.6	78.05	101.4	115.9	63.3	136.4	67.65	171.75	292.35	84.95	110.3	56.699997	116.1	101.3	243.0	92.05	100.0	103.05	90.65	49.850002	74.25	30.05	80.75
RYBP	134.0	153.33333	137.66667	172.33333	119.666664	115.333336	147.0	190.66667	156.0	190.66667	157.0	150.66667	135.33333	192.33333	155.66667	152.0	122.666664	103.73334	110.63333	123.333336	135.66667	186.0	159.0	116.666664	138.0	164.33333	132.0	158.66667	202.33333	178.33333	163.0	147.0	156.66667	135.0	155.33333	167.66667	196.66667	157.66667	153.33333	172.33333	142.33333	183.66667	127.0	129.0	129.33333	141.33333	149.33333	94.26666	147.66667
LIPA	124.0	174.0	313.0	297.0	214.0	269.0	235.0	417.0	358.0	266.0	420.0	152.0	273.0	231.0	173.0	195.0	319.0	325.0	298.0	199.0	215.0	160.0	135.0	338.0	517.0	345.0	305.0	251.0	99.6	258.0	198.0	194.0	261.0	323.0	256.0	342.0	197.0	189.0	339.0	212.0	548.0	516.0	208.0	280.0	280.0	227.0	260.0	316.0	192.0
BNIP3	26.5	44.95	221.0	58.7	142.5	20.15	28.3	60.5	108.0	46.949997	69.35	21.7	77.5	24.6	197.5	21.0	71.85	69.75	13.4	53.5	33.3	40.0	176.0	97.649994	51.55	47.7	20.6	13.6	82.1	62.05	25.85	172.5	148.5	94.649994	99.2	121.5	41.15	27.4	34.1	13.450001	37.85	45.05	20.15	38.25	166.0	25.0	146.5	15.4	154.0
CAPG	299.0	142.0	181.0	123.0	114.0	251.0	284.0	259.0	153.0	254.0	408.0	118.0	191.0	213.0	110.0	217.0	309.0	146.0	198.0	213.0	193.0	146.0	158.0	121.0	254.0	298.0	209.0	96.0	100.0	183.0	130.0	76.4	166.0	150.0	113.0	96.8	245.0	99.7	154.0	185.0	219.0	197.0	286.0	193.0	238.0	284.0	143.0	235.0	98.9
SH3GL1	109.0	138.0	75.2	78.8	83.9	96.6	88.7	73.7	122.0	105.0	107.0	90.1	85.1	89.2	110.0	105.0	96.6	111.0	101.0	106.0	91.1	72.7	80.2	95.3	108.0	74.3	124.0	132.0	66.0	98.8	70.5	109.0	79.3	106.0	96.5	100.0	80.9	80.3	98.8	124.0	78.1	128.0	80.2	120.0	153.0	107.0	136.0	113.0	103.0
COL3A1	517.0	2120.0	1973.3334	1703.3334	1395.3334	706.3333	2880.0	759.0	3686.6667	2176.6667	3153.3333	684.6667	2163.3333	1903.3334	1766.6666	1348.3334	2670.0	2153.3333	1326.6666	3370.0	2426.6667	922.6667	1080.6666	2106.6667	2960.0	2796.6667	939.6667	1274.0	2040.0	3206.6667	1214.3334	2440.0	1285.0	3616.6667	3480.0	1750.0	2263.3333	1713.3334	1656.6666	1400.3334	1943.3334	2556.6667	1114.3334	2693.3333	1916.6666	1614.3334	1890.0	902.3333	1311.6666
CDC25B	477.0	348.0	346.0	644.0	378.0	431.0	264.0	284.0	306.0	179.0	227.0	287.0	298.0	455.0	253.0	259.0	288.0	284.0	368.0	410.0	271.0	983.0	700.0	148.0	356.0	272.0	209.0	277.0	387.0	207.0	252.0	191.0	238.0	393.0	404.0	438.0	244.0	370.0	511.0	284.0	457.0	196.0	359.0	872.0	318.0	560.0	527.0	507.0	378.0
ATMIN	103.45	69.65	81.600006	91.4	79.1	89.0	109.95	86.15	85.85	85.95	71.15	69.899994	59.100002	77.850006	110.05	108.5	108.5	74.3	116.5	82.0	112.0	110.5	81.75	95.35	86.3	93.350006	76.8	72.25	74.45	99.75	94.2	94.95	89.05	87.85	95.2	81.05	101.55	120.0	95.45	82.65	84.3	84.3	77.75	78.45	81.3	71.75	101.0	98.7	82.600006
ZFR	79.049995	113.275	114.55	117.34999	108.425	78.4	90.1	118.4	108.375	129.625	92.32001	108.3	151.275	116.725	141.70001	113.575	119.725	78.65	115.0	105.825005	128.4	109.075005	126.12499	110.025	115.225006	122.325	118.8	113.225	120.675	127.925	135.575	118.725	136.77501	103.0	104.0	117.7	120.6	112.575	122.45	127.0	97.3	101.45	122.399994	97.85	110.625	101.875	130.02501	111.25	100.435
SRGN	87.6	113.5	359.5	470.5	154.2	210.0	310.0	461.0	515.5	189.0	562.5	85.05	233.0	190.5	116.15	571.5	706.5	464.0	248.5	476.5	257.0	138.3	91.45	162.5	619.5	685.0	191.5	191.0	133.1	237.5	196.0	245.0	432.0	624.5	735.0	295.0	308.0	314.0	371.0	217.5	540.0	271.5	199.0	434.0	362.0	298.0	212.0	188.5	332.0
PLAT	83.7	165.0	182.0	262.0	231.0	80.6	190.0	123.0	206.0	167.0	243.0	65.6	198.0	134.0	166.0	62.1	231.0	169.0	170.0	219.0	168.0	75.1	76.8	131.0	274.0	165.0	116.0	125.0	130.0	259.0	160.0	219.0	203.0	228.0	112.0	114.0	330.0	127.0	199.0	127.0	114.0	101.0	68.0	169.0	128.0	146.0	149.0	71.7	140.0
LRRFIP1	462.875	382.975	462.75	454.5	400.25	387.5	292.0	355.5	365.0	485.25	479.5	316.75	382.25	405.75	451.0	435.75	802.75	337.0	513.5	477.0	428.75	459.0	345.25	449.75	412.5	457.0	398.75	463.75	700.75	675.75	708.5	594.75	407.75	718.5	415.75	455.75	542.5	460.25	448.25	407.5	567.25	529.25	345.75	489.75	457.5	452.75	354.75	465.0	429.5
FAM32A	181.0	172.0	172.0	190.0	168.0	162.0	170.0	188.0	170.0	188.0	161.0	207.0	161.0	158.0	202.0	196.0	177.0	146.0	136.0	159.0	181.0	176.0	210.0	185.0	164.0	165.0	183.0	178.0	162.0	181.0	189.0	190.0	153.0	120.0	139.0	200.0	146.0	187.0	150.0	201.0	176.0	145.0	204.0	176.0	263.0	211.0	220.0	181.0	233.0
GDI1	245.0	368.0	284.0	192.0	242.0	184.0	223.0	207.0	279.0	313.0	329.0	185.0	310.0	212.0	322.0	278.0	413.0	244.0	301.0	267.0	215.0	232.0	198.0	209.0	297.0	315.0	284.0	289.0	325.0	338.0	362.0	321.0	211.0	290.0	258.0	169.0	304.0	193.0	277.0	232.0	293.0	323.0	176.0	197.0	299.0	238.0	302.0	261.0	221.0
NR3C1	35.15	46.075	67.2	115.6	55.525	39.975002	74.6	76.5	100.375	86.450005	110.0	28.710001	54.575	46.5	51.95	84.05	135.0	76.95	50.25	59.425003	65.575	42.05	31.5	46.375004	101.7	90.825	40.8	43.350002	51.425	106.3	52.6	60.1	50.25	109.425	102.7	62.574997	104.725006	42.15	70.175	38.925	111.125	59.425	47.925003	80.4	55.199997	50.925	39.55	31.925	62.15
TBL1X	38.800003	48.85	50.425	33.1	29.95	36.125	48.525	85.525	51.524998	44.9	42.25	55.050003	50.3	66.175	35.2	59.0	41.699997	51.375	125.725	41.700005	33.95	53.15	39.875	61.6	45.775	50.3	45.949997	53.575	33.425003	70.05	80.075	48.2	54.425	55.1	51.524998	37.225002	52.95	40.574997	52.3	36.15	53.4	63.125	39.55	34.175	40.925	30.05	54.675	77.2	35.1
TOMM34	247.0	282.0	235.0	160.0	191.0	177.0	147.0	137.0	228.0	203.0	163.0	267.0	263.0	171.0	272.0	158.0	228.0	176.0	233.0	226.0	226.0	323.0	217.0	268.0	142.0	192.0	308.0	312.0	187.0	135.0	147.0	221.0	308.0	230.0	127.0	242.0	156.0	153.0	231.0	211.0	164.0	204.0	193.0	362.0	239.0	172.0	274.0	290.0	218.0
UBXN1	87.05	114.2	95.65	99.8	127.25	97.95	89.3	126.45	110.5	127.15	100.5	108.05	91.85	74.65	103.95	125.55	101.45	94.35	84.6	105.1	103.3	104.2	119.15	118.4	95.85	99.2	105.6	135.75	138.5	137.1	123.45	101.25	92.9	99.5	79.2	102.8	104.9	95.6	83.5	79.9	117.4	77.75	113.0	118.9	120.8	103.05	98.9	114.6	124.9
ABCE1	174.0	93.9	199.0	170.5	161.5	227.0	144.5	169.5	161.0	170.0	136.0	258.0	203.5	133.0	154.5	183.5	155.5	230.5	160.0	141.0	161.5	131.0	158.5	256.5	140.0	192.0	216.0	192.0	144.0	123.0	167.5	158.5	186.5	152.5	188.5	270.0	108.0	184.5	151.5	264.5	131.5	137.0	179.0	210.0	184.0	145.5	234.5	210.5	208.5
MPZL1	137.92	157.9	163.81999	170.31999	186.44	165.8	153.58	176.98001	224.8	169.54	185.08	162.1	174.6	187.2	162.08	177.82	139.58	150.66	205.4	190.0	178.2	180.88	132.1	207.0	155.98001	181.4	182.0	162.28	135.6	220.8	167.9	171.6	295.6	199.0	200.8	173.8	158.8	157.2	168.1	193.4	142.78	163.94	169.6	165.51999	172.72	199.2	191.18001	155.38	120.8
PON2	301.0	211.0	384.5	205.0	605.0	226.0	418.5	250.5	305.0	276.5	337.0	331.5	459.5	419.5	218.5	147.5	385.5	261.5	754.5	259.5	443.5	183.5	156.0	485.0	275.5	331.0	254.0	238.0	253.5	262.5	380.0	268.5	341.5	304.5	283.5	277.0	225.5	178.5	321.0	251.0	186.0	394.0	293.5	539.0	255.5	217.0	284.0	402.0	291.0
PPP2R5C	79.96667	50.666668	76.76667	73.76667	81.566666	76.61667	89.63333	138.40001	81.46667	73.0	70.6	67.63334	76.73333	89.166664	88.166664	105.0	89.36667	96.59333	82.76667	79.4	71.566666	84.36667	119.166664	149.96666	105.03333	99.06667	105.0	73.433334	55.066666	112.23334	100.299995	66.96667	70.86667	69.7	98.13333	98.9	88.4	81.1	84.76667	135.33333	88.6	69.666664	77.46667	73.13333	76.1	88.833336	74.5	92.53333	62.766666
ARIH1	89.275	105.45	95.924995	88.0	82.175	91.674995	101.85	113.9	91.175	150.675	104.15	104.950005	100.875	107.524994	116.225	106.5	100.4	90.274994	109.075	83.8	122.725006	84.2	104.15	84.65001	91.575	101.875	72.825005	72.75	79.549995	113.2	108.7	95.575	116.625	96.350006	96.600006	98.850006	124.05	105.425	82.8	78.024994	105.25	80.25	96.375	105.899994	97.475006	73.3	89.15	103.875	87.05
B4GALT1	62.274998	76.0	46.35	56.600002	78.15	91.35	40.824997	49.25	44.800003	199.15001	68.174995	66.55	46.999996	61.374996	48.075	85.27501	50.4	96.424995	40.275	41.325	35.925	49.15	98.225	40.875	46.824997	35.65	52.975	52.425	65.525	40.475	38.65	51.925003	39.675	52.8	45.625	46.825	36.175	38.149998	58.75	58.249996	40.0	54.85	63.35	45.125	40.375	45.725	63.55	40.975002	35.625
CEACAM5	1425.6	2438.05	2119.3	1787.75	1438.1	1744.2	988.85	1672.8	1732.5	1988.7	1965.1	1627.1	1862.8	1892.0	1727.3	988.05	104.75	1426.95	1617.45	1275.1	1699.35	2262.05	1421.75	2311.95	1247.6	502.15	2172.65	1919.75	1388.65	1117.95	1785.65	1349.0	203.8	1427.85	1865.4	2219.45	2097.65	1770.75	1843.7	2246.8	1402.15	1753.45	1707.95	1546.9	1848.65	2336.3	1829.15	2001.9	1995.9
CYB5R3	434.0	600.0	368.0	513.0	539.0	458.0	560.0	353.0	546.0	480.0	640.0	242.0	433.0	407.0	298.0	391.0	478.0	458.0	412.0	405.0	455.0	305.0	405.0	333.0	584.0	449.0	449.0	444.0	480.0	584.0	357.0	526.0	294.0	476.0	603.0	331.0	623.0	408.0	460.0	274.0	483.0	520.0	375.0	426.0	394.0	425.0	315.0	418.0	377.0
DCAF11	153.0	118.0	124.5	110.3	101.15	135.0	119.5	154.0	96.1	98.3	116.0	107.75	131.0	120.0	132.0	132.5	110.15	117.45	161.5	132.5	103.05	121.5	119.8	177.5	128.0	121.5	148.0	132.5	96.75	148.5	110.55	115.5	130.0	131.5	119.0	149.0	122.3	111.0	142.0	160.0	119.6	139.5	83.2	128.0	150.5	136.0	143.1	137.5	92.0
IL13RA1	52.95	120.95	170.35	113.825	105.9	118.975	89.325	119.85	146.4	86.075	152.275	90.9	168.85	271.0	114.275	103.9	135.0	109.35	160.125	127.45	192.75	89.575005	94.25	115.725	139.35	125.45	180.8	115.675	109.525	136.05	173.35	142.5	105.274994	133.075	183.5	145.8	139.25	106.049995	189.7	138.175	148.175	176.975	108.024994	74.75	142.65	138.375	153.075	121.15	125.424995
FAM3C	176.0	185.0	290.0	294.0	266.0	203.0	305.0	156.0	258.0	134.0	214.0	189.0	220.0	163.0	135.0	180.0	783.0	267.0	402.0	207.0	189.0	200.0	86.6	170.0	262.0	254.0	197.0	196.0	136.0	324.0	236.0	201.0	204.0	201.0	175.0	229.0	268.0	205.0	348.0	159.0	234.0	255.0	167.0	233.0	145.0	152.0	257.0	215.0	196.0
RRM2	220.5	242.0	454.5	195.5	365.0	776.0	412.0	190.0	259.0	134.0	149.5	673.5	428.0	327.5	491.0	270.0	252.0	814.0	158.5	343.5	757.0	181.5	466.5	295.5	464.0	307.0	500.5	303.5	432.0	101.8	460.5	377.0	401.0	197.5	698.0	427.0	282.0	473.0	237.5	515.0	519.0	242.0	318.0	297.5	266.0	399.0	394.5	445.5	496.5
B2M	3220.0	3430.0	3410.0	3180.0	2125.0	3560.0	3320.0	2940.0	3010.0	2415.0	2540.0	2415.0	2975.0	3235.0	2555.0	2520.0	3900.0	3065.0	3330.0	3565.0	3015.0	2990.0	2480.0	2855.0	3685.0	3390.0	3020.0	2510.0	2540.0	3760.0	2715.0	3015.0	3190.0	3755.0	3280.0	3645.0	3485.0	3040.0	3465.0	2745.0	3630.0	2880.0	2935.0	3290.0	2630.0	3390.0	2380.0	3050.0	3185.0
IMPDH2	454.0	653.0	705.0	668.0	739.0	755.0	760.0	1270.0	617.0	544.0	664.0	920.0	758.0	645.0	561.0	1280.0	311.0	673.0	546.0	732.0	675.0	720.0	1000.0	935.0	582.0	548.0	785.0	973.0	1050.0	326.0	609.0	632.0	530.0	686.0	479.0	680.0	424.0	716.0	571.0	764.0	480.0	734.0	460.0	1060.0	665.0	561.0	1250.0	745.0	654.0
DCN	105.875	461.0	710.0	757.5	389.25	258.45	855.5	432.25	1834.5	766.0	1454.0	143.05	608.0	730.0	377.5	368.5	564.25	569.5	514.25	1002.75	789.75	260.75	223.25	688.0	1448.75	1013.75	478.0	445.75	556.75	1051.25	369.0	675.0	433.5	1495.0	1610.75	567.0	1004.25	413.0	584.0	382.0	1071.0	801.0	508.75	874.25	530.5	474.25	444.5	255.675	410.25
ARAF	120.0	183.0	117.0	84.4	111.0	128.0	113.0	136.0	108.0	91.5	176.0	106.0	155.0	137.0	123.0	116.0	100.0	90.7	162.0	113.0	106.0	138.0	140.0	139.0	130.0	97.0	169.0	106.0	87.0	111.0	112.0	138.0	100.0	94.2	85.5	111.0	94.3	119.0	130.0	125.0	118.0	156.0	73.0	88.3	176.0	130.0	171.0	156.0	121.0
PSRC1	22.6	27.5	36.9	30.7	48.8	53.6	49.7	23.9	33.6	24.5	21.9	63.0	38.0	46.5	35.6	55.8	34.7	70.1	42.6	39.8	48.5	39.4	64.5	40.2	43.2	49.6	54.6	39.4	39.5	24.3	51.0	61.7	72.2	42.4	55.7	34.2	39.2	62.9	31.4	100.0	44.6	45.4	53.4	51.8	42.7	38.2	56.0	29.8	63.2
CKS1B	181.0	201.0	191.0	194.0	249.0	260.0	216.0	163.0	204.0	134.0	121.0	341.0	228.0	222.0	270.0	359.0	323.0	304.0	301.0	211.0	281.0	242.0	199.0	277.0	121.0	321.0	239.0	208.0	141.0	144.0	297.0	190.0	456.0	183.0	236.0	270.0	298.0	357.0	157.0	399.0	162.0	153.0	239.0	269.0	239.0	344.0	250.0	195.0	263.0
UBE2A	188.0	355.0	300.5	288.5	234.5	242.5	262.0	227.5	294.5	248.5	237.0	232.5	331.0	269.0	338.0	243.5	327.0	217.5	368.5	246.5	274.5	220.5	164.0	271.5	260.0	267.0	369.5	242.5	170.5	231.0	420.5	288.0	190.5	253.5	212.0	262.5	264.0	291.0	330.5	323.0	249.0	309.0	197.0	204.5	277.5	399.0	328.5	401.5	228.0
AKR1A1	324.0	405.0	253.0	347.0	342.0	549.0	465.0	388.0	299.0	212.0	316.0	325.0	402.0	446.0	251.0	406.0	232.0	460.0	555.0	304.0	281.0	316.0	583.0	288.0	402.0	279.0	389.0	293.0	240.0	276.0	257.0	257.0	445.0	295.0	434.0	228.0	323.0	441.0	382.0	332.0	419.0	480.0	339.0	273.0	358.0	294.0	366.0	412.0	324.0
UQCRC1	902.0	667.0	710.0	631.0	691.0	1060.0	893.0	723.0	725.0	575.0	586.0	1120.0	716.0	607.0	619.0	646.0	677.0	1200.0	458.0	770.0	710.0	855.0	1260.0	634.0	667.0	440.0	967.0	778.0	741.0	343.0	805.0	509.0	671.0	474.0	781.0	788.0	589.0	846.0	567.0	1070.0	655.0	670.0	1070.0	763.0	826.0	875.0	781.0	714.0	818.0
CTDSPL	84.34	63.310005	63.736	99.764	78.34	76.551994	82.78	83.34	57.654003	67.14	62.559998	87.26	59.379997	66.840004	64.44	56.640003	74.278	64.520004	84.452	59.916004	62.640003	85.340004	73.31999	54.68	72.326	67.078	61.96	93.9	89.15	124.340004	104.5	52.558002	64.912	63.496002	39.554	41.31	72.88	90.2	77.4	74.200005	66.42	120.14	120.0	49.738003	47.157997	68.99999	62.339996	54.572002	62.895996
DVL3	75.15	109.1	97.7	75.5	95.45	63.6	74.45	70.25	101.25	120.3	117.8	64.45	87.2	92.9	100.55	63.45	81.35	92.2	64.85	93.95	82.8	93.1	66.9	72.5	88.15	93.35	67.35	97.1	110.55	87.2	69.75	79.9	93.85	96.0	71.85	69.85	77.2	66.8	77.35	74.95	71.2	83.85	66.0	75.65	73.15	100.5	66.6	75.9	54.95
RPS4Y1	453.0	2580.0	59.4	22100.0	201.0	2120.0	140.0	145.0	11200.0	20700.0	119.0	823.0	43.0	183.0	8140.0	756.0	5530.0	24600.0	64.4	157.0	20400.0	2580.0	18400.0	318.0	14100.0	366.0	3030.0	186.0	10800.0	13000.0	94.5	19300.0	23400.0	7860.0	21400.0	113.0	5930.0	28600.0	899.0	163.0	8670.0	212.0	47.1	122.0	19300.0	13500.0	7.33	218.0	77.4
FARP1	38.7	229.5	161.5	134.5	195.5	50.449997	97.7	104.85	146.0	234.0	162.5	221.0	172.0	105.0	161.0	32.65	108.5	106.5	161.0	169.0	238.5	119.0	41.75	104.15	126.0	56.9	144.0	207.0	272.0	155.0	140.0	180.0	104.4	112.0	61.85	259.5	117.65	112.5	136.5	169.0	78.8	257.0	212.0	91.7	141.5	201.5	91.55	54.8	181.0
GSPT1	155.95667	120.43333	162.03334	152.03334	147.5	200.93333	172.96667	157.5	122.333336	98.299995	92.200005	244.5	155.90001	177.5	189.86665	146.21666	133.2	144.73334	291.5	193.59999	174.03333	177.0	169.93333	238.09999	145.5	152.90001	146.90001	115.53333	85.096664	86.36667	205.66667	141.40001	161.43333	132.16667	153.33333	183.40001	106.06667	219.7	169.40001	264.83334	115.200005	88.5	148.26666	167.53334	165.06667	234.53333	149.33333	167.16667	157.23334
COASY	268.0	257.0	186.0	184.0	219.0	191.0	190.0	176.0	161.0	260.0	190.0	225.0	240.0	168.0	194.0	172.0	156.0	192.0	175.0	154.0	140.0	228.0	215.0	204.0	141.0	106.0	211.0	210.0	214.0	99.1	150.0	155.0	170.0	185.0	148.0	150.0	107.0	144.0	183.0	117.0	147.0	172.0	166.0	287.0	172.0	199.0	251.0	305.0	171.0
SEC63	76.36667	112.86667	99.799995	77.1	131.66667	69.23333	91.4	101.46667	104.700005	85.799995	87.93333	117.5	94.0	125.36667	110.23334	108.06667	72.43333	84.166664	95.96667	104.73334	130.93333	96.23334	94.26666	92.53333	79.933334	96.333336	81.53333	107.799995	82.299995	89.333336	101.1	104.46667	63.033337	91.23334	96.6	110.666664	87.666664	105.833336	94.36667	98.666664	95.56667	92.93333	139.23334	68.53333	83.1	76.700005	143.40001	99.73334	93.166664
SLC25A36	223.33333	258.66666	252.66667	200.0	185.33333	111.53333	180.66667	228.33333	217.66667	286.66666	193.46667	198.0	201.33333	188.0	227.0	156.26666	150.83333	117.86667	145.23334	186.33333	199.66667	253.33333	231.66667	185.0	177.16667	227.33333	172.33333	199.66667	354.0	187.0	180.0	261.66666	254.0	276.33334	158.36667	248.0	210.33333	237.66667	208.66667	203.0	206.66667	267.0	299.0	153.66667	174.0	212.66667	193.0	141.8	144.90001
SLC20A1	569.0	515.0	420.0	674.0	405.0	502.0	507.0	325.0	604.0	800.0	838.0	448.0	782.0	293.0	406.0	258.0	1140.0	445.0	258.0	524.0	418.0	335.0	694.0	299.0	529.0	611.0	398.0	405.0	623.0	625.0	737.0	417.0	507.0	621.0	366.0	267.0	642.0	264.0	425.0	337.0	614.0	301.0	548.0	490.0	327.0	391.0	308.0	458.0	340.0
GNG10	128.0	140.0	151.0	187.0	181.0	111.0	178.0	205.0	189.0	141.0	189.0	119.0	173.0	203.0	207.0	196.0	221.0	177.0	158.0	138.0	181.0	108.0	103.0	130.0	195.0	203.0	116.0	182.0	206.0	173.0	174.0	202.0	179.0	156.0	253.0	268.0	189.0	243.0	229.0	203.0	178.0	218.0	248.0	212.0	171.0	136.0	257.0	116.0	192.0
NSA2	404.0	230.0	463.0	503.0	672.0	446.0	461.0	764.0	431.0	532.0	434.0	661.0	460.0	595.0	584.0	507.0	384.0	513.0	493.0	389.0	464.0	495.0	512.0	426.0	481.0	419.0	473.0	606.0	362.0	336.0	549.0	399.0	421.0	482.0	555.0	438.0	291.0	632.0	762.0	528.0	443.0	508.0	612.0	451.0	481.0	616.0	661.0	523.0	495.0
PRDX4	227.0	664.0	595.0	600.0	401.0	547.0	543.0	421.0	480.0	311.0	418.0	502.0	735.0	528.0	618.0	841.0	335.0	571.0	674.0	396.0	494.0	364.0	338.0	524.0	519.0	530.0	764.0	488.0	210.0	295.0	509.0	624.0	573.0	453.0	599.0	597.0	402.0	487.0	561.0	568.0	461.0	630.0	440.0	461.0	845.0	688.0	893.0	679.0	876.0
AFF1	90.36667	63.833332	91.9	95.43333	92.200005	89.166664	112.6	107.23334	90.03333	128.26668	104.69999	99.166664	75.0	74.13333	70.700005	124.93333	102.46667	80.700005	94.1	89.63333	84.86667	80.666664	83.833336	122.03333	116.53333	123.96667	87.36667	110.63333	134.73332	117.73334	79.86666	106.86667	125.9	102.63333	96.26666	84.0	90.53333	102.200005	95.166664	119.36667	129.66667	106.166664	92.4	90.76666	93.43333	71.96667	87.36667	75.63334	111.700005
CD55	372.0	221.0	191.0	296.5	115.0	357.0	250.5	225.5	418.5	257.0	312.0	259.5	211.0	268.0	148.5	338.5	220.0	388.5	308.0	141.0	124.0	231.0	699.0	76.25	348.0	249.5	194.0	227.0	115.0	1315.0	441.0	96.55	55.6	212.5	698.0	217.0	356.5	235.0	413.0	189.0	299.0	147.5	189.5	145.5	93.0	333.5	292.0	992.5	189.0
PKP4	98.6025	55.399998	77.89	54.057503	77.35	87.575	64.200005	62.850002	54.15	60.25	76.525	90.2	77.875	66.175	97.85	70.575005	81.075	93.85	74.037506	79.185	90.625	74.125	107.275	84.325	89.995	94.35	80.15	101.375	87.125	111.525	104.149994	72.425	87.65	72.45	67.6	62.874996	89.675	78.274994	70.225	105.229996	75.700005	71.6	117.225	72.0475	73.4	83.975	86.525	73.5	64.25
MCM6	229.0	244.0	259.0	189.0	188.0	349.0	257.0	235.0	221.0	175.0	209.0	283.0	276.0	239.0	334.0	395.0	157.0	387.0	223.0	225.0	370.0	221.0	333.0	303.0	314.0	314.0	263.0	224.0	311.0	142.0	264.0	296.0	310.0	275.0	342.0	283.0	212.0	318.0	181.0	305.0	265.0	160.0	334.0	360.0	280.0	298.0	315.0	224.0	379.0
ETFA	377.0	211.0	241.0	231.0	167.0	482.0	543.0	311.0	220.0	312.0	223.0	370.0	303.0	289.0	289.0	286.0	191.0	455.0	260.0	213.0	327.0	186.0	340.0	282.0	324.0	221.0	211.0	177.0	116.0	221.0	367.0	228.0	325.0	232.0	330.0	260.0	232.0	416.0	158.0	295.0	258.0	130.0	459.0	548.0	283.0	255.0	185.0	307.0	431.0
LRRC41	42.25	40.25	45.85	34.6	65.2	61.8	62.1	67.75	46.100002	38.050003	46.2	51.8	58.9	55.25	44.25	60.15	60.6	49.65	75.05	56.65	48.25	59.449997	57.75	51.55	44.2	60.5	59.699997	65.2	33.0	44.7	48.25	69.85	95.7	45.4	46.3	45.600002	45.1	62.55	58.7	79.85	44.85	58.1	60.25	48.3	77.3	45.8	63.9	72.65	59.75
CHMP1A	221.0	270.0	189.0	134.0	216.0	210.0	196.0	157.0	213.0	184.0	173.0	197.0	193.0	219.0	268.0	151.0	238.0	196.0	212.0	263.0	186.0	288.0	234.0	199.0	172.0	213.0	240.0	212.0	264.0	163.0	194.0	191.0	179.0	141.0	129.0	190.0	230.0	121.0	210.0	229.0	203.0	167.0	191.0	177.0	169.0	296.0	121.0	204.0	180.0
WDR82	357.0	371.0	408.0	378.0	317.0	323.0	321.0	338.0	357.0	444.0	401.0	314.0	293.0	323.0	433.0	400.0	340.0	360.0	372.0	333.0	354.0	358.0	347.0	334.0	338.0	314.0	338.0	417.0	623.0	289.0	378.0	376.0	398.0	306.0	316.0	360.0	295.0	382.0	395.0	370.0	319.0	367.0	404.0	351.0	386.0	348.0	348.0	274.0	365.0
EIF4G3	171.5	189.0	106.45	145.75	129.7	144.9	145.4	90.85	130.6	168.5	157.5	205.0	154.0	130.85	136.5	119.05	94.85	132.05	69.899994	147.6	107.35	170.5	173.5	111.4	138.0	140.25	93.6	191.5	146.0	155.65	130.65	128.85	88.05	151.5	120.05	112.4	185.3	87.4	142.5	231.5	143.0	183.5	79.45	141.85	93.3	101.8	146.0	156.0	151.0
DNPEP	249.66667	222.33333	203.0	159.33333	220.66667	191.0	156.0	152.0	171.66667	178.33333	183.0	208.0	174.66667	193.0	192.66667	220.66667	141.0	176.83333	180.66667	235.33333	241.0	216.66667	227.66667	181.66667	203.33333	155.66667	213.33333	194.0	267.33334	140.53334	229.0	229.33333	182.66667	185.33333	174.66667	213.33333	160.33333	165.66667	219.66667	178.0	176.33333	196.66667	219.0	187.33333	205.0	193.0	185.33333	195.83333	231.0
CDK2AP1	415.0	420.0	513.0	542.0	466.0	562.0	641.0	429.0	789.0	520.0	715.0	344.0	577.0	678.0	587.0	526.0	557.0	601.0	690.0	719.0	411.0	570.0	577.0	593.0	508.0	649.0	356.0	485.0	538.0	639.0	419.0	489.0	1060.0	527.0	695.0	580.0	560.0	524.0	708.0	929.0	445.0	465.0	491.0	539.0	463.0	530.0	480.0	437.0	435.0
PLK2	23.9	40.7	43.8	76.1	58.8	68.2	125.0	24.2	154.0	47.4	88.0	54.7	47.4	34.6	56.2	16.0	365.0	86.0	37.1	59.4	71.4	15.2	126.0	25.2	110.0	146.0	23.4	42.7	35.7	140.0	62.1	63.7	96.7	63.1	115.0	16.3	115.0	75.4	68.5	35.7	66.9	21.0	49.6	37.9	42.0	26.8	26.7	27.6	34.3
CPD	51.25	90.325	209.0	90.575	105.675	125.25	91.0	129.875	110.775	101.12499	127.95	81.5	169.75	118.35	79.325	97.875	87.725	163.175	73.55	120.075	179.5	79.5	105.65	173.75	90.450005	95.4	180.5	97.375	125.9	143.775	137.2	115.725006	72.774994	91.700005	124.5	120.25	111.600006	76.45	87.575005	80.675	79.4	104.174995	94.75	107.75	107.875	51.525	169.1	112.75	89.125
HEXB	467.0	326.0	510.0	626.0	698.0	469.0	495.0	514.0	439.0	467.0	589.0	403.0	519.0	463.0	340.0	426.0	507.0	661.0	507.0	486.0	465.0	430.0	376.0	395.0	480.0	351.0	664.0	404.0	336.0	362.0	338.0	374.0	430.0	493.0	459.0	398.0	440.0	377.0	495.0	510.0	555.0	489.0	540.0	784.0	472.0	505.0	754.0	423.0	490.0
FURIN	83.9	80.5	85.4	74.1	69.4	72.6	67.8	84.0	79.2	91.8	89.2	76.5	81.6	83.3	76.6	88.0	84.5	73.4	107.0	93.0	91.8	81.2	73.5	85.3	65.3	80.5	75.0	89.3	80.5	104.0	80.1	75.9	79.8	88.8	98.7	73.5	74.3	63.5	76.9	69.1	68.5	93.6	64.6	69.6	80.8	61.7	85.1	74.9	62.8
CCT2	307.5	380.0	442.5	407.5	375.5	567.5	450.5	469.5	431.0	362.0	376.5	738.5	551.5	587.0	467.5	583.5	386.5	504.0	518.0	538.5	539.5	531.5	531.0	639.0	365.0	510.5	603.5	481.5	315.0	244.5	590.0	517.5	715.0	428.0	530.5	601.0	474.5	720.0	489.5	785.0	441.0	375.0	520.5	524.0	551.5	471.5	678.5	766.0	563.5
GNL2	90.0	96.9	78.8	65.3	87.5	126.0	99.2	86.9	80.5	75.3	72.5	180.0	119.0	75.7	83.5	99.5	104.0	118.0	60.3	74.6	63.6	108.0	126.0	70.1	58.5	77.9	92.4	77.4	99.5	54.0	74.3	107.0	131.0	64.2	96.0	59.1	70.7	119.0	63.4	94.4	66.6	41.7	95.9	103.0	54.9	66.1	87.4	113.0	107.0
CAPZB	265.2	361.65	242.1	211.2	275.5	308.05	329.525	228.15	378.8	242.35	308.3	280.725	294.875	362.9	257.5	354.1	268.775	330.0	179.9	344.15	246.475	299.4	305.675	230.05	335.35	305.25	201.325	348.6	223.5	363.625	225.65	237.4	205.725	357.275	392.65	237.925	353.325	244.25	324.575	409.05	245.375	270.675	158.85	304.875	223.6	251.975	302.675	272.025	236.85
ALCAM	91.4	162.6	135.35	229.5	222.0	264.5	246.5	189.5	228.0	217.5	364.5	189.5	212.0	204.0	220.0	283.5	364.0	227.0	189.7	188.45	111.9	62.85	84.25	221.5	257.5	204.5	116.95	283.0	197.0	242.0	244.0	97.55	103.15	159.05	166.5	145.4	312.5	241.0	143.95	141.6	226.5	215.8	74.65	231.5	134.3	136.65	213.95	165.5	161.0
CIB1	458.0	553.0	333.0	360.0	326.0	598.0	540.0	368.0	239.0	664.0	477.0	420.0	302.0	331.0	380.0	533.0	295.0	403.0	393.0	272.0	411.0	276.0	604.0	282.0	408.0	276.0	351.0	275.0	279.0	356.0	427.0	288.0	306.0	267.0	438.0	358.0	385.0	488.0	543.0	284.0	440.0	431.0	407.0	381.0	372.0	439.0	326.0	436.0	360.0
ARPC1B	546.0	436.0	394.0	540.0	445.0	477.0	611.0	374.0	498.0	501.0	723.0	502.0	453.0	415.0	557.0	399.0	845.0	418.0	847.0	523.0	524.0	487.0	405.0	428.0	518.0	527.0	704.0	495.0	311.0	505.0	556.0	502.0	451.0	437.0	388.0	339.0	412.0	566.0	610.0	398.0	582.0	444.0	505.0	472.0	427.0	579.0	382.0	475.0	439.0
CCNC	224.0	272.0	286.0	219.0	344.0	324.0	248.0	266.0	267.0	173.0	182.0	299.0	228.0	251.0	283.0	214.0	171.0	309.0	198.0	274.0	295.0	173.0	249.0	234.0	195.0	248.0	237.0	257.0	135.0	172.0	249.0	277.0	169.0	249.0	275.0	338.0	202.0	342.0	200.0	206.0	202.0	226.0	244.0	252.0	229.0	246.0	464.0	336.0	357.0
GNPAT	374.0	215.0	176.0	223.0	275.0	237.0	246.0	255.0	156.0	268.0	252.0	210.0	224.0	188.0	237.0	293.0	225.0	205.0	294.0	171.0	225.0	351.0	258.0	150.0	212.0	342.0	221.0	207.0	271.0	400.0	230.0	216.0	237.0	207.0	181.0	173.0	206.0	256.0	444.0	243.0	181.0	231.0	214.0	183.0	170.0	241.0	229.0	253.0	196.0
PPP1R12B	85.75	34.2	81.485	69.055	96.03	46.34	54.550003	51.905	49.59	43.155	53.685	43.175	37.725	37.8	51.26	64.15	74.055	74.745	38.375	46.57	54.315	36.480003	60.65	35.7	82.595	39.87	35.37	37.31	56.345	106.185	55.325	71.31	32.595	47.9	31.529999	31.545	46.085	47.535	34.3	35.015	41.760002	31.96	38.06	49.894997	69.43	42.149998	33.75	24.59	26.955
MYCBP2	141.5	178.0	131.0	202.0	148.5	131.5	134.0	184.5	131.0	236.0	156.0	173.0	231.5	122.0	179.0	215.5	121.45	132.0	157.0	153.0	133.0	209.5	179.5	101.85	151.5	190.5	176.5	243.0	224.0	171.0	155.5	156.0	155.5	162.0	121.0	155.0	173.5	136.5	208.0	155.5	182.0	193.0	137.0	153.0	171.0	169.5	99.1	129.0	195.5
RNF41	41.35	28.9	29.35	32.449997	39.050003	40.65	32.9	41.0	31.0	31.85	34.65	48.8	42.1	42.4	32.4	46.0	36.0	40.2	39.1	44.35	50.15	31.3	48.4	39.4	43.300003	35.75	45.0	47.2	35.9	42.9	58.15	38.85	61.350002	37.55	39.550003	32.9	39.25	48.85	35.15	45.550003	41.4	33.25	45.75	46.1	40.15	49.3	39.2	51.45	50.15
ACSL1	142.5	62.65	65.4	83.55	53.6	97.75	97.85	102.05	151.0	233.0	98.85	51.800003	91.15	59.2	98.15	81.95	189.5	68.95	126.5	102.05	64.5	65.15	69.85	131.0	135.0	95.0	113.0	55.15	63.1	146.5	88.65	50.8	78.1	107.45	163.0	36.4	87.45	85.95	77.05	53.85	117.5	95.25	89.6	109.5	135.0	73.5	55.4	114.0	63.75
SETX	62.1	99.6	93.45	123.5	100.0	119.5	112.0	110.15	90.399994	103.6	95.55	105.0	104.0	129.5	88.2	96.8	114.0	97.85	75.5	98.4	111.25	77.2	135.0	67.95	99.1	104.6	95.25	86.25	120.5	114.9	107.8	93.85	106.5	101.3	110.5	108.5	137.0	100.75	94.0	73.95	122.0	85.8	151.5	88.35	75.15	110.25	89.55	105.9	100.5
NDUFS2	433.0	346.0	252.0	461.0	446.0	427.0	464.0	304.0	354.0	384.0	395.0	464.0	279.0	309.0	302.0	614.0	253.0	384.0	415.0	302.0	305.0	452.0	441.0	297.0	313.0	414.0	391.0	331.0	321.0	370.0	320.0	339.0	451.0	296.0	356.0	321.0	371.0	439.0	273.0	324.0	374.0	311.0	493.0	279.0	344.0	465.0	335.0	365.0	433.0
RBM6	208.0	252.0	168.0	148.0	171.0	131.0	138.0	161.0	117.0	206.0	169.0	157.0	124.0	143.0	180.0	147.0	134.0	110.0	117.0	131.0	151.0	212.0	185.0	135.0	141.0	124.0	128.0	120.0	220.0	108.0	174.0	165.0	125.0	167.0	108.0	123.0	149.0	134.0	123.0	126.0	178.0	133.0	134.0	104.0	152.0	123.0	116.0	101.0	144.0
PGM1	300.0	236.0	254.0	319.0	278.0	188.0	408.0	282.0	327.0	283.0	319.0	314.0	250.0	187.0	205.0	270.0	264.0	444.0	121.0	268.0	285.0	156.0	303.0	209.0	315.0	182.0	224.0	202.0	225.0	296.0	200.0	308.0	372.0	197.0	256.0	146.0	278.0	388.0	228.0	183.0	240.0	242.0	422.0	190.0	284.0	230.0	144.0	149.0	560.0
NASP	85.2	106.55	120.55	97.25	100.1	178.5	132.25	111.85	93.0	67.85	107.35	147.75	144.25	125.85	109.9	210.65	112.6	182.7	107.45	127.35	126.95	124.0	216.0	118.85	98.9	124.85	145.0	110.25	108.65	65.0	137.6	159.45	212.95	96.85	145.0	84.55	93.4	168.9	77.2	145.8	107.0	76.6	136.6	123.3	126.2	105.4	133.25	106.0	153.05
ATP6V1A	86.55	117.55	146.55	139.25	107.75	159.85	143.2	149.6	187.0	101.7	162.4	120.5	181.5	134.55	107.6	155.45	142.7	167.25	143.0	211.0	187.0	117.45	104.65	184.0	144.25	218.5	202.0	196.5	102.3	184.0	186.0	133.05	183.0	154.5	184.0	200.5	189.0	190.5	135.15	314.0	146.85	161.65	116.05	171.1	153.65	179.9	124.2	137.95	129.25
CCZ1	222.46666	369.7333	317.33334	291.36667	294.69998	234.16667	301.76666	212.53333	303.73334	320.19998	257.6	280.96667	283.23334	326.5	277.1	230.96667	389.30002	273.13333	281.53333	293.86667	302.93332	276.19998	186.59999	334.43332	226.13335	258.33334	272.33334	210.63335	203.66667	251.16667	293.36667	259.1	220.83333	281.53333	217.96667	223.3	361.63333	274.76666	218.5	283.9	202.03333	244.3	229.2	311.73334	298.30002	270.23334	310.33334	263.43332	367.19998
CLIP1	114.6	87.9	97.5	99.05	94.45	102.05	103.1	98.8	93.2	91.9	113.0	80.15	99.3	149.65	87.9	85.65	115.35	113.85	139.55	94.4	90.85	83.3	70.6	109.85	137.45	96.85	100.75	103.8	87.35	95.55	107.35	102.35	124.55	113.05	91.55	89.35	122.1	105.6	132.1	106.7	98.35	97.5	61.5	86.35	76.1	81.3	95.95	108.1	74.3
MYO10	116.0	152.35	120.8	155.4	301.7	75.5	128.25	148.8	86.8	140.25	116.05	142.9	180.6	153.55	121.95	93.0	152.75	135.25	131.85	118.3	201.95	132.85	144.95	97.6	135.9	92.9	115.5	124.75	205.25	94.35	157.45	123.4	151.9	107.15	105.55	92.35	112.85	137.45	133.0	117.9	93.85	161.8	191.85	105.6	142.55	98.75	133.65	99.55	104.95
KIAA0141	98.85	57.85	81.3	97.75	99.1	84.45	92.8	111.6	80.45	120.0	88.7	76.899994	98.55	86.4	73.149994	73.7	64.75	93.1	95.35	83.2	99.85	85.25	94.75	73.95	96.9	78.75	81.3	99.25	110.1	103.0	86.35	89.75	80.0	99.15	92.0	75.05	66.1	77.0	91.95	59.5	91.5	83.65	112.5	65.85	54.050003	85.05	77.05	88.65	85.0
PPP5C	46.4	60.9	57.8	49.85	47.35	69.75	55.4	58.649998	52.65	54.25	50.9	61.8	53.65	57.100002	59.649998	55.65	42.699997	49.9	51.45	54.850002	55.199997	57.8	55.949997	56.35	41.25	44.85	55.65	52.55	49.050003	49.8	47.300003	44.300003	54.800003	48.55	52.9	50.35	57.9	59.2	49.449997	60.449997	45.199997	49.7	54.75	43.9	42.75	57.75	49.2	52.5	39.65
RSU1	114.95	131.7	92.7	95.4	103.0	100.7	104.75	97.0	114.25	95.35	107.25	131.5	120.25	89.15	126.3	83.75	114.55	105.75	132.35	120.25	93.1	108.25	79.35	98.05	102.7	113.5	98.45	88.15	60.0	90.85	90.5	92.55	72.0	108.4	83.25	119.95	79.35	117.05	95.65	206.55	77.75	95.0	118.75	94.85	127.3	103.7	126.35	76.25	95.65
PAPPA	60.5	41.6	39.15	40.1	32.95	35.699997	35.1	33.05	32.85	47.0	31.9	41.0	31.800001	39.0	42.75	39.85	36.2	32.65	48.2	36.65	31.2	27.6	31.2	39.7	37.1	34.0	34.7	43.35	44.1	37.35	32.55	40.5	37.65	40.0	41.9	38.95	34.25	42.8	43.5	40.15	34.0	45.45	34.6	39.699997	44.6	43.55	45.45	38.85	33.25
EGFR	85.831665	93.935	63.98	59.69	50.149998	52.90333	76.041664	85.6	81.854996	101.59833	76.495	69.34333	58.058334	79.83001	71.185005	38.355	144.27168	55.303333	70.854996	66.285	52.313328	72.75001	61.93167	89.315	62.80667	93.333336	86.51666	55.89333	75.28333	87.9	53.718334	84.76833	42.565	66.88334	49.99	78.024994	167.76666	71.83666	74.86833	77.28333	70.034996	89.30167	62.34667	83.825005	67.015	59.824997	61.11	64.50167	50.11667
KIAA0196	109.0	107.0	171.0	151.0	128.0	120.0	148.0	185.0	231.0	129.0	175.0	158.0	175.0	156.0	163.0	201.0	178.0	154.0	329.0	170.0	112.0	128.0	144.0	249.0	127.0	204.0	287.0	149.0	91.7	145.0	126.0	167.0	241.0	156.0	131.0	165.0	144.0	126.0	153.0	139.0	131.0	119.0	118.0	239.0	230.0	112.0	163.0	309.0	163.0
MED13	214.5	291.0	289.0	306.5	324.0	171.0	201.5	283.5	202.5	344.0	273.5	237.0	262.5	212.0	286.5	176.5	223.0	164.5	305.5	149.0	241.0	222.0	265.0	331.0	210.5	178.0	203.5	339.5	327.0	199.5	297.5	368.0	309.5	181.0	156.0	225.5	146.0	219.5	199.5	126.05	192.5	254.5	274.0	150.5	204.0	194.5	284.5	252.0	275.0
CREBL2	56.03333	74.86667	88.76666	108.5	91.26666	61.966663	82.86667	129.33333	88.93333	66.6	78.5	74.8	90.1	123.36667	64.23333	78.4	85.5	85.63333	96.53333	89.46667	83.4	90.93333	74.066666	113.36667	122.799995	119.4	86.299995	122.06667	68.23333	117.4	74.66667	92.5	125.36667	90.86667	97.93333	119.0	72.666664	98.36666	117.73334	98.53333	134.16667	134.33333	106.9	78.333336	80.36667	103.43333	75.6	56.63333	94.93333
KIF5B	666.5	511.0	672.0	529.0	494.15	579.0	522.0	601.5	408.0	621.5	448.0	693.0	508.0	566.0	842.5	350.4	468.15	528.5	918.5	610.5	625.0	665.0	536.25	666.0	551.5	565.5	658.0	865.5	578.7	601.5	1340.0	842.0	774.5	532.0	613.5	589.5	586.5	704.5	522.5	1166.0	502.0	875.0	488.5	543.5	709.5	737.0	500.0	551.0	626.5
HNRPDL	209.6	310.41998	279.2	232.66	255.93999	317.22	241.66	306.22	298.38	301.41998	279.91998	293.62	386.13998	263.32	244.06001	272.63998	311.84	321.56	266.41998	257.88	248.7	212.42	283.1	266.08002	283.56	315.53998	207.4	297.9	284.63998	267.2	280.16	286.12	344.46002	295.22	274.48	309.4	295.78	284.13998	235.3	314.12	286.02	263.12	275.6	290.74	232.58	225.18001	291.12	228.51999	274.2
MORF4L2	908.0	1340.0	1050.0	829.0	691.0	1100.0	804.0	732.0	1080.0	781.0	987.0	838.0	1140.0	924.0	1090.0	947.0	868.0	923.0	1090.0	879.0	1010.0	777.0	865.0	833.0	927.0	986.0	933.0	817.0	956.0	979.0	1090.0	1230.0	857.0	948.0	1090.0	899.0	1030.0	904.0	914.0	932.0	1040.0	1110.0	865.0	736.0	1190.0	986.0	1340.0	1070.0	906.0
EXT1	197.25	82.85	81.495	103.7	68.95	87.6	104.75	74.115	107.9	90.2	107.1	84.35	72.6	74.5	111.75	119.1	71.3	81.3	111.55	96.85	72.7	89.6	112.4	95.45	79.49	88.2	93.25	61.45	139.05	90.9	66.57	107.25	148.1	113.25	74.25	86.15	97.65	76.25	94.0	70.7	97.65	73.05	69.6	94.25	141.7	89.705	84.485	125.6	92.3
SPEN	173.5	165.0	127.55	134.55	120.45	158.0	145.5	177.5	118.3	167.5	131.2	196.5	138.05	146.95	158.5	177.0	101.25	137.25	107.75	137.65	122.7	198.5	197.0	124.3	120.0	158.2	134.7	133.1	142.5	150.45	143.65	124.3	128.05	143.4	116.45	120.15	170.75	117.7	137.6	175.75	148.75	139.95	84.75	150.85	120.0	130.45	138.5	132.65	144.2
ST6GAL1	81.5	120.23334	235.3	133.26666	219.83333	71.333336	99.53333	215.56667	120.299995	167.43333	130.4	107.63334	135.09999	50.733334	105.166664	107.033325	70.4	85.833336	45.666668	125.43333	162.63335	215.06667	46.706665	302.03333	118.6	163.96666	196.73332	149.59999	97.4	95.299995	124.666664	109.666664	115.100006	99.23334	33.166668	200.53333	67.200005	48.0	54.0	216.06667	134.8	203.5	106.13333	105.56667	178.86665	140.23332	86.833336	36.733334	132.63667
DYNLT1	480.0	518.0	414.0	429.0	423.0	537.0	483.0	445.0	463.0	443.0	396.0	504.0	415.0	479.0	541.0	590.0	642.0	434.0	363.0	523.0	541.0	468.0	407.0	429.0	390.0	440.0	473.0	417.0	529.0	402.0	502.0	479.0	282.0	359.0	494.0	549.0	491.0	539.0	370.0	545.0	531.0	385.0	539.0	477.0	480.0	578.0	606.0	550.0	609.0
NDUFA6	215.5	173.35	183.0	299.0	230.0	295.0	248.45	224.2	138.65	117.9	157.55	192.35	193.75	191.5	152.7	287.5	156.8	365.5	290.5	204.0	162.3	124.4	188.95	197.7	201.1	160.95	219.65	182.6	159.3	125.2	194.5	182.4	134.35	177.25	269.05	199.6	177.65	225.15	211.7	188.3	245.0	196.45	265.5	194.0	194.5	188.4	216.0	240.85	211.15
ACAA2	129.6	123.5	139.65	223.45	175.75	152.75	234.7	133.8	190.7	155.25	168.1	120.35	120.1	120.7	132.0	73.75	104.3	313.4	96.4	168.6	173.65	210.2	39.65	215.55	134.45	85.7	215.9	193.3	170.0	146.95	169.25	98.15	78.75	78.65	100.4	90.7	135.85	118.75	82.15	81.45	156.35	81.75	193.95	213.8	134.4	98.0	86.05	95.7	240.1
SDHC	177.925	163.0	156.625	224.75	224.5	202.0	227.25	205.5	213.0	166.85	175.725	227.75	198.0	207.25	177.9	232.775	169.225	212.0	304.5	208.5	200.25	220.0	160.575	220.75	158.925	259.5	231.5	188.0	150.45	226.0	208.25	195.875	375.25	174.2	217.5	227.0	236.0	274.5	191.0	274.5	176.75	172.925	248.0	222.5	218.0	289.25	276.5	269.25	220.75
ST14	171.78667	348.5167	284.84	150.91	266.42	219.45332	164.22	224.41667	176.11665	288.02667	183.11	163.0	216.62334	87.96667	243.15666	108.43667	113.31667	209.57	85.526665	168.79333	306.31668	250.86665	199.92668	361.34335	122.38	86.77334	233.23	196.92	281.46667	131.32333	193.87666	132.02	141.87666	110.486664	141.93333	257.31332	205.58333	186.16333	115.77	112.043335	148.03334	91.09667	212.19334	156.97	214.32	278.79333	210.53333	151.37	247.14667
PTPN12	67.17333	67.23333	77.333336	70.96667	71.7	74.03333	56.5	57.933334	82.6	59.433334	88.5	54.300003	95.93333	97.6	73.03333	43.066666	159.26666	86.76666	140.16667	102.333336	93.166664	61.333332	51.066666	87.13333	76.5	77.9	88.96667	81.299995	64.4	91.76666	93.1	73.6	84.73333	91.26667	79.933334	73.0	176.96667	66.86667	110.5	82.200005	66.23334	89.166664	62.266666	91.86667	100.333336	70.933334	108.86667	83.03333	54.56667
NID1	54.85	91.2	140.0	209.0	142.6	62.2	125.1	86.45	172.5	128.5	155.5	61.7	105.3	140.0	113.9	41.95	93.65	120.95	94.05	132.5	136.7	54.300003	41.5	100.25	181.5	119.15	67.95	99.85	105.3	117.3	122.0	172.1	159.0	171.0	167.0	114.85	140.15	121.55	126.5	110.5	86.8	106.25	88.65	102.65	80.1	99.5	96.75	51.1	93.75
TWF2	64.0	79.9	53.6	62.5	48.9	65.8	72.9	57.4	59.6	70.5	78.5	81.5	59.9	50.5	53.1	52.6	93.2	56.0	45.1	51.8	58.6	76.8	77.7	51.8	59.1	54.7	55.7	64.5	68.5	50.7	54.1	52.2	52.5	49.7	50.9	48.2	57.6	49.6	62.9	48.7	60.1	46.3	61.3	61.6	64.5	54.7	50.4	51.4	78.2
ZNF410	108.75	102.15	110.6	104.6	104.45	140.0	123.0	130.2	125.3	111.05	127.75	94.0	139.3	135.5	145.6	178.5	145.5	133.05	141.95	125.15	108.4	106.35	231.0	161.0	151.45	119.45	130.2	96.65	134.4	148.0	116.4	136.45	129.75	108.65	124.0	136.7	144.0	110.95	134.05	171.5	119.45	99.45	96.2	122.15	125.95	139.0	106.95	131.0	127.05
TJP1	209.7	235.45	182.4	155.35	182.15	169.9	180.4	156.55	176.25	198.6	192.4	155.15	188.0	232.55	191.5	73.75	208.95	162.65	129.85	141.95	215.35	161.65	152.25	155.8	173.8	204.3	199.0	162.5	183.8	317.0	201.6	220.9	259.65	148.25	213.6	124.55	283.0	165.45	135.95	152.7	174.5	193.9	185.0	173.9	161.3	158.85	100.25	220.9	147.1
EXT2	74.75	90.35	96.1	99.95	107.0	105.85	107.45	95.15	108.05	115.3	130.9	118.5	97.4	71.0	104.6	77.35	95.2	95.5	65.5	101.2	100.65	100.7	75.65	133.2	94.3	81.25	96.35	80.649994	99.15	98.3	81.75	96.0	95.05	94.75	104.15	98.15	114.4	90.399994	92.85	85.5	99.4	91.35	98.2	129.5	84.55	111.55	124.5	105.3	117.4
PPP1R15A	155.4	175.0	148.55	133.45	104.85	158.0	98.8	108.6	145.5	165.25	153.35	137.45	126.25	105.5	117.8	81.6	214.0	116.4	141.5	112.4	106.05	128.45	187.5	102.3	111.7	168.0	119.0	133.0	142.85	136.9	139.8	112.25	157.5	185.0	135.3	83.45	159.75	120.25	97.2	92.75	109.4	106.4	103.95	147.65	96.5	149.75	148.95	110.35	96.2
MEST	289.0	343.0	528.0	399.0	499.0	296.0	240.0	342.0	223.0	435.0	707.0	319.0	519.0	557.0	493.0	118.0	180.0	174.0	364.0	503.0	784.0	441.0	195.0	497.0	368.0	263.0	452.0	422.0	502.0	168.0	479.0	677.0	544.0	354.0	225.0	505.0	292.0	354.0	252.0	462.0	345.0	451.0	395.0	192.0	449.0	500.0	385.0	303.0	553.0
EPHX1	145.0	89.6	68.7	49.9	116.0	63.8	122.0	73.6	120.0	90.5	82.1	59.5	116.0	90.7	55.9	179.0	180.0	95.8	306.0	93.8	57.8	88.5	53.4	123.0	118.0	104.0	150.0	195.0	65.5	163.0	79.0	72.7	136.0	102.0	133.0	53.6	119.0	70.3	118.0	198.0	77.8	122.0	63.1	93.7	107.0	79.4	57.7	137.0	45.8
LTF	18.5	16.6	16.5	159.0	20.6	23.8	16.5	251.0	11.0	16.1	14.5	10.3	18.7	16.1	16.4	29.8	24.0	25.8	12.4	16.8	20.3	17.2	24.4	12.5	21.4	27.9	13.6	11.9	29.0	21.0	20.6	21.4	18.3	15.7	21.7	19.0	24.2	18.9	17.1	13.3	204.0	16.1	28.7	30.6	38.0	27.5	15.8	24.0	29.4
LANCL1	101.0	89.05	118.5	94.25	116.45	75.2	89.25	91.9	116.0	84.5	102.1	92.95	103.8	82.2	97.5	132.7	111.15	127.45	76.15	95.45	100.1	94.7	72.7	91.55	100.65	82.4	85.15	104.05	79.8	90.25	82.45	100.75	84.85	104.6	87.95	105.5	76.8	83.3	101.45	91.2	85.8	90.95	95.3	91.75	68.8	87.05	105.0	91.4	83.85
EIF1	799.05	846.55	995.23334	1073.9349	937.56665	805.6167	868.0334	1009.1667	911.93335	1241.7667	1023.05	1015.76666	1100.5834	849.20166	821.7	809.0334	1250.35	1044.75	907.5	823.0	782.75	573.9667	1024.5	1036.4166	794.9666	712.0833	855.3333	850.2166	918.31665	847.25	1233.3833	885.55	870.75	867.2	947.9666	863.7	790.2	817.85004	830.75	482.53336	802.39996	1009.5833	886.6167	929.81665	808.31665	926.6167	1025.5333	1482.3667	857.7
ALDOC	107.0	96.7	90.3	66.2	91.1	87.6	80.8	73.6	82.7	110.0	70.9	112.0	74.0	64.0	93.5	67.4	77.4	73.2	62.4	78.1	75.9	91.0	87.9	113.0	80.9	72.5	88.3	58.2	68.0	78.8	67.4	76.2	71.6	87.2	79.4	76.6	58.5	71.0	69.3	47.2	60.3	78.7	58.9	97.5	117.0	68.0	155.0	64.8	73.7
EFNA1	166.0	469.0	341.0	334.0	448.0	111.0	178.0	307.0	317.0	852.0	644.0	271.0	287.0	204.0	358.0	308.0	115.0	113.0	283.0	190.0	345.0	747.0	427.0	273.0	185.0	278.0	305.0	229.0	519.0	349.0	289.0	354.0	356.0	187.0	279.0	252.0	335.0	134.0	272.0	125.0	233.0	312.0	445.0	197.0	256.0	276.0	453.0	209.0	247.0
ASNA1	96.5	80.3	101.0	86.2	77.6	137.0	118.0	97.6	102.0	85.3	89.5	104.0	99.8	101.0	89.2	108.0	156.0	124.0	100.0	118.0	95.0	96.8	105.0	131.0	104.0	113.0	129.0	121.0	57.2	90.1	95.6	84.8	88.4	103.0	113.0	97.2	75.0	135.0	89.5	164.0	98.4	90.2	96.9	138.0	160.0	89.2	143.0	132.0	71.2
ACAA1	213.0	164.0	137.5	152.5	181.5	183.0	232.5	142.5	117.5	152.5	153.0	176.5	147.0	151.5	142.5	143.5	135.5	153.0	125.5	168.0	132.0	194.0	190.0	110.1	119.1	132.5	127.5	143.0	165.0	110.1	131.5	124.5	128.5	94.7	108.5	119.0	216.0	146.0	140.0	145.0	122.5	139.5	137.5	135.0	124.5	150.0	128.5	130.0	110.0
SDHD	148.2	146.2	160.11	214.545	168.795	193.3	202.55	211.325	159.77	135.6	136.45	115.95	161.55	141.155	186.375	131.275	96.05	239.335	147.75	177.295	203.88	166.45	134.565	255.45	200.695	175.015	176.835	158.9	90.55	145.55	184.65	106.85	141.65	168.815	193.835	245.05	183.7	170.9	156.14	169.96	194.86	93.05	208.205	206.195	133.555	175.705	138.1	170.5	192.0
TMEM184B	230.0	194.0	187.0	202.0	223.0	199.0	191.0	178.0	211.0	193.0	186.0	125.0	245.0	222.0	135.0	239.0	254.0	213.0	229.0	244.0	159.0	153.0	324.0	182.0	166.0	162.0	183.0	207.0	211.0	142.0	132.0	213.0	135.0	217.0	256.0	163.0	200.0	195.0	179.0	163.0	166.0	165.0	190.0	207.0	276.0	193.0	233.0	200.0	235.0
RPL38	1342.6666	1211.6666	1244.6666	961.0	1307.3334	1124.6666	1082.3334	1321.3334	1086.6666	1404.0	1152.3334	1311.6666	1240.0	1333.6666	1231.6666	1162.0	1211.6666	1191.0	1169.0	904.3333	1153.6666	1181.3334	1278.3334	1322.0	1063.6666	1065.3334	1226.0	1294.3334	1337.0	981.6667	1207.6666	1451.0	1419.3334	1392.6666	1261.3334	1196.0	1024.3334	1232.0	1230.6666	1125.3334	1234.0	1346.6666	1061.3334	1136.3334	1247.0	1225.0	1330.0	1470.3334	1242.6666
BCKDK	136.0	114.0	114.0	115.0	97.7	120.0	104.0	104.0	110.0	116.0	111.0	82.4	89.9	95.1	126.0	149.0	129.0	110.0	169.0	123.0	89.1	122.0	112.0	122.0	123.0	104.0	115.0	114.0	105.0	108.0	101.0	116.0	109.0	112.0	109.0	160.0	104.0	111.0	139.0	116.0	109.0	139.0	85.5	111.0	144.0	138.0	140.0	95.7	123.0
WIPI2	235.63335	292.93332	180.66667	147.83333	222.76666	138.3	177.59999	180.63335	204.06667	233.13335	193.73334	165.46666	151.86667	212.66667	193.5	161.43333	176.23334	131.09999	200.73334	176.59999	190.06667	250.90001	187.90001	179.5	175.36665	161.33333	181.03333	135.40001	226.40001	175.46667	178.5	244.59999	183.46667	186.13335	135.93333	185.06667	303.73334	176.09999	212.66667	177.93333	207.0	234.59999	137.86667	203.36665	211.26666	174.53333	200.86665	200.83333	233.53333
MAN2A2	125.9	99.7	87.45	91.05	80.05	81.05	76.35	85.55	62.699997	114.85	90.9	85.8	69.65	92.3	99.35	89.3	52.75	87.2	84.15	67.9	66.45	72.8	128.5	71.8	89.25	63.0	73.5	68.7	92.35	81.85	79.3	78.55	93.4	88.85	74.5	66.6	65.15	69.0	87.9	54.949997	77.65	97.9	75.7	98.8	94.65	79.85	83.8	98.55	98.85
RB1CC1	106.45	85.65	131.65	112.85	99.8	45.100002	78.45	129.85	172.95	117.7	76.6	120.9	108.3	99.9	159.0	89.95	115.4	71.0	182.8	92.15	84.15	126.95	70.75	158.0	84.85	148.3	140.75	78.15	108.55	93.0	89.5	174.1	165.7	126.45	80.25	130.75	166.75	88.0	115.5	83.3	92.35	108.1	97.3	87.75	108.15	70.35	143.65	57.6	114.05
SFRP1	19.193335	19.63	20.5	21.9	20.433334	16.706667	18.783335	24.700003	16.833334	41.266666	30.866669	17.206667	16.976667	20.793333	19.266666	29.5	19.466667	17.163332	20.006666	24.833334	21.333334	15.596667	15.0199995	18.1	20.733332	55.600002	18.300001	18.536667	26.200003	23.200003	14.883334	19.733334	18.133333	19.243334	24.866669	18.086668	16.353334	16.1	20.766666	15.646667	52.0	22.966667	17.033333	19.433334	23.800001	21.633331	28.133333	19.5	17.366667
UBE4A	217.0	273.0	231.0	245.0	296.0	215.0	218.0	221.0	228.0	253.0	243.0	143.0	224.0	170.0	250.0	249.0	165.0	238.0	170.0	232.0	309.0	238.0	234.0	298.0	233.0	152.0	245.0	230.0	285.0	250.0	272.0	230.0	209.0	244.0	196.0	238.0	315.0	196.0	196.0	148.0	249.0	150.0	201.0	238.0	157.0	179.0	227.0	219.0	267.0
KDM5A	75.3	142.6	94.7	116.65	76.25	65.9	114.4	203.65	85.9	188.25	107.75	155.05	104.55	134.05	155.95	143.55	90.9	64.850006	92.8	113.75	123.6	189.65	171.45	146.0	91.35	150.25	85.25	117.65	212.85	100.9	87.15	177.4	185.95	97.65	118.55	119.4	125.5	153.75	156.65	115.7	180.55	166.85	101.0	115.1	123.75	123.65	91.5	110.75	154.3
FIBP	171.0	190.0	191.0	198.0	196.0	208.0	237.0	172.0	254.0	186.0	242.0	234.0	176.0	148.0	228.0	255.0	200.0	246.0	220.0	237.0	140.0	208.0	245.0	260.0	213.0	196.0	266.0	264.0	218.0	262.0	213.0	203.0	264.0	199.0	246.0	177.0	217.0	206.0	202.0	222.0	213.0	142.0	282.0	321.0	304.0	304.0	178.0	279.0	255.0
HARS	132.0	90.4	103.0	151.0	132.0	164.0	136.0	128.0	108.0	155.0	116.0	196.0	116.0	123.0	116.0	170.0	161.0	151.0	105.0	126.0	138.0	117.0	167.0	92.8	135.0	170.0	144.0	150.0	199.0	127.0	150.0	141.0	140.0	118.0	144.0	128.0	102.0	155.0	137.0	133.0	114.0	90.7	174.0	89.6	114.0	149.0	145.0	169.0	128.0
SMS	200.0	238.0	276.0	171.0	176.0	266.0	198.0	161.0	202.0	129.0	228.0	204.0	295.0	208.0	313.0	200.0	302.0	187.0	251.0	158.0	197.0	197.0	203.0	187.0	250.0	243.0	265.0	183.0	152.0	160.0	301.0	275.0	191.0	168.0	226.0	196.0	163.0	269.0	227.0	211.0	224.0	228.0	164.0	175.0	261.0	334.0	313.0	358.0	424.0
ARHGAP35	63.633335	61.36667	52.966663	56.766666	52.2	55.3	50.399998	56.433334	51.13333	55.666668	57.43333	64.333336	56.5	57.36667	51.13333	45.466663	52.56667	43.3	57.733334	48.96667	44.766663	52.266666	43.8	57.533337	43.63333	47.466663	62.8	67.799995	51.899998	58.5	45.433334	52.033337	60.433334	67.799995	56.066666	54.13333	50.333332	52.399998	54.433334	63.600002	44.733334	62.333332	59.666668	52.86667	47.733334	55.233334	55.533337	59.066666	45.0
CBX6	155.5	67.149994	97.15	138.0	125.35	68.1	98.15	102.35	108.3	86.3	131.45	41.3	97.8	74.95	79.1	137.2	104.15	139.5	102.0	96.9	107.5	79.65	55.75	82.9	90.3	75.75	72.149994	68.4	128.4	142.5	69.3	116.9	100.3	99.85	103.9	77.45	165.5	56.45	66.25	51.5	91.95	56.0	82.75	113.6	90.25	63.050003	48.4	74.8	84.2
ZMYM4	90.23334	99.26666	101.46667	88.700005	109.666664	90.26666	92.9	106.833336	106.299995	89.833336	104.6	88.93333	99.73334	112.56667	93.666664	102.9	121.53333	118.833336	61.933334	99.9	112.6	96.46667	115.4	104.0	109.6	79.4	75.066666	107.9	78.63334	101.033325	87.93333	129.0	80.26666	106.93333	84.06667	83.46667	84.6	79.166664	98.46667	108.36667	84.36667	117.93333	99.5	102.13333	70.76666	78.2	123.03333	84.799995	100.799995
RAI14	61.7	127.0	102.0	88.6	116.0	63.9	113.0	56.3	287.0	177.0	213.0	76.2	155.0	79.0	111.0	71.0	194.0	126.0	60.9	183.0	135.0	80.0	82.4	79.7	159.0	158.0	63.2	68.5	134.0	170.0	64.5	159.0	124.0	230.0	210.0	59.2	195.0	82.5	92.4	68.1	75.6	63.7	79.2	128.0	108.0	74.5	54.5	64.4	80.8
ALDH3A2	299.19998	105.799995	79.833336	113.5	100.56667	168.53334	142.59999	137.59999	75.96667	80.333336	122.0	95.03333	55.666668	166.66667	94.333336	72.0	56.833332	189.76666	116.86667	102.833336	80.76666	73.200005	186.40001	110.700005	131.93333	112.46667	106.23334	91.26666	123.1	178.66667	87.666664	66.63333	105.13333	74.26666	104.86667	158.33333	83.9	134.33333	162.06667	147.26666	122.1	66.833336	164.7	61.466663	123.0	100.46667	95.833336	106.6	109.46667
KPNA1	63.566666	57.13333	63.033337	54.0	54.75	66.31667	60.899998	50.250004	66.75001	61.983334	52.283337	65.1	65.96667	53.033337	51.483334	60.649998	82.450005	54.966663	58.2	66.85	67.549995	54.75	76.2	62.683334	56.033337	79.31667	63.96667	61.400005	61.733326	72.9	75.700005	51.600002	63.016663	63.350002	66.55	68.75	61.100002	73.816666	60.416668	86.450005	56.21667	52.166668	57.583332	49.399998	60.466663	77.6	56.866665	72.083336	48.316666
CTR9	97.6	110.0	108.0	104.0	151.0	169.0	118.0	143.0	113.0	98.8	108.0	152.0	125.0	100.0	96.8	136.0	118.0	145.0	87.8	132.0	145.0	119.0	108.0	240.0	120.0	124.0	122.0	114.0	87.4	148.0	97.6	97.4	111.0	103.0	137.0	151.0	176.0	108.0	106.0	109.0	180.0	135.0	132.0	173.0	103.0	120.0	117.0	127.0	147.0
SEL1L	80.2	60.075	79.100006	94.2	73.45	93.049995	96.775	94.7	87.5	69.575	78.6	57.574997	84.425	84.100006	74.75	96.875	82.15	145.45	91.2	82.575005	83.275	62.95	67.075	123.425	95.875	93.475	97.75	66.4	74.825	110.25	76.475	64.825	83.075	88.37501	96.100006	118.37499	93.2	69.125	101.3	98.7	105.275	83.825005	61.25	67.1	75.65	79.174995	81.35	69.85	59.625
PPFIA1	51.525	62.15	63.175003	51.15	59.35	73.5	61.825	55.6	71.9	64.075	60.075	75.5	67.675	46.2	70.850006	47.175	77.725	63.149998	48.449997	67.125	66.775	65.55	75.524994	74.275	50.925	68.075	62.725	56.700005	62.25	61.100002	80.75	58.025	73.975	60.125	69.4	59.300003	70.675	57.274998	57.15	58.875	72.899994	35.15	66.725	66.4	58.350002	55.675	63.800003	67.825005	59.574997
LDLR	129.93333	75.12667	128.81834	93.22	70.579994	174.48	101.628334	82.33166	96.76667	108.21832	67.93166	108.91999	114.55667	62.941666	103.385	76.138336	103.22666	72.47833	94.74667	63.593334	90.65668	69.6	161.90334	122.641655	87.12333	95.886665	109.965	71.81834	94.35667	136.59001	143.37498	81.40667	74.595	89.113335	94.80167	68.424995	101.525	138.70667	68.15667	100.43833	112.41	56.65833	102.82833	76.465004	92.27167	119.922844	143.08333	92.435	74.456665
IDH3A	83.45	107.8	88.95	103.1	75.05	182.5	113.75	88.95	92.85	95.4	84.600006	175.0	104.2	104.3	100.6	102.1	94.5	165.0	126.0	84.7	107.05	89.75	92.7	113.25	103.45	87.25	104.6	79.2	67.05	83.600006	187.5	96.75	110.25	97.9	131.7	115.3	81.2	113.3	142.5	100.4	117.0	56.0	120.8	152.0	140.5	96.95	96.45	182.5	129.0
SDC4	324.0	807.0	445.0	314.0	548.0	172.0	184.0	402.0	481.0	1300.0	370.0	425.0	571.0	348.0	363.0	378.0	570.0	301.0	353.0	437.0	405.0	830.0	484.0	475.0	227.0	296.0	456.0	464.0	669.0	508.0	241.0	511.0	308.0	318.0	257.0	326.0	407.0	274.0	504.0	365.0	245.0	465.0	537.0	689.0	545.0	343.0	567.0	403.0	495.0
HNRNPL	361.0	321.0	272.4	174.96667	304.86667	682.23334	166.56667	310.53333	173.33333	309.33334	199.3	250.33333	228.76666	292.19998	329.33334	387.2333	189.96667	582.86664	200.46667	341.93335	254.93333	250.0	553.93335	250.03333	175.59999	347.93335	271.63333	297.80002	424.7333	221.56667	179.43333	386.2667	248.03333	313.36667	391.69998	294.69998	292.4	354.46667	319.63333	519.60004	275.16666	310.4	234.09999	212.86665	464.80002	407.30002	198.40001	296.23334	256.69998
OPTN	160.35	210.5	106.25	133.95	119.15	177.05	196.0	134.4	140.55	189.0	157.0	116.05	122.5	133.5	106.35	113.5	178.0	139.75	108.75	168.5	126.7	174.85	98.7	77.4	170.0	188.0	180.25	181.5	115.15	181.0	115.8	127.15	122.9	155.5	140.15	109.55	168.0	119.05	127.3	153.5	212.0	159.2	145.0	143.2	145.0	149.15	92.25	145.2	157.8
PLTP	217.0	200.0	219.0	162.0	112.0	63.2	129.0	96.3	222.0	239.0	267.0	165.0	203.0	87.8	232.0	121.0	290.0	61.7	222.0	240.0	86.4	297.0	40.7	218.0	226.0	214.0	150.0	94.8	107.0	121.0	81.9	180.0	405.0	354.0	111.0	71.8	138.0	109.0	108.0	68.6	164.0	148.0	91.5	268.0	390.0	212.0	121.0	231.0	107.0
BIRC2	324.0	354.0	296.0	320.0	334.0	279.0	276.0	379.0	353.0	334.0	346.0	158.0	307.0	296.0	287.0	349.0	589.0	320.0	280.0	355.0	404.0	347.0	334.0	364.0	290.0	449.0	257.0	351.0	364.0	542.0	308.0	388.0	338.0	330.0	347.0	335.0	440.0	308.0	334.0	244.0	412.0	258.0	410.0	411.0	313.0	310.0	311.0	363.0	374.0
NDUFAB1	829.0	660.0	699.0	748.0	778.0	891.0	716.0	754.0	592.0	407.0	546.0	1190.0	617.0	691.0	771.0	787.0	605.0	989.0	1060.0	707.0	778.0	699.0	634.0	868.0	625.0	604.0	710.0	650.0	410.0	464.0	978.0	693.0	812.0	623.0	699.0	810.0	701.0	1050.0	721.0	1170.0	520.0	610.0	847.0	776.0	730.0	1060.0	813.0	983.0	1010.0
COPS3	97.1	115.0	117.0	139.0	108.0	206.0	172.0	122.0	159.0	72.2	133.0	125.0	117.0	159.0	89.0	115.0	102.0	230.0	125.0	89.6	118.0	61.8	210.0	135.0	128.0	113.0	114.0	84.4	110.0	86.1	93.9	96.6	104.0	82.4	177.0	177.0	95.5	173.0	128.0	120.0	126.0	79.3	162.0	102.0	148.0	139.0	107.0	117.0	195.0
IER2	680.0	1010.0	1230.0	803.0	556.0	740.0	527.0	543.0	613.0	617.0	980.0	750.0	877.0	495.0	676.0	532.0	1100.0	593.0	617.0	551.0	1000.0	597.0	1180.0	779.0	549.0	700.0	668.0	552.0	704.0	578.0	989.0	618.0	394.0	815.0	779.0	681.0	590.0	969.0	782.0	541.0	545.0	545.0	936.0	648.0	741.0	755.0	1070.0	806.0	801.0
SEC14L1	33.55	48.173336	53.066666	85.23333	64.200005	64.433334	79.96667	58.166668	68.833336	77.200005	70.93333	46.156666	52.899998	59.966663	55.536667	106.333336	105.6	65.433334	46.2	52.960003	50.266666	53.0	47.600002	35.329998	63.266666	68.76667	49.233334	59.37	64.9	56.61333	71.5	73.066666	112.86667	88.799995	60.63333	68.433334	73.166664	50.7	69.86667	42.333332	97.5	65.02334	56.066666	61.833332	38.533333	46.3	53.733334	66.36667	58.966663
TJP2	319.0	291.0	257.0	231.0	305.0	310.0	310.0	184.0	167.0	288.0	149.0	317.0	269.0	373.0	284.0	230.0	171.0	248.0	210.0	161.0	216.0	224.0	272.0	179.0	220.0	218.0	288.0	312.0	297.0	279.0	347.0	172.0	282.0	112.0	322.0	316.0	235.0	355.0	303.0	328.0	371.0	269.0	486.0	226.0	216.0	319.0	337.0	292.0	267.0
MX1	1540.0	373.0	216.0	130.0	61.0	1000.0	150.0	102.0	167.0	296.0	156.0	64.3	387.0	87.1	283.0	166.0	539.0	130.0	101.0	887.0	120.0	681.0	380.0	220.0	241.0	317.0	249.0	153.0	143.0	410.0	85.6	305.0	1070.0	376.0	143.0	124.0	419.0	150.0	129.0	123.0	506.0	65.3	167.0	1170.0	326.0	196.0	66.2	1300.0	183.0
CTSL1	180.0	156.0	177.0	195.0	154.0	177.0	150.0	178.0	325.0	234.0	281.0	86.1	205.0	167.0	147.0	341.0	331.0	292.0	125.0	293.0	165.0	113.0	150.0	145.0	288.0	276.0	135.0	127.0	136.0	208.0	92.2	207.0	279.0	398.0	374.0	134.0	271.0	145.0	198.0	137.0	271.0	188.0	94.4	336.0	220.0	188.0	130.0	160.0	182.0
SLC39A6	109.25	93.8	123.6	135.3	137.7	155.75	153.0	130.2	223.5	111.4	196.3	134.0	156.0	131.6	110.55	235.5	375.5	335.5	83.0	145.75	141.3	120.9	142.1	162.5	163.0	125.15	89.6	213.0	136.5	193.0	128.8	139.8	156.9	145.5	211.0	118.4	146.5	125.7	104.8	81.35	125.9	108.45	116.45	159.2	124.4	119.8	166.0	134.1	152.35
UQCR11	606.0	639.0	651.0	822.0	482.0	513.0	739.0	674.0	533.0	561.0	548.0	682.0	642.0	527.0	766.0	674.0	526.0	631.0	589.0	460.0	587.0	471.0	459.0	503.0	729.0	487.0	653.0	678.0	471.0	442.0	638.0	658.0	415.0	537.0	543.0	572.0	371.0	758.0	608.0	809.0	483.0	609.0	728.0	590.0	721.0	779.0	564.0	814.0	701.0
ARL2BP	66.3	76.8	72.9	85.6	70.4	73.55	88.55	64.55	105.9	83.1	80.2	52.05	81.3	72.05	92.55	86.15	106.4	77.9	88.45	91.5	91.1	65.5	60.25	90.65	87.8	98.7	71.95	66.65	78.6	104.15	76.5	88.35	78.5	86.8	86.75	82.15	75.2	92.45	97.55	85.9	72.15	80.25	68.55	80.7	94.8	103.2	82.45	98.45	67.5
PAF1	41.9	55.3	52.4	32.2	55.4	74.2	54.1	46.4	73.2	61.7	62.1	81.2	55.2	39.9	59.4	92.8	68.8	59.6	37.0	49.1	61.0	64.5	122.0	56.1	51.3	56.3	63.0	53.0	76.0	58.9	83.4	58.3	89.4	53.3	56.8	51.2	90.8	75.0	43.8	69.2	60.3	36.2	56.5	51.3	64.3	83.5	46.4	75.4	108.0
BIRC5	64.96667	77.700005	86.93333	49.36667	70.63333	129.86667	88.23334	66.13333	63.900005	47.533337	44.599995	177.26666	89.0	68.666664	104.43333	151.53334	132.90001	156.76666	61.566666	57.766666	96.333336	75.26667	129.66667	95.76666	63.86667	93.26666	104.5	75.200005	73.833336	35.466663	83.700005	98.93333	131.46666	81.6	98.23334	117.86667	73.666664	112.26666	52.63333	101.53333	77.066666	77.93333	99.26666	96.73334	108.36667	96.36667	144.03334	106.200005	99.76666
TSPO	388.0	428.0	272.0	469.0	371.0	485.0	607.0	427.0	322.0	264.0	372.0	322.0	310.0	374.0	206.0	475.0	315.0	426.0	395.0	256.0	203.0	316.0	506.0	282.0	365.0	323.0	438.0	597.0	286.0	288.0	306.0	244.0	186.0	347.0	442.0	316.0	375.0	445.0	339.0	453.0	382.0	400.0	635.0	500.0	491.0	480.0	262.0	556.0	359.0
NUP153	105.0	151.0	192.0	94.9	183.0	134.0	129.0	164.0	147.0	109.0	113.0	156.0	166.0	161.0	204.0	202.0	164.0	161.0	123.0	177.0	203.0	153.0	155.0	197.0	132.0	189.0	156.0	152.0	182.0	105.0	190.0	213.0	192.0	150.0	151.0	206.0	160.0	211.0	146.0	227.0	162.0	137.0	163.0	155.0	154.0	125.0	269.0	146.0	176.0
PRMT2	76.77334	58.47	51.103333	58.66333	64.77	54.7	66.39333	59.17333	67.723335	70.96667	63.8	59.33667	59.483334	62.406666	58.170002	48.766666	71.32333	56.410004	50.38667	60.22333	50.15333	67.63333	58.23	58.376667	63.016663	61.956665	55.803333	63.453335	47.063335	66.87333	51.350002	55.02333	53.476665	63.086666	49.710003	51.373333	57.966663	52.743332	57.13667	64.566666	57.176666	68.863335	72.23334	53.09	63.626667	50.95	65.55667	47.40333	42.640003
DGCR2	110.05	117.1	127.0	77.8	110.55	110.65	122.65	122.5	112.15	141.55	107.9	72.75	287.4	88.15	97.05	92.2	84.75	125.05	135.75	128.3	110.75	83.35	152.05	161.7	99.7	99.6	140.15	146.2	136.0	132.2	119.5	135.35	93.55	69.05	118.35	110.8	119.6	99.8	97.0	97.05	104.2	116.95	175.75	137.3	101.25	111.75	70.45	108.25	133.45
RALB	208.55	153.1	131.75	165.0	167.5	184.0	174.5	134.05	138.8	154.25	173.3	155.0	145.0	139.5	117.35	91.3	164.25	135.95	135.7	162.5	150.15	118.3	108.05	143.5	155.05	142.15	169.0	167.8	104.9	154.1	159.1	114.35	124.4	137.85	120.15	166.5	158.5	116.35	174.0	123.55	186.5	158.25	192.5	128.85	92.35	129.85	171.35	138.6	105.5
BRD4	256.2	232.35	212.0	177.15	179.8	157.95	163.3	205.6	205.15	259.85	207.3	215.45	198.4	170.15	255.0	208.75	196.5	173.85	140.5	171.55	151.6	210.3	262.05	198.5	129.7	160.25	139.75	161.85	191.2	163.65	191.6	207.5	245.05	209.85	152.3	119.55	131.15	139.6	110.85	165.7	142.75	135.25	171.35	184.45	202.65	148.6	163.15	169.95	181.7
SPG7	243.0	246.5	187.5	142.35	203.5	141.5	138.75	171.5	176.5	212.5	177.5	191.0	153.5	153.0	205.0	144.5	144.5	122.0	134.75	154.0	193.0	313.5	222.5	169.0	156.5	150.5	144.5	165.5	267.0	170.5	150.5	190.5	165.5	188.5	112.0	159.0	151.5	149.5	171.0	148.0	148.5	151.0	191.0	165.5	162.0	158.0	124.8	154.5	172.5
IGBP1	134.0	261.0	250.0	356.0	345.0	147.0	250.0	376.0	245.0	244.0	350.0	207.0	355.0	255.0	279.0	199.0	169.0	174.0	327.0	196.0	270.0	276.0	222.0	246.0	298.0	285.0	313.0	342.0	254.0	289.0	431.0	361.0	170.0	334.0	203.0	247.0	251.0	266.0	343.0	234.0	299.0	467.0	274.0	183.0	323.0	336.0	376.0	393.0	230.0
GOLGA3	142.0	202.0	114.0	117.0	147.0	172.0	170.0	152.0	129.0	132.0	184.0	234.0	125.0	171.0	134.0	149.0	127.0	177.0	207.0	154.0	102.0	180.0	248.0	127.0	135.0	149.0	135.0	165.0	150.0	123.0	179.0	141.0	145.0	129.0	135.0	99.3	145.0	154.0	119.0	125.0	167.0	147.0	166.0	127.0	154.0	112.0	104.0	162.0	177.0
MCM2	78.9	171.0	230.0	95.6	147.0	241.0	175.0	174.0	173.0	74.0	85.8	220.0	203.0	214.0	198.0	301.0	177.0	250.0	160.0	241.0	319.0	170.0	328.0	290.0	188.0	350.0	233.0	175.0	240.0	94.2	260.0	215.0	345.0	231.0	281.0	274.0	196.0	331.0	117.0	285.0	187.0	132.0	206.0	282.0	236.0	266.0	285.0	166.0	274.0
PEPD	102.0	135.0	139.0	199.0	122.0	118.0	148.0	101.0	134.0	116.0	129.0	116.0	121.0	109.0	167.0	144.0	95.6	192.0	126.0	115.0	163.0	237.0	86.6	110.0	168.0	97.8	118.0	57.0	73.4	133.0	111.0	97.8	154.0	156.0	101.0	128.0	138.0	108.0	103.0	108.0	102.0	136.0	82.4	159.0	134.0	145.0	107.0	133.0	154.0
ARFIP2	208.0	174.0	176.0	129.0	207.0	216.0	192.0	206.0	174.0	231.0	144.0	342.0	167.0	139.0	184.0	231.0	178.0	163.0	171.0	172.0	177.0	160.0	316.0	222.0	172.0	147.0	192.0	215.0	211.0	184.0	157.0	156.0	222.0	222.0	244.0	211.0	192.0	201.0	158.0	184.0	184.0	220.0	186.0	238.0	197.0	232.0	220.0	244.0	204.0
COX7B	563.0	966.0	805.0	919.0	631.0	796.0	756.0	731.0	598.0	542.0	759.0	1080.0	913.0	639.0	959.0	708.0	502.0	977.0	783.0	580.0	686.0	622.0	542.0	549.0	873.0	660.0	880.0	513.0	496.0	459.0	1200.0	886.0	544.0	696.0	634.0	758.0	650.0	849.0	862.0	826.0	944.0	799.0	747.0	502.0	863.0	1090.0	1210.0	1110.0	1020.0
SLC4A2	237.0	138.0	184.0	92.3	189.0	160.0	147.0	110.0	120.0	123.0	153.0	180.0	149.0	127.0	91.1	105.0	184.0	298.0	205.0	243.0	162.0	147.0	139.0	152.0	166.0	146.0	195.0	162.0	137.0	124.0	282.0	140.0	191.0	133.0	140.0	107.0	109.0	150.0	155.0	126.0	157.0	142.0	108.0	251.0	199.0	180.0	98.7	238.0	145.0
VWF	50.8	98.8	87.8	150.0	233.0	88.8	144.0	56.6	111.0	196.0	58.7	52.7	109.0	108.0	92.5	112.0	96.4	103.0	92.2	119.0	70.8	44.4	49.4	59.9	162.0	117.0	60.6	102.0	140.0	85.5	143.0	195.0	95.5	147.0	129.0	68.3	73.7	64.8	92.5	53.5	104.0	86.6	65.2	108.0	121.0	91.5	34.4	64.8	125.0
SNX2	70.05	65.0	103.3	113.0	125.0	102.35	93.15	136.5	125.5	82.7	116.0	120.5	121.0	105.15	76.850006	136.15	102.35	123.0	69.45	106.4	108.5	90.7	82.55	89.95	139.5	116.5	126.5	119.5	61.75	103.0	96.4	102.2	114.0	122.0	129.5	137.0	111.5	117.0	98.65	131.5	129.5	103.95	115.5	100.4	105.4	96.3	110.5	78.1	135.0
NOC2L	93.9	78.1	46.9	25.3	72.5	112.0	76.3	56.2	51.7	37.6	48.4	136.0	70.9	69.6	59.2	71.9	74.8	82.9	43.1	64.7	51.3	87.5	99.9	59.8	52.1	60.8	78.0	69.8	38.5	25.8	65.2	88.5	51.7	63.5	80.8	41.7	40.6	91.1	48.2	101.0	53.9	41.2	44.0	89.3	48.7	62.3	89.3	111.0	80.3
DPF2	70.3	73.8	80.7	70.6	106.0	78.0	69.4	88.4	89.5	67.5	66.5	101.0	89.8	51.1	109.0	83.5	118.0	85.4	69.9	113.0	102.0	110.0	105.0	110.0	79.4	104.0	85.1	74.8	98.1	126.0	90.1	83.5	119.0	73.9	71.9	98.9	137.0	84.7	63.2	102.0	97.8	43.5	93.8	117.0	101.0	77.4	81.9	88.2	105.0
ARHGAP1	171.86668	210.83333	151.8	149.93333	164.46666	153.56667	191.5	137.53334	287.4	233.5	216.73334	146.4	198.2	155.36667	201.23332	161.23334	167.73332	182.93333	177.03333	194.26666	165.33333	150.53334	198.96667	184.03333	197.86665	172.46667	161.8	161.0	213.39998	299.5	111.1	181.29999	129.56667	216.79999	255.46667	158.86667	228.73334	165.26668	184.36665	170.76666	212.5	194.33333	157.56667	202.36665	183.63332	158.0	148.26666	119.73334	131.76666
CPNE3	179.5	229.0	200.0	219.5	153.1	142.7	169.5	260.0	293.0	225.5	377.5	213.5	224.0	240.0	271.0	284.5	202.5	178.8	374.5	179.5	96.55	191.0	149.5	285.0	144.4	292.0	282.5	153.7	106.1	177.5	187.5	199.5	279.0	211.0	165.5	210.0	167.5	173.5	278.5	184.0	179.5	180.0	169.0	194.0	304.0	119.85	273.5	114.65	170.35
AP2S1	415.0	406.0	392.0	385.33334	325.66666	481.0	483.0	298.0	414.66666	381.0	422.66666	432.66666	385.66666	337.0	433.0	685.0	437.33334	440.66666	404.33334	405.66666	370.33334	365.33334	379.0	287.33334	427.0	409.66666	442.33334	414.0	355.0	364.0	456.66666	410.0	430.66666	307.66666	464.33334	329.33334	446.33334	512.0	334.0	476.33334	402.66666	440.0	401.33334	391.33334	467.66666	656.0	408.66666	538.6667	441.66666
CHMP2A	156.0	245.0	224.0	328.0	312.0	239.0	282.0	236.0	210.0	269.0	235.0	282.0	233.0	196.0	294.0	298.0	244.0	195.0	207.0	207.0	298.0	262.0	205.0	188.0	225.0	229.0	261.0	308.0	234.0	302.0	301.0	223.0	154.0	161.0	198.0	258.0	285.0	234.0	233.0	287.0	227.0	235.0	225.0	198.0	273.0	367.0	255.0	296.0	311.0
PLIN3	100.0	98.3	136.0	123.0	119.0	186.0	118.0	87.0	143.0	138.0	138.0	79.8	160.0	126.0	94.7	116.0	371.0	151.0	132.0	168.0	165.0	90.1	97.6	119.0	179.0	137.0	122.0	153.0	137.0	165.0	164.0	151.0	104.0	130.0	170.0	118.0	136.0	129.0	147.0	106.0	125.0	138.0	88.0	121.0	133.0	163.0	96.9	182.0	130.0
ABL1	248.0	305.0	351.0	238.0	325.0	241.0	228.0	338.0	391.0	321.0	263.0	215.0	300.0	328.0	308.0	164.0	203.0	255.0	201.0	348.0	346.0	260.0	298.0	238.0	250.0	219.0	308.0	242.0	453.0	304.0	293.0	284.0	338.0	345.0	273.0	293.0	344.0	250.0	220.0	264.0	261.0	260.0	395.0	295.0	334.0	347.0	232.0	210.0	242.0
TRAK2	160.0	110.9	96.1	132.0	110.15	53.8	191.0	189.5	133.5	145.0	128.0	106.65	92.25	109.0	112.35	128.5	108.6	84.6	102.1	109.6	123.5	120.35	124.0	93.95	112.4	121.0	117.5	122.5	110.1	217.5	95.9	148.0	102.75	141.5	111.8	148.5	145.9	138.5	145.5	135.65	138.65	193.5	163.5	122.0	125.5	92.8	122.5	148.5	102.5
PRPF4B	80.0	121.13333	127.4	94.833336	134.56667	129.3	102.63333	133.46666	115.033325	85.6	96.200005	129.66667	126.86667	115.333336	134.76666	91.46667	106.53333	116.06667	82.8	118.26666	157.33333	123.166664	113.76666	114.9	102.56667	118.26666	102.86666	106.700005	118.166664	103.1	132.06667	136.46666	147.33333	108.6	100.63334	143.0	115.96667	128.96666	111.23334	132.33333	112.56667	102.333336	130.5	78.0	90.03333	107.299995	113.166664	107.63333	111.56667
KIAA0317	68.8	52.4	66.6	60.7	64.3	94.3	84.2	87.1	85.7	50.2	75.8	70.7	99.6	67.1	97.8	91.4	120.0	109.0	61.2	85.5	85.4	73.3	117.0	104.0	94.6	72.9	93.3	59.4	82.0	107.0	94.0	74.6	124.0	78.4	87.7	86.4	87.0	64.7	66.2	112.0	89.2	45.6	64.5	95.5	73.9	94.2	65.0	107.0	73.8
RIOK3	207.725	178.775	189.625	201.125	163.0	209.075	204.525	172.3	213.0	198.75	201.05	151.75	162.8	197.7	157.625	166.67499	243.5	262.25	163.75	223.25	182.25	209.5	196.525	181.85	181.525	253.5	198.25	260.75	252.875	387.75	184.7	216.825	287.75	207.25	257.25	183.3	574.0	147.925	168.45	162.8	246.25	212.075	174.25	185.825	134.375	142.525	119.725	258.75	161.75
WWTR1	95.166664	76.23333	99.666664	110.03333	108.9	71.86667	95.26667	52.533337	163.83333	102.333336	162.7	30.666666	73.833336	64.06667	76.166664	47.8	139.43333	107.53333	71.066666	90.299995	99.299995	54.5	50.666668	68.066666	142.8	101.23334	50.733334	68.6	85.26667	199.43333	58.566666	121.5	71.799995	122.600006	98.0	70.96667	113.333336	46.63333	92.5	51.566666	97.833336	62.933334	67.666664	72.666664	67.666664	56.233334	49.300003	39.733334	62.433334
ACTR1B	262.0	219.0	217.0	179.0	203.0	163.0	176.0	189.0	193.0	238.0	228.0	157.0	180.0	202.0	219.0	154.0	160.0	163.0	177.0	157.0	189.0	171.0	256.0	164.0	204.0	140.0	198.0	194.0	203.0	171.0	153.0	165.0	181.0	154.0	186.0	128.0	173.0	147.0	200.0	171.0	204.0	179.0	268.0	182.0	191.0	224.0	164.0	166.0	168.0
ZMYND11	268.65	254.85	227.2	242.25	190.45	124.4	222.2	253.75	232.45	214.85	211.55	100.45	195.55	187.05	257.05	228.4	188.45	262.8	290.5	236.35	243.25	259.05	211.1	242.25	237.9	230.6	202.1	184.4	177.75	225.9	236.75	257.75	266.5	227.2	222.5	194.25	230.35	276.75	227.25	415.5	216.6	222.65	205.9	188.85	258.35	217.45	248.3	181.65	181.5
AIMP2	243.0	273.86667	237.93333	199.59999	216.8	217.23334	224.46667	168.06667	230.36665	247.66667	186.23334	287.46667	203.26666	247.0	248.83333	190.43333	180.86665	225.2	200.2	283.46667	224.06667	230.46667	240.53333	304.6	198.53333	176.2	259.93332	178.56667	144.76666	140.03334	263.46667	214.53333	176.83333	215.5	166.43333	222.73334	215.86665	265.53333	198.93333	264.06668	206.26666	205.63335	175.46667	231.56667	265.43332	262.9	302.36667	252.86665	262.0
AKR7A2	189.0	184.0	103.8	106.55	149.5	180.5	149.0	93.75	150.5	75.0	137.9	175.5	147.0	159.5	103.1	131.3	76.899994	214.0	82.75	116.6	102.35	175.0	176.0	152.5	170.15	109.1	110.65	118.45	81.85	133.2	88.45	85.85	73.75	148.15	165.0	108.7	116.9	107.0	123.15	174.0	88.75	132.2	93.2	137.3	85.5	122.75	123.75	176.5	146.5
CLK3	69.0	87.4	54.7	57.1	53.7	61.8	56.9	64.4	49.4	97.0	83.7	78.1	52.7	67.8	59.2	55.5	64.4	46.7	58.7	46.7	55.9	66.0	104.0	48.0	56.2	52.5	58.3	51.1	59.5	41.2	64.9	43.2	73.5	54.4	49.6	55.5	52.5	46.7	52.6	45.9	59.9	71.5	55.2	66.3	62.6	59.7	65.5	67.7	53.0
COPS8	51.25	78.375	103.3	100.175	114.8	101.475	98.05	71.145	112.875	93.909996	81.56	110.25	109.125	78.4775	100.0	78.8875	148.6	106.075	91.14	100.975	112.175	76.215004	66.725	103.575	114.025	114.85	97.174995	118.6	78.200005	107.525	103.325005	101.524994	108.925	106.6825	116.675	119.35	94.575	82.95	94.380005	128.75	93.6	89.565	117.6	105.200005	89.21	97.0	113.775	101.125	83.700005
ADSL	155.9	163.0	174.0	214.5	250.0	216.0	190.0	219.5	155.5	102.6	190.5	338.5	245.5	190.0	131.05	182.5	127.65	162.5	156.5	169.0	168.5	157.0	230.5	207.0	145.0	147.5	206.5	221.0	175.5	108.6	141.5	180.5	142.5	173.5	154.5	179.5	135.0	167.5	135.2	115.25	129.55	166.5	159.5	224.0	173.0	142.0	272.0	241.5	241.0
LY6E	668.0	150.0	167.0	64.4	61.6	544.0	87.7	57.5	250.0	97.0	89.6	40.3	312.0	44.8	89.1	79.4	126.0	221.0	210.0	439.0	79.2	370.0	177.0	103.0	155.0	500.0	87.0	46.8	109.0	286.0	43.8	157.0	670.0	246.0	257.0	55.4	522.0	89.6	133.0	77.4	89.2	47.0	115.0	921.0	429.0	87.9	120.0	271.0	106.0
IFRD1	159.0	108.95	166.5	102.7	144.0	75.35	122.5	89.7	126.0	83.399994	105.15	126.0	165.5	126.5	92.95	45.449997	197.5	92.25	134.5	156.5	115.25	130.7	195.5	122.5	77.45	86.2	108.25	95.3	96.6	71.9	153.5	85.05	91.35	111.85	66.05	105.35	63.95	89.7	137.5	133.5	115.35	60.9	83.600006	114.7	81.4	77.35	93.9	63.5	78.75
PYCR1	243.0	146.0	160.0	101.0	145.0	174.0	147.0	137.0	119.0	145.0	138.0	158.0	157.0	165.0	144.0	181.0	118.0	162.0	163.0	113.0	107.0	128.0	110.0	216.0	101.0	80.8	149.0	196.0	115.0	79.5	128.0	154.0	188.0	158.0	181.0	129.0	106.0	145.0	133.0	114.0	119.0	161.0	133.0	152.0	158.0	119.0	187.0	173.0	131.0
NEDD9	41.2	52.25	117.95	88.3	86.75	113.5	80.75	143.0	162.5	122.5	157.5	69.600006	90.9	132.5	83.2	185.5	208.5	107.0	102.05	118.5	101.35	59.95	155.0	77.6	102.2	124.0	88.4	54.0	133.5	151.0	163.5	91.5	169.5	120.55	106.5	89.3	109.0	96.1	92.8	92.75	64.6	63.95	119.5	101.6	91.2	125.5	187.0	98.15	85.35
UBAC1	63.6	82.3	84.8	83.6	89.1	88.3	92.9	96.4	70.2	67.0	72.9	140.0	93.5	111.0	77.7	94.5	111.0	128.0	68.5	88.1	86.7	73.7	121.0	56.6	105.0	89.9	105.0	93.1	64.8	51.5	135.0	67.8	103.0	76.4	96.1	68.7	113.0	121.0	72.2	98.4	95.5	78.2	142.0	82.7	61.9	113.0	60.2	89.7	117.0
USF2	95.26666	105.700005	92.166664	89.13333	88.03333	105.76666	92.6	103.0	98.43333	111.4	106.53333	100.23334	75.33333	72.26667	112.43333	132.66667	85.666664	96.53333	117.03333	111.13333	91.56667	89.0	100.833336	90.333336	129.93333	96.0	107.36667	103.46667	104.46667	144.66667	135.40001	120.86667	164.66667	117.56667	126.1	91.299995	123.96667	109.13333	96.76666	112.56667	123.73334	116.53333	77.4	114.93333	143.66667	177.33333	77.0	135.83333	149.33333
NUP62	51.63333	56.933334	70.76667	71.03333	59.600002	85.86667	63.166668	64.9	69.9	62.56667	54.833332	68.53333	66.206665	64.23334	71.700005	130.63333	84.833336	82.28001	57.166668	68.13333	74.13333	62.8	87.03333	68.03333	66.200005	75.86667	71.03333	60.100002	65.2	56.086666	91.666664	67.920006	93.666664	65.166664	62.866665	56.5	80.03667	88.76666	48.420002	71.9	74.96667	51.266666	78.28	68.03	73.333336	86.38333	66.9	65.96667	89.9
TUBB3	495.0	393.5	308.0	329.5	415.0	653.5	527.5	267.5	252.5	268.5	272.0	586.5	416.0	479.5	386.0	329.0	613.5	426.0	242.0	414.0	454.0	358.5	610.5	343.0	369.5	395.0	453.5	359.5	452.5	315.0	417.5	233.5	366.0	310.0	481.0	323.5	551.0	546.0	293.5	485.5	406.5	356.0	451.5	470.5	385.5	587.0	603.5	525.0	386.5
NUP214	86.75	95.8	78.100006	78.3	73.15	73.5	70.1	75.35	70.05	77.25	77.8	79.85	81.55	92.2	77.95	94.25	69.2	73.9	72.850006	86.15	69.149994	73.2	95.7	69.15	81.4	70.7	80.85	75.7	105.2	82.95	77.95	75.85	80.25	81.2	71.0	81.6	103.2	80.2	77.2	78.2	89.95	92.75	86.05	78.65	84.850006	86.350006	94.95	73.65	80.95
CELF2	39.3	115.43333	99.76666	137.06667	117.966675	127.5	117.86666	202.06667	95.53333	105.69999	121.333336	131.63333	138.3	196.5	141.90001	137.93333	190.0	71.5	124.53333	139.2	117.799995	182.66667	148.83333	98.9	136.43333	107.833336	90.76666	139.23334	134.23334	81.86666	110.76667	148.16667	114.03333	129.2	77.166664	98.666664	66.26666	183.33333	102.13333	235.0	147.40001	109.799995	134.96666	79.46667	138.8	140.66667	118.166664	60.833332	128.73334
FARSA	131.4	129.15	157.5	132.3	104.55	168.0	139.0	124.0	135.0	107.5	109.4	216.0	169.0	107.5	161.5	163.0	286.0	165.0	126.5	153.0	147.0	164.5	199.5	185.5	145.5	151.5	193.5	157.0	149.0	122.4	199.5	164.0	99.45	132.2	143.5	163.5	107.55	191.5	117.5	196.0	139.3	113.05	143.5	166.0	290.5	187.5	160.5	202.5	194.2
CREBBP	96.15	88.3	86.85	88.4	95.1	71.705	72.3	97.75	87.6	86.82	71.55	74.1	64.51	96.355	115.02	52.5	79.75	82.275	117.48	80.275	106.75	122.1	66.17	117.05	93.31	90.45	68.95	84.9	89.15	100.405	80.65	100.0	103.05	76.0	74.0	93.65	79.1	77.545	93.2	105.55	82.355	85.85	65.205	66.03	66.23	73.8	67.4	61.4	81.3
PKN1	44.5	43.2	58.7	32.8	35.0	30.3	38.9	43.6	54.5	77.6	62.2	35.2	40.4	44.0	33.9	27.7	61.9	60.1	27.6	30.4	41.1	36.8	56.5	55.2	53.8	49.2	53.2	40.2	69.8	55.9	51.1	54.7	53.6	43.6	45.3	33.1	52.1	27.7	21.1	28.0	46.4	38.6	50.6	70.0	55.4	34.2	19.5	23.8	69.3
CNOT8	48.166668	63.666668	111.833336	142.5	128.59999	107.06667	100.700005	132.3	127.299995	94.46667	111.36667	145.66667	116.73334	127.6	91.76666	84.76667	154.13333	107.6	120.93333	109.0	162.03334	92.06667	114.93333	122.0	124.36667	143.0	123.833336	157.36667	87.46667	158.26666	155.03334	103.63333	106.63333	89.43333	125.1	157.66667	113.43333	131.83333	173.76666	129.03334	97.299995	121.76666	127.36667	87.76666	72.63333	100.46667	108.799995	113.166664	112.13333
PPP1R2	53.466663	61.333332	76.333336	71.93333	87.666664	58.233334	77.166664	69.666664	87.26666	56.666668	57.466663	68.83333	76.166664	58.866665	65.26666	58.166668	91.833336	71.166664	70.0	77.666664	79.5	59.93333	50.3	71.5	54.699997	66.8	78.666664	85.066666	49.0	64.46667	77.23333	55.399998	80.299995	66.666664	63.733334	79.76667	74.9	54.0	64.066666	80.86667	59.199997	63.733337	66.666664	66.4	60.43333	66.4	73.066666	73.63334	56.833332
MMS19	119.0	143.0	148.0	156.0	149.0	145.0	141.0	166.0	129.0	162.0	171.0	166.0	159.0	134.0	151.0	183.0	160.0	140.0	165.0	174.0	152.0	134.0	229.0	161.0	167.0	152.0	159.0	166.0	153.0	138.0	160.0	149.0	168.0	184.0	162.0	152.0	144.0	118.0	129.0	123.0	141.0	165.0	159.0	165.0	168.0	170.0	190.0	141.0	126.0
TAF9	66.15	73.4	121.65	135.0	151.0	126.0	136.65	152.6	110.0	145.55	76.4	187.0	148.45	133.6	114.35	170.5	117.5	143.0	97.25	109.25	138.2	103.35	130.7	112.4	116.9	91.149994	140.0	146.9	99.0	65.35	159.5	97.55	154.05	110.8	149.15	164.8	90.45	162.0	146.5	148.5	106.6	118.25	150.0	137.9	112.0	141.0	153.5	138.0	146.5
AASDHPPT	115.05	95.8	142.0	98.2	141.2	116.45	119.0	124.5	133.0	99.4	98.6	80.0	116.5	88.8	187.0	134.5	142.0	124.8	79.5	128.65	175.0	139.5	103.3	176.0	120.0	118.5	109.4	98.7	103.9	118.5	127.3	138.0	115.4	116.5	145.5	169.0	129.5	109.55	125.15	126.0	132.0	89.65	165.5	152.0	125.5	103.4	95.9	126.5	133.45
VEZF1	77.1	156.0	176.33333	150.33333	181.0	121.46667	132.0	219.66667	154.0	209.33333	159.33333	156.33333	176.0	165.66667	176.33333	126.63333	246.66667	132.33333	153.33333	111.333336	196.33333	159.66667	159.0	188.0	133.66667	108.46667	107.799995	177.0	183.0	142.0	169.66667	202.33333	178.33333	147.66667	147.66667	175.66667	145.66667	150.0	140.66667	92.06667	101.53333	162.66667	141.0	90.299995	130.0	132.0	152.33333	111.0	158.33333
PCM1	78.808	138.01999	77.534	128.70401	109.338	90.758	106.64199	100.03	77.62	66.808	103.48399	66.126	59.940002	131.42	79.308	175.51599	63.02	112.752	60.122	61.404	92.204	76.22	111.380005	56.774	106.383995	92.364	72.192	111.19199	145.14	100.1	67.492	84.856	63.276	67.176	105.159996	125.08	82.659996	113.56	94.352005	67.474	123.226	118.198	104.92	64.894	55.0	68.3	136.86	64.814	140.5
CHPF	317.0	145.0	168.0	86.6	121.0	145.0	147.0	82.0	274.0	149.0	230.0	80.8	160.0	109.0	127.0	154.0	219.0	213.0	228.0	243.0	212.0	108.0	138.0	202.0	209.0	188.0	172.0	163.0	180.0	265.0	151.0	144.0	158.0	206.0	254.0	137.0	180.0	131.0	225.0	107.0	182.0	224.0	129.0	179.0	201.0	191.0	163.0	283.0	85.3
ERCC3	67.2	75.6	64.4	67.2	87.4	71.4	68.4	73.9	80.6	73.9	84.1	89.0	75.9	65.6	91.1	74.7	91.8	74.7	54.8	63.7	90.9	71.1	84.4	73.5	56.6	72.7	61.9	53.5	94.3	71.2	108.0	77.6	71.1	63.3	49.7	74.2	74.5	56.7	46.3	55.8	66.4	35.0	109.0	64.1	83.9	62.2	62.7	80.5	69.6
PRKCZ	210.0	271.0	103.0	87.6	149.0	94.4	128.0	116.0	84.8	136.0	89.8	163.0	130.0	81.6	86.5	77.4	65.5	88.4	86.2	80.5	93.2	227.0	168.0	112.0	77.3	48.2	142.0	173.0	134.0	87.2	75.6	115.0	56.8	96.2	60.4	89.3	95.9	91.0	121.0	123.0	95.7	125.0	71.6	133.0	54.9	101.0	103.0	157.0	156.0
BLMH	61.6	54.1	79.6	52.0	55.4	75.0	64.1	56.9	74.0	49.2	78.6	62.2	89.1	66.6	61.2	32.7	76.7	62.6	32.5	66.0	69.3	46.7	76.1	73.2	59.5	63.7	75.8	64.3	64.0	52.0	52.4	77.7	59.8	70.5	64.8	42.3	39.3	37.6	41.6	42.8	39.0	44.9	66.0	106.0	62.7	38.8	59.0	121.0	70.4
MVP	612.0	619.0	314.0	466.0	447.0	552.0	626.0	467.0	401.0	652.0	391.0	587.0	297.0	501.0	392.0	408.0	672.0	438.0	895.0	410.0	525.0	626.0	693.0	519.0	570.0	395.0	703.0	645.0	501.0	745.0	546.0	450.0	284.0	440.0	556.0	743.0	654.0	540.0	728.0	393.0	456.0	734.0	404.0	321.0	380.0	528.0	521.0	673.0	556.0
KIAA0247	154.0	209.0	244.0	283.0	202.0	193.0	204.0	254.0	379.0	237.0	378.0	97.4	265.0	232.0	193.0	177.0	264.0	262.0	194.0	279.0	226.0	282.0	214.0	197.0	285.0	263.0	256.0	138.0	279.0	389.0	179.0	218.0	168.0	253.0	260.0	206.0	301.0	156.0	257.0	191.0	265.0	143.0	168.0	230.0	246.0	221.0	121.0	223.0	254.0
KAT2A	235.0	191.0	183.0	148.0	170.0	162.0	118.0	149.0	187.0	349.0	201.0	190.0	239.0	146.0	241.0	170.0	117.0	152.0	178.0	158.0	127.0	275.0	156.0	226.0	104.0	144.0	174.0	140.0	193.0	96.3	125.0	220.0	184.0	226.0	103.0	142.0	86.1	113.0	174.0	112.0	127.0	159.0	182.0	234.0	236.0	141.0	214.0	217.0	129.0
KIF22	42.95	42.45	47.85	40.199997	37.05	56.2	45.35	45.0	36.2	33.6	33.6	61.25	40.75	55.6	55.4	56.85	35.1	52.75	70.45	42.9	60.15	50.949997	60.9	55.65	42.850002	40.35	58.5	45.0	47.65	31.65	50.550003	38.95	52.1	38.95	48.1	66.85	56.5	62.8	39.449997	68.65	40.25	47.0	49.65	43.2	46.45	58.8	55.4	47.0	47.65
NUP133	103.0	137.0	124.0	155.0	109.0	122.0	113.0	124.0	116.0	99.6	136.0	127.0	122.0	148.0	167.0	174.0	97.7	133.0	154.0	100.0	145.0	176.0	158.0	96.9	114.0	143.0	119.0	119.0	117.0	173.0	161.0	152.0	125.0	92.6	116.0	124.0	130.0	198.0	101.0	151.0	110.0	124.0	140.0	111.0	139.0	160.0	147.0	124.0	158.0
PLOD3	633.0	619.0	492.0	391.0	663.0	274.0	427.0	302.0	396.0	586.0	479.0	370.0	466.0	626.0	564.0	272.0	589.0	553.0	1080.0	503.0	486.0	584.0	345.0	403.0	491.0	460.0	646.0	573.0	487.0	384.0	536.0	396.0	502.0	434.0	411.0	351.0	265.0	397.0	593.0	517.0	451.0	683.0	353.0	698.0	604.0	482.0	655.0	371.0	366.0
PPP2R5A	95.75	100.95	69.9	95.5	92.45	89.65	78.4	90.35	77.3	94.45	89.6	96.1	84.35	98.6	99.9	99.25	56.35	81.55	105.7	62.4	82.8	98.85	132.65	97.65	76.35	72.15	101.55	99.35	89.55	121.95	104.95	88.85	76.3	80.8	85.6	85.35	87.7	76.15	90.7	93.1	83.15	99.3	83.45	68.55	61.4	100.15	87.65	89.3	100.35
NUP93	125.0	82.1	68.4	69.5	86.4	118.0	80.6	51.8	67.8	72.6	69.9	117.0	70.8	76.1	124.0	123.0	92.7	98.1	61.9	71.2	88.9	119.0	105.0	116.0	59.5	70.1	71.9	47.7	72.8	42.8	71.7	70.9	78.7	76.6	57.1	61.6	52.4	91.3	56.9	103.0	56.6	35.5	95.6	92.2	97.5	122.0	130.0	101.0	82.0
PTBP1	403.0	468.5	526.0	319.33334	439.5	590.3333	436.33334	490.83334	405.5	417.66666	344.16666	541.0	524.3333	448.5	527.6667	493.31665	356.0	501.0	409.83334	485.5	483.0	431.16666	780.1667	463.83334	371.7333	470.16666	563.0	403.83334	432.66666	371.5	440.66666	472.83334	456.0	378.66666	393.33334	417.5	481.16666	590.8333	361.0	546.5	413.66666	434.66666	491.66666	415.16666	547.3333	527.8333	568.1667	432.66666	474.58334
CSTF1	96.35	108.0	113.2	82.25	115.6	84.35	75.3	100.1	85.1	67.75	76.85	137.9	109.35	76.75	157.25	82.65	72.75	92.5	84.5	87.35	91.2	159.5	115.3	149.25	72.5	91.95	115.85	88.95	79.3	82.5	87.6	125.55	179.0	80.6	81.9	164.0	84.75	105.05	81.4	105.3	82.6	78.05	124.5	170.5	116.0	79.0	148.0	108.0	149.5
GAS7	59.539997	56.960003	52.800007	61.3	48.639996	43.780003	70.020004	52.060005	64.3	50.120003	48.739998	35.68	48.780003	49.519997	51.0	64.3	47.22	55.340004	59.72	55.660004	53.0	47.86	40.82	52.359997	68.56	54.98	47.940002	42.56	59.28	69.020004	37.28	60.18	41.46	73.6	59.160004	59.2	69.58	44.28	48.739998	44.859997	47.940002	51.2	38.34	67.68	43.859997	45.5	57.879997	39.280003	47.44
LIMK2	39.7	94.56667	86.46667	76.7	90.96667	91.166664	50.43334	113.06667	92.666664	82.200005	81.200005	82.46667	83.46667	80.066666	79.166664	91.5	51.3	94.333336	74.76666	99.9	113.46667	60.96667	133.83333	79.933334	75.96667	59.033337	111.299995	83.433334	91.6	64.833336	90.333336	83.333336	50.766663	72.23334	118.200005	73.53333	84.799995	62.766666	74.86667	66.933334	58.46667	81.1	78.8	71.399994	89.56667	74.23333	65.700005	73.1	127.63333
TMED5	113.25	68.3	145.9	104.15	126.45	163.05	130.85	107.3	110.75	65.55	87.45	141.0	175.85	106.6	75.7	86.25	134.5	157.0	197.75	160.55	126.85	116.6	80.3	164.5	119.15	120.95	202.5	134.45	52.35	92.2	123.65	102.25	207.0	119.95	126.3	136.75	100.3	153.05	119.3	203.0	147.25	118.35	175.65	120.5	147.85	94.35	146.55	121.3	157.75
DKK3	34.425	99.975006	85.025	150.975	96.325005	72.975	198.275	59.35	227.775	73.8	138.275	56.4	100.675	110.725	121.15	42.825	109.825	129.625	70.275	123.3	129.475	61.5	68.1	72.524994	246.675	87.425	78.975006	73.825005	74.700005	199.175	79.225	141.775	112.975	147.8	169.85	97.75	183.9	92.90001	153.05	83.8575	84.975006	75.850006	90.225006	133.8	80.0	111.024994	95.95	58.225	110.024994
MTMR3	75.73333	76.7	67.2	68.9	66.86666	53.233337	57.066666	74.5	62.166668	92.73334	80.46667	45.066666	64.03333	58.566666	50.166668	53.966663	63.399998	61.566666	74.23333	65.9	86.13333	57.13333	62.3	75.13333	67.96667	52.933334	66.36667	65.0	81.63334	68.63333	55.833332	64.299995	47.266663	66.9	64.93333	64.566666	79.666664	60.266666	65.700005	53.233334	71.26667	79.299995	69.166664	55.0	62.36667	65.96667	51.166668	61.3	62.233337
SRPK1	184.0	247.0	337.0	144.25	326.5	223.0	251.5	259.0	216.0	143.35	201.5	400.0	247.0	229.5	324.0	208.05	210.0	223.0	200.0	283.0	407.5	229.0	207.5	347.5	175.0	205.5	251.0	286.5	261.2	159.0	288.5	367.5	334.5	235.0	200.5	475.0	171.0	461.5	228.0	387.0	178.5	222.5	350.0	240.5	298.5	255.5	371.5	218.0	295.4
BLVRB	346.0	102.0	83.3	211.0	115.0	280.0	163.0	101.0	83.8	149.0	82.6	73.7	86.4	143.0	68.6	193.0	243.0	127.0	84.7	82.1	85.4	109.0	120.0	90.3	152.0	104.0	120.0	110.0	69.5	77.1	121.0	54.7	85.7	86.7	119.0	63.2	166.0	119.0	86.8	157.0	131.0	126.0	136.0	89.8	85.1	248.0	115.0	223.0	66.3
LAMA4	65.2	85.579994	63.579998	93.22001	64.18	34.982002	68.479996	51.32	104.92	79.060005	99.56	41.36	56.9	61.440002	70.718	38.588	46.32	60.059998	60.5	65.92	68.340004	50.480003	36.565998	60.48	93.94	66.560005	53.059998	60.619995	79.98	79.92	56.934	90.340004	56.920002	94.66	87.17999	63.580006	67.7	50.1	71.94	45.260002	49.758003	59.140003	49.800003	62.879997	45.340004	52.542	55.280006	34.332	55.98
AMFR	83.85	101.45	104.15	154.65	67.5	128.35	124.95	99.75	68.55	61.55	54.55	76.85	90.15	120.9	138.65	71.2	127.2	197.5	130.0	102.75	86.350006	71.3	91.7	154.5	168.9	76.5	105.9	60.45	62.15	155.8	155.5	94.75	55.149998	129.95	133.6	117.35	84.7	139.3	128.45	125.6	86.45	118.45	139.35	99.3	46.9	131.15	69.95	87.100006	81.7
VASP	171.0	213.0	143.0	116.0	134.0	206.0	191.0	185.0	154.0	240.0	183.0	173.0	169.0	172.0	190.0	158.0	124.0	107.0	175.0	160.0	131.0	199.0	224.0	127.0	118.0	193.0	173.0	192.0	84.2	192.0	168.0	155.0	182.0	138.0	190.0	176.0	214.0	232.0	195.0	217.0	123.0	143.0	147.0	151.0	134.0	189.0	113.0	182.0	92.9
ARL4C	32.575	68.15	67.149994	75.1	26.175	57.999996	95.55	73.5	199.875	98.905	154.39	30.55	99.299995	56.674995	66.0	78.75	441.075	98.1	64.175	105.075005	74.525	42.775	61.975002	56.050003	172.075	194.0	52.750004	44.425003	50.674995	217.425	41.2	56.95	102.149994	178.625	120.925	42.7	171.2	46.574997	89.575	38.85	138.375	62.9	119.925	106.15	76.425	55.650005	67.125	48.550003	39.675
LSM3	205.0	245.0	244.0	231.0	216.0	271.0	224.0	229.0	241.0	148.0	164.0	427.0	231.0	224.0	266.0	242.0	200.0	267.0	194.0	217.0	274.0	237.0	181.0	245.0	176.0	198.0	256.0	220.0	172.0	122.0	282.0	209.0	252.0	183.0	240.0	313.0	212.0	334.0	166.0	352.0	203.0	202.0	271.0	208.0	252.0	282.0	324.0	179.0	295.0
GSK3A	215.5	232.5	219.5	162.0	186.0	190.5	171.0	178.5	209.0	228.0	208.0	194.5	188.0	199.5	204.5	287.5	213.5	200.0	209.5	247.0	174.0	167.5	167.5	212.0	197.0	183.0	194.0	196.0	210.5	229.0	180.5	206.5	230.0	246.0	203.0	195.0	219.0	207.5	212.5	170.15	173.5	250.5	150.5	211.0	235.0	265.5	265.0	209.5	196.0
ARFGAP3	99.7	139.0	72.0	117.0	95.9	214.0	130.0	94.3	152.0	109.0	105.0	55.2	98.8	127.0	61.7	113.0	128.0	115.0	152.0	78.4	73.6	117.0	85.3	100.0	113.0	101.0	114.0	182.0	85.2	130.0	91.3	84.2	66.1	104.0	172.0	94.4	179.0	89.8	148.0	65.9	94.5	91.8	74.5	105.0	80.0	73.0	112.0	202.0	98.6
PES1	110.0	138.0	145.0	114.0	103.0	141.0	140.0	110.0	105.0	138.0	137.0	116.0	147.0	109.0	120.0	145.0	122.0	141.0	154.0	151.0	130.0	107.0	249.0	145.0	77.7	131.0	149.0	141.0	135.0	51.6	109.0	149.0	96.2	137.0	121.0	137.0	122.0	151.0	128.0	82.6	128.0	119.0	152.0	165.0	175.0	120.0	153.0	182.0	142.0
CUL4B	32.600002	84.975006	95.275	71.125	82.75	22.454998	61.7	67.274994	96.8	51.25	76.25	59.425003	102.275	76.5	63.95	68.775	84.75	68.6	87.725	70.4	106.475	68.4	40.8	86.424995	81.5	93.5	107.924995	82.350006	61.825	89.40001	121.424995	114.9	65.274994	81.625	74.35	86.275	105.325	73.475	94.100006	75.075	95.649994	120.425	77.525	51.925	86.55	67.25	102.55	90.299995	61.399998
NFYC	75.1	75.77501	75.35	73.8	84.6	91.275	84.025	94.7	80.25	64.4	77.175	111.7	87.825	89.425	64.725006	88.075005	86.075005	106.775	106.6	96.9	83.25	84.625	119.775	82.3	89.8	91.325	86.625	104.8	65.325	97.6	79.55	81.899994	119.2	71.1	105.75	79.75	87.25	96.1	85.575005	113.925	86.525	88.125	95.825	69.725	88.85	78.77501	66.55	101.55	76.299995
C21orf33	212.6	145.0	130.95	144.6	126.75	149.15	150.6	126.35	144.85	129.85	164.55	136.65	114.65	153.05	152.05	141.35	94.6	138.4	110.3	122.8	106.55	127.75	218.5	158.3	143.5	121.2	147.2	114.55	102.0	107.4	109.75	137.1	199.75	147.9	121.8	123.0	82.25	120.7	117.7	137.95	142.75	124.1	153.95	104.75	184.65	141.6	145.45	157.35	107.45
FADS2	22.5	37.9	40.0	49.1	119.0	29.4	58.5	40.0	105.0	102.0	164.0	23.0	52.6	51.0	85.3	35.8	64.5	56.1	29.6	64.6	236.0	92.4	42.8	201.0	70.1	45.6	27.1	32.9	63.3	64.5	34.4	84.9	78.6	58.4	98.4	47.4	41.3	48.7	36.8	28.5	35.5	26.6	38.8	123.0	62.0	44.1	32.9	72.7	58.8
SLC6A8	88.2	58.200005	180.7	42.225002	201.25	159.5	235.75	35.475	79.9	128.875	114.375	99.1	44.975	77.200005	54.625	55.675	119.6	344.25	160.875	194.25	87.825	39.625	209.875	105.524994	191.525	171.275	296.25	29.000002	44.725	121.875	351.0	42.525	49.350002	119.475	158.925	49.25	138.75	145.575	247.3	140.05	196.775	48.449997	54.95	129.25	95.575005	302.75	184.7	366.0	63.15
KIAA0907	256.0	414.0	254.0	286.0	415.0	175.0	231.0	252.0	225.0	435.0	290.0	373.0	288.0	325.0	380.0	265.0	245.0	207.0	326.0	249.0	341.0	338.0	263.0	225.0	231.0	399.0	259.0	519.0	453.0	545.0	339.0	364.0	609.0	249.0	183.0	216.0	313.0	343.0	330.0	277.0	282.0	391.0	383.0	232.0	244.0	344.0	263.0	280.0	312.0
EP300	64.45	90.0	83.0	66.2	103.3	83.0	79.85	84.15	81.649994	49.75	68.5	118.15	66.75	77.15	68.85	58.25	68.7	86.45	89.05	64.600006	44.35	74.2	75.8	86.25	72.65	72.55	71.85	67.65	70.85	46.0	87.45	70.0	58.75	67.55	82.65	73.95	88.8	79.45	64.3	59.75	74.65	63.9	108.55	54.949997	59.0	46.6	46.6	71.2	84.95
DES	662.63336	48.433334	674.9667	135.56667	632.9667	57.899998	220.43333	86.166664	98.73334	44.56667	84.299995	28.006668	60.266666	51.43333	158.63333	59.600002	411.6	342.03333	36.966667	193.0	210.83333	57.733337	32.399998	51.266666	233.7	31.363333	34.600002	109.0	240.46667	445.2333	39.7	502.7333	42.899998	114.86667	41.06667	32.96	44.766666	28.700998	46.566666	25.863333	28.366669	34.579998	44.266666	303.06668	676.5	112.600006	36.13333	30.526667	28.532999
STT3A	117.0	259.0	125.0	183.0	160.0	323.0	170.0	129.0	122.0	161.0	114.0	129.0	145.0	145.0	169.0	256.0	113.0	303.0	158.0	182.0	272.0	172.0	138.0	205.0	145.0	181.0	197.0	192.0	152.0	172.0	170.0	161.0	195.0	166.0	265.0	184.0	235.0	214.0	165.0	187.0	220.0	108.0	176.0	161.0	196.0	206.0	216.0	191.0	179.0
[truncated: 11,581 more rows]
[truncated: 137 more columns]
