# Supplementary material for: Anomalies in Network Bridges Involved in Bile Acid Metabolism Predict Outcomes of Colorectal Cancer Patients
Source: PLoS One. 2014 Sep 26;9(9):e107925. doi: 10.1371/journal.pone.0107925 (PMC4178056; doi:10.1371/journal.pone.0107925)
Supplement: Dataset S2 — A source code and a dataset for survival analyses in Figure 4 and 5 . Performing a source code with a dataset will provide figures shown in our manuscripts. (ZIP) [file pone.0107925.s011.zip › sheffer.profile.all.sample.info.txt]

tissue	included	age	gender	t	n	m	stage	surv_event	surv_time	recurr_event	recurr_time	msi	p53	anatomy	id
PrimaryTumor	Yes	70	F	3	1	1	IV	DOD	5	NA	NA	MSI-high	NA	Ascendingcolon	GSM1012286
PrimaryTumor	Yes	78	M	3	1	0	III	DUN	82	No	NA	NA	Mutant	Sigmoidcolon	GSM1012297
PrimaryTumor	Yes	40	F	3	0	0	II	NED	61	No	NA	MSS	Wild-type	Sigmoidcolon	GSM1012303
PrimaryTumor	Yes	70	M	3	1	0	III	DUN	130	NA	NA	MSS	Mutant	Rectosigmoid	GSM1012305
PrimaryTumor	Yes	63	F	3	0	1	IV	DOD	12	NA	NA	MSS	Mutant	Descendingcolon	GSM1012307
PrimaryTumor	Yes	81	M	2	0	0	I	NED	52	No	NA	MSS	Wild-type	Ascendingcolon	GSM1012308
PrimaryTumor	Yes	70	F	3	1	0	III	DUN	143	No	NA	MSS	Wild-type	Sigmoidcolon	GSM1012310
PrimaryTumor	Yes	66	F	1	0	0	I	NED	89	NA	NA	MSS	Wild-type	Rectosigmoid	GSM1012312
PrimaryTumor	Yes	55	M	3	2	0	III	DOD	72	Yes	45	MSS	Wild-type	Sigmoidcolon	GSM1012314
PrimaryTumor	Yes	70	M	3	1	1	IV	DOD	20	NA	NA	MSS	Mutant	Transversecolon	GSM1012316
PrimaryTumor	Yes	49	F	3	2	1	IV	DOD	16	Yes	14	MSS	Wild-type	Sigmoidcolon	GSM1012317
PrimaryTumor	Yes	80	M	2	0	0	I	DOD	79	Yes	68	MSS	Mutant	Sigmoidcolon	GSM1012319
PrimaryTumor	Yes	73	F	3	2	0	III	DOD	10	Yes	0	MSS	Mutant	Ascendingcolon	GSM1012320
PrimaryTumor	Yes	68	F	2	0	0	I	NED	153	No	NA	MSS	Mutant	Rectum	GSM1012322
PrimaryTumor	Yes	75	M	3	2	1	IV	DOD	12	NA	NA	MSI-low	Mutant	Cecum	GSM1012324
PrimaryTumor	Yes	53	M	3	0	0	II	NED	114	No	NA	MSI-high	NA	Descendingcolon	GSM1012325
PrimaryTumor	Yes	71	M	3	1	1	IV	DOD	13	Yes	7	MSS	Mutant	Ascendingcolon	GSM1012326
PrimaryTumor	Yes	42	M	3	2	1	IV	DOD	10	NA	NA	MSI-high	Wild-type	Transversecolon	GSM1012328
PrimaryTumor	Yes	77	F	3	1	1	IV	DOD	35	Yes	18	MSS	Mutant	Rectosigmoid	GSM1012331
PrimaryTumor	Yes	41	F	3	2	0	III	NED	137	No	NA	MSS	Mutant	Transversecolon	GSM1012334
PrimaryTumor	Yes	61	M	3	0	1	IV	DOD	37	NA	NA	MSS	Mutant	Descendingcolon	GSM1012336
PrimaryTumor	Yes	54	M	2	0	0	I	NED	136	No	NA	MSS	Mutant	Rectosigmoid	GSM1012338
PrimaryTumor	Yes	75	M	2	0	0	I	NED	12	Yes	12	MSI-high	Wild-type	Cecum	GSM1012339
PrimaryTumor	Yes	69	F	3	1	1	IV	DOD	28	NA	NA	MSS	Mutant	Rectosigmoid	GSM1012341
PrimaryTumor	Yes	74	M	3	2	0	III	DOD	76	Yes	52	MSS	Wild-type	Transversecolon	GSM1012344
PrimaryTumor	Yes	58	F	4	1	1	IV	DOD	21	Yes	0	MSS	Wild-type	Descendingcolon	GSM1012346
PrimaryTumor	Yes	58	M	3	2	0	III	NED	107	No	NA	MSS	Mutant	Ascendingcolon	GSM1012350
PrimaryTumor	Yes	68	F	2	1	0	III	NED	56	No	NA	MSS	Mutant	Transversecolon	GSM1012352
PrimaryTumor	Yes	65	M	3	0	1	IV	DOD	4	NA	NA	MSS	Mutant	Sigmoidcolon	GSM1012354
PrimaryTumor	Yes	60	M	3	2	1	IV	DOD	6	NA	NA	MSS	Mutant	Cecum	GSM1012356
PrimaryTumor	Yes	80	F	3	2	0	III	DOD	20	Yes	8	MSS	Mutant	Ascendingcolon	GSM1012358
PrimaryTumor	Yes	67	M	2	0	0	I	NED	38	No	NA	MSS	Mutant	Ascendingcolon	GSM1012361
PrimaryTumor	Yes	73	M	3	1	0	III	DUN	145	No	NA	MSI-low	Wild-type	Cecum	GSM1012363
PrimaryTumor	Yes	55	M	3	2	1	IV	DOD	25	NA	NA	MSS	Mutant	Transversecolon	GSM1012364
PrimaryTumor	Yes	69	M	2	0	0	I	NED	100	No	NA	MSI-high	Wild-type	Ascendingcolon	GSM1012366
PrimaryTumor	Yes	76	F	2	0	0	I	NED	85	No	NA	MSS	Mutant	Sigmoidcolon	GSM1012367
PrimaryTumor	Yes	32	M	3	1	1	IV	DOD	16	NA	NA	MSS	Wild-type	Ascendingcolon	GSM1012368
PrimaryTumor	Yes	70	M	3	0	1	IV	DOD	25	NA	NA	MSI-low	Wild-type	Cecum	GSM1012370
PrimaryTumor	Yes	81	F	3	1	0	III	DOD	81	Yes	45	MSS	Mutant	Ascendingcolon	GSM1012371
PrimaryTumor	Yes	70	F	3	0	0	II	NED	60	No	NA	MSS	Wild-type	Cecum	GSM1012373
PrimaryTumor	Yes	56	M	4	2	0	III	NED	140	Yes	15	MSS	Wild-type	Descendingcolon	GSM1012374
PrimaryTumor	Yes	70	F	4	0	0	II	DUN	72	No	NA	NA	NA	Sigmoidcolon	GSM1012375
PrimaryTumor	Yes	68	F	2	0	0	I	NED	125	No	NA	MSS	Wild-type	Rectum	GSM1012376
PrimaryTumor	Yes	32	F	3	2	0	III	NED	137	Yes	66	MSI-low	Mutant	Sigmoidcolon	GSM1012379
PrimaryTumor	Yes	63	M	3	0	0	II	NED	139	No	NA	MSS	Mutant	Descendingcolon	GSM1012381
PrimaryTumor	Yes	64	M	3	0	0	II	DOD	27	Yes	2	NA	NA	Ascendingcolon	GSM1012384
PrimaryTumor	Yes	71	F	3	0	0	II	NED	133	No	NA	MSI-low	NA	Descendingcolon	GSM1012385
PrimaryTumor	Yes	62	F	2	1	0	III	NED	123	No	NA	MSS	Mutant	Sigmoidcolon	GSM1012386
PrimaryTumor	Yes	76	F	2	0	0	I	NED	95	No	NA	MSI-low	Mutant	Sigmoidcolon	GSM1012387
PrimaryTumor	Yes	48	M	3	1	0	III	DOD	51	Yes	19	MSS	Wild-type	Descendingcolon	GSM1012389
PrimaryTumor	Yes	69	M	3	0	0	II	NED	58	No	NA	MSS	Mutant	Cecum	GSM1012391
PrimaryTumor	Yes	59	M	2	1	0	III	NED	59	No	NA	MSS	Mutant	Transversecolon	GSM1012392
PrimaryTumor	Yes	71	F	3	2	1	IV	DOD	45	NA	NA	MSS	Mutant	Transversecolon	GSM1012393
PrimaryTumor	Yes	77	M	3	1	0	III	DOD	99	Yes	11	MSS	Mutant	Cecum	GSM1012395
PrimaryTumor	Yes	74	M	3	0	1	IV	DOD	17	NA	NA	MSI-high	Mutant	Transversecolon	GSM1012396
PrimaryTumor	Yes	48	F	3	2	1	IV	DOD	13	NA	NA	MSS	Mutant	Sigmoidcolon	GSM1012397
PrimaryTumor	Yes	53	M	2	1	0	III	NED	119	No	NA	MSS	Mutant	Rectosigmoid	GSM1012398
PrimaryTumor	Yes	76	M	3	0	1	IV	DOD	11	NA	NA	MSS	Mutant	Ascendingcolon	GSM1012399
PrimaryTumor	Yes	70	M	3	2	0	III	NED	47	No	NA	MSS	Mutant	Rectosigmoid	GSM1012400
PrimaryTumor	Yes	35	M	2	0	0	I	NED	119	No	NA	MSS	Mutant	Sigmoidcolon	GSM1012401
PrimaryTumor	Yes	73	M	3	0	0	II	NED	125	No	NA	NA	NA	Sigmoidcolon	GSM1012405
PrimaryTumor	Yes	65	F	3	2	0	III	DOD	80	Yes	27	MSS	Wild-type	Sigmoidcolon	GSM1012407
PrimaryTumor	Yes	78	F	3	0	0	II	NED	44	No	NA	MSS	Mutant	Descendingcolon	GSM1012408
PrimaryTumor	Yes	79	M	3	0	0	II	DUN	108	No	NA	MSS	Mutant	Sigmoidcolon	GSM1012409
PrimaryTumor	Yes	74	M	3	0	0	II	NED	119	No	NA	MSI-high	Wild-type	Transversecolon	GSM1012410
PrimaryTumor	Yes	67	F	3	1	1	IV	DOD	32	Yes	17	MSI-low	Mutant	Sigmoidcolon	GSM1012411
PrimaryTumor	Yes	61	M	3	0	0	II	NED	120	No	NA	NA	NA	Cecum	GSM1012412
PrimaryTumor	Yes	51	M	1	1	0	III	NED	111	No	NA	MSS	Mutant	Sigmoidcolon	GSM1012413
PrimaryTumor	Yes	52	F	4	2	1	IV	AWD	125	NA	NA	MSS	Mutant	Rectum	GSM1012414
PrimaryTumor	Yes	38	F	3	2	1	IV	DOD	8	NA	NA	MSS	Wild-type	Ascendingcolon	GSM1012416
PrimaryTumor	Yes	67	M	3	0	0	II	NED	110	No	NA	MSS	Wild-type	Cecum	GSM1012419
PrimaryTumor	Yes	84	M	3	0	0	II	NED	62	NA	NA	MSS	Mutant	Descendingcolon	GSM1012421
PrimaryTumor	Yes	60	M	3	2	1	IV	DOD	36	NA	NA	MSS	Mutant	Ascendingcolon	GSM1012423
PrimaryTumor	Yes	75	F	3	0	0	II	NED	78	No	NA	MSS	Wild-type	Sigmoidcolon	GSM1012424
PrimaryTumor	Yes	78	M	3	0	0	II	NED	54	No	NA	MSS	NA	Ascendingcolon	GSM1012426
PrimaryTumor	Yes	55	M	4	2	1	IV	DOD	19	NA	NA	NA	NA	Cecum	GSM1012427
PrimaryTumor	Yes	44	F	1	0	0	I	NED	47	No	NA	MSS	Mutant	Sigmoidcolon	GSM1012428
PrimaryTumor	Yes	59	M	2	0	0	I	NED	106	No	NA	MSI-high	Wild-type	Descendingcolon	GSM1012429
PrimaryTumor	Yes	75	F	3	0	0	II	NED	109	No	NA	MSS	NA	Rectosigmoid	GSM1012432
PrimaryTumor	Yes	61	F	4	2	1	IV	DOD	23	NA	NA	MSS	NA	Cecum	GSM1012434
PrimaryTumor	Yes	63	F	3	0	0	II	NED	111	No	NA	MSS	Mutant	Transversecolon	GSM1012437
PrimaryTumor	Yes	62	M	3	0	1	IV	DOD	11	NA	NA	MSS	NA	Sigmoidcolon	GSM1012439
PrimaryTumor	Yes	54	M	3	0	0	II	NED	95	No	NA	MSS	Wild-type	SplenicFlexure	GSM1012440
PrimaryTumor	Yes	72	F	2	0	0	I	DUN	63	No	NA	MSS	NA	Rectosigmoid	GSM1012441
PrimaryTumor	Yes	69	M	2	0	0	I	DOC	76	No	NA	MSS	NA	Sigmoidcolon	GSM1012442
PrimaryTumor	Yes	59	M	2	0	0	I	DOC	10	No	NA	MSS	NA	Descendingcolon	GSM1012445
PrimaryTumor	Yes	63	F	3	0	0	II	DUN	86	No	NA	MSI-high	Wild-type	Descendingcolon	GSM1012446
PrimaryTumor	Yes	62	F	3	2	1	IV	DOD	15	NA	NA	MSS	NA	Ascendingcolon	GSM1012447
PrimaryTumor	Yes	79	F	3	0	0	II	NED	39	No	NA	MSI-low	NA	Cecum	GSM1012451
PrimaryTumor	Yes	77	F	3	0	1	IV	DUN	86	No	NA	MSS	NA	Cecum	GSM1012455
PrimaryTumor	Yes	58	M	3	2	1	IV	DOD	67	NA	NA	NA	NA	Descendingcolon	GSM1012456
PrimaryTumor	Yes	78	M	3	1	0	III	DUN	40	No	NA	MSI-high	NA	Ascendingcolon	GSM1012461
PrimaryTumor	Yes	37	M	3	2	1	IV	DOD	26	Yes	1	MSI-low	NA	Sigmoidcolon	GSM1012462
PrimaryTumor	Yes	68	F	3	0	0	II	NED	86	No	NA	MSI-high	Wild-type	Ascendingcolon	GSM1012463
PrimaryTumor	Yes	76	F	3	0	0	II	NED	78	No	NA	MSS	Mutant	Transversecolon	GSM1012467
PrimaryTumor	Yes	70	F	3	1	0	III	NED	86	Yes	16	MSS	Mutant	Ascendingcolon	GSM1012468
PrimaryTumor	Yes	69	M	3	0	1	IV	DOD	37	NA	NA	MSS	Mutant	Descendingcolon	GSM1012469
PrimaryTumor	Yes	31	M	3	0	1	IV	DOD	41	Yes	6	MSS	NA	Rectum	GSM1012471
PrimaryTumor	Yes	43	F	3	1	0	III	NED	66	No	NA	MSI-low	NA	Descendingcolon	GSM1012474
PrimaryTumor	Yes	25	F	3	0	0	II	NED	32	No	NA	MSI-high	NA	Descendingcolon	GSM1012478
PrimaryTumor	Yes	40	M	2	1	0	III	NED	60	No	NA	MSI-low	Wild-type	Cecum	GSM1012479
PrimaryTumor	Yes	68	M	3	0	0	II	DUN	40	No	NA	MSS	NA	Cecum	GSM1012486
PrimaryTumor	Yes	23	F	3	2	0	III	NED	69	No	NA	MSS	NA	HepaticFlexure	GSM1012488
PrimaryTumor	No	78	M	3	1	1	IV	NED	17	No	NA	NA	NA	Rectosigmoid	GSM1012489
PrimaryTumor	Yes	78	M	3	1	1	IV	NED	17	No	NA	NA	NA	Rectosigmoid	GSM1012490
PrimaryTumor	Yes	63	M	3	0	0	II	NED	79	Yes	11	MSI-low	Wild-type	Sigmoidcolon	GSM1012492
PrimaryTumor	No	67	M	3	0	0	II	NED	16	No	NA	NA	NA	Ascendingcolon	GSM1012494
PrimaryTumor	Yes	67	M	3	0	0	II	NED	16	No	NA	NA	NA	Ascendingcolon	GSM1012495
PrimaryTumor	Yes	48	F	3	2	0	III	NED	78	Yes	17	MSS	Mutant	Ascendingcolon	GSM1012499
PrimaryTumor	Yes	75	F	3	1	0	III	NED	55	No	NA	MSS	NA	SplenicFlexure	GSM1012500
PrimaryTumor	Yes	57	M	4	1	0	III	NED	19	No	NA	MSS	NA	Sigmoidcolon	GSM1012502
PrimaryTumor	Yes	73	M	3	0	0	II	NED	12	No	NA	NA	NA	Transversecolon	GSM1012507
PrimaryTumor	Yes	87	F	2	0	0	I	DUN	55	No	NA	MSI-high	NA	Cecum	GSM1012509
PrimaryTumor	Yes	70	F	3	0	0	II	NED	70	No	NA	MSI-high	NA	Cecum	GSM1012510
PrimaryTumor	Yes	65	F	4	2	1	IV	NED	53	No	NA	MSS	NA	Cecum	GSM1012511
PrimaryTumor	Yes	62	M	3	1	0	III	DUN	44	Yes	19	MSS	NA	Cecum	GSM1012513
PrimaryTumor	Yes	47	F	3	1	1	IV	DOD	2	NA	NA	MSS	Mutant	Cecum	GSM1012525
PrimaryTumor	Yes	66	F	4	0	1	IV	DUN	196	No	NA	MSS	Mutant	Sigmoidcolon	GSM1012526
PrimaryTumor	Yes	54	F	4	2	1	IV	DOD	21	Yes	11	MSS	Wild-type	Sigmoidcolon	GSM1012527
PrimaryTumor	Yes	78	F	2	0	0	I	NED	89	No	NA	MSI-high	Wild-type	Cecum	GSM1012528
PrimaryTumor	Yes	58	M	3	0	0	II	NED	91	No	NA	MSI-low	Mutant	Transversecolon	GSM1012529
PrimaryTumor	Yes	84	M	3	0	0	II	DOC	0	No	NA	MSI-low	Wild-type	Sigmoidcolon	GSM1012531
PrimaryTumor	Yes	61	F	2	0	0	I	NED	79	No	NA	MSS	Mutant	Rectum	GSM1012532
PrimaryTumor	Yes	45	F	4	2	0	III	DOD	44	Yes	24	MSS	Mutant	Cecum	GSM1012533
PrimaryTumor	Yes	61	M	3	1	1	IV	DOD	27	NA	NA	MSI-low	Mutant	Sigmoidcolon	GSM1012535
PrimaryTumor	Yes	71	M	3	0	1	IV	DOD	38	Yes	34	NA	NA	Cecum	GSM1012536
PrimaryTumor	Yes	85	F	2	0	1	IV	DOD	26	Yes	18	MSS	Wild-type	Rectum	GSM1012538
PrimaryTumor	Yes	56	F	3	0	0	II	NED	112	No	NA	NA	Mutant	Ascendingcolon	GSM1012539
PrimaryTumor	Yes	51	F	3	0	1	IV	DOD	9	NA	NA	MSS	Mutant	Sigmoidcolon	GSM1012541
PrimaryTumor	Yes	77	M	3	2	0	III	NED	90	No	NA	MSS	Mutant	Rectum	GSM1012542
PrimaryTumor	Yes	61	F	3	0	0	II	NED	201	No	NA	MSS	Mutant	Rectosigmoid	GSM1012543
PrimaryTumor	Yes	77	F	3	2	0	III	DUN	175	No	NA	MSS	Mutant	Descendingcolon	GSM1012544
PrimaryTumor	Yes	71	F	2	0	0	I	DUN	196	No	NA	MSI-high	Mutant	Rectum	GSM1012546
PrimaryTumor	Yes	65	F	2	0	0	I	AUN	86	No	NA	MSI-high	Wild-type	Ascendingcolon	GSM1012547
PrimaryTumor	Yes	80	F	3	2	1	IV	AWD	1	NA	NA	MSI-low	Mutant	Ascendingcolon	GSM1012549
PrimaryTumor	Yes	71	F	3	0	0	II	DOC	134	No	NA	MSS	Mutant	Sigmoidcolon	GSM1012553
PrimaryTumor	Yes	44	F	4	0	0	II	DOD	156	Yes	131	MSI-high	Wild-type	Cecum	GSM1012558
PrimaryTumor	No	73	F	3	0	0	II	NED	76	No	NA	MSS	Mutant	Sigmoidcolon	GSM1012561
PrimaryTumor	Yes	73	F	3	0	0	II	NED	76	No	NA	MSS	Mutant	Sigmoidcolon	GSM1012562
PrimaryTumor	Yes	67	M	3	0	0	II	NED	85	No	NA	MSS	Wild-type	Rectum	GSM1012564
PrimaryTumor	Yes	84	F	3	1	0	III	DUN	100	NA	NA	MSS	Wild-type	Descendingcolon	GSM1012565
PrimaryTumor	Yes	78	F	3	1	0	III	DOD	27	Yes	26	MSS	Mutant	Rectosigmoid	GSM1012567
PrimaryTumor	Yes	61	M	3	0	0	II	NED	76	No	NA	MSS	Mutant	Sigmoidcolon	GSM1012569
PrimaryTumor	Yes	82	M	3	0	1	IV	DOD	15	NA	NA	MSS	Wild-type	Transversecolon	GSM1012570
PrimaryTumor	Yes	57	M	3	0	0	II	NED	90	No	NA	MSI-high	Mutant	Rectosigmoid	GSM1012571
PrimaryTumor	Yes	68	M	3	0	0	II	DUN	137	No	NA	MSS	Mutant	Ascendingcolon	GSM1012572
PrimaryTumor	Yes	58	M	2	2	0	III	AUN	117	No	NA	MSS	Mutant	Rectosigmoid	GSM1012574
PrimaryTumor	Yes	38	M	3	2	1	IV	DOD	19	NA	NA	MSS	Mutant	Sigmoidcolon	GSM1012576
PrimaryTumor	Yes	65	M	3	1	1	IV	DOD	5	NA	NA	MSI-high	Wild-type	Descendingcolon	GSM1012577
PrimaryTumor	Yes	65	F	3	0	0	II	DOD	169	Yes	54	MSS	Mutant	Sigmoidcolon	GSM1012578
PrimaryTumor	Yes	64	F	2	0	0	I	NED	203	No	NA	MSS	Wild-type	Sigmoidcolon	GSM1012579
PrimaryTumor	Yes	81	F	3	0	0	II	DUN	87	No	NA	MSS	Mutant	Descendingcolon	GSM1012580
PrimaryTumor	Yes	77	M	3	1	0	III	DUN	136	No	NA	NA	Mutant	Cecum	GSM1012583
PrimaryTumor	Yes	79	M	2	0	0	I	DUN	98	No	NA	MSS	Wild-type	Sigmoidcolon	GSM1012584
PrimaryTumor	Yes	82	F	3	0	0	II	DUN	134	No	NA	MSS	Wild-type	Sigmoidcolon	GSM1012586
PrimaryTumor	Yes	37	F	3	1	1	IV	DOD	8	NA	NA	MSS	Wild-type	Sigmoidcolon	GSM1012587
PrimaryTumor	Yes	58	M	2	0	0	I	DUN	69	No	NA	MSS	Mutant	Sigmoidcolon	GSM1012588
PrimaryTumor	Yes	61	M	3	2	1	IV	DOD	12	No	NA	MSI-high	Wild-type	Ascendingcolon	GSM1012589
PrimaryTumor	Yes	75	M	3	2	0	III	DOC	27	No	NA	MSS	Mutant	Ascendingcolon	GSM1012591
PrimaryTumor	Yes	63	M	2	0	0	I	DUN	91	No	NA	MSS	Mutant	Sigmoidcolon	GSM1012593
PrimaryTumor	Yes	70	M	3	1	1	IV	DOD	20	NA	NA	NA	Mutant	Descendingcolon	GSM1012595
PrimaryTumor	Yes	55	M	3	0	0	II	NED	124	No	NA	NA	Wild-type	Rectum	GSM1012596
PrimaryTumor	Yes	80	F	3	2	0	III	DUN	120	No	NA	MSI-high	Mutant	Cecum	GSM1012597
PrimaryTumor	Yes	66	F	3	2	0	III	NED	86	No	NA	MSS	Mutant	Rectum	GSM1012600
PrimaryTumor	Yes	38	M	3	2	0	III	DOD	19	Yes	12	MSS	Wild-type	Rectum	GSM1012602
PrimaryTumor	Yes	54	M	3	1	1	IV	DOD	21	Yes	6	MSI-high	Wild-type	Rectum	GSM1012604
PrimaryTumor	Yes	45	M	3	1	0	III	DOC	137	No	NA	MSI-high	Mutant	Rectum	GSM1012605
PrimaryTumor	Yes	78	M	4	0	0	II	DOC	80	No	NA	MSS	Mutant	Sigmoidcolon	GSM1012611
PrimaryTumor	Yes	59	F	3	2	0	III	NED	159	No	NA	MSI-high	Wild-type	Descendingcolon	GSM1012615
PrimaryTumor	Yes	74	F	3	2	0	III	DOD	29	Yes	29	MSI-high	Mutant	Cecum	GSM1012616
PrimaryTumor	Yes	57	M	2	1	0	III	NED	97	No	NA	MSI-high	Wild-type	Descendingcolon	GSM1012617
PrimaryTumor	Yes	47	M	2	1	1	IV	DOD	25	NA	NA	MSS	Mutant	Sigmoidcolon	GSM1012618
PrimaryTumor	Yes	65	M	3	1	0	III	DUN	113	No	NA	MSI-high	Wild-type	Sigmoidcolon	GSM1012619
PrimaryTumor	Yes	85	F	1	0	0	I	DOC	66	No	NA	MSI-high	Mutant	Sigmoidcolon	GSM1012620
PrimaryTumor	Yes	62	M	3	1	0	III	NED	75	No	NA	MSI-high	Mutant	Rectosigmoid	GSM1012622
PrimaryTumor	Yes	73	F	3	1	0	III	DOC	72	No	NA	MSI-high	Mutant	Sigmoidcolon	GSM1012624
PrimaryTumor	Yes	19	F	3	2	1	IV	DOD	7	NA	NA	MSI-high	Wild-type	Ascendingcolon	GSM1012627
PrimaryTumor	Yes	70	M	3	1	1	IV	DOD	23	NA	NA	MSS	Mutant	Descendingcolon	GSM1012629
PrimaryTumor	Yes	47	F	3	0	0	II	NED	148	No	NA	MSI-high	NA	Ascendingcolon	GSM1012631
PrimaryTumor	Yes	57	F	3	0	0	II	NED	125	No	NA	MSI-high	NA	Ascendingcolon	GSM1012634
PrimaryTumor	Yes	65	M	3	1	1	IV	DOD	47	Yes	17	MSS	Mutant	Rectosigmoid	GSM1012635
PrimaryTumor	Yes	77	F	3	0	1	IV	DOD	30	NA	NA	MSS	Wild-type	Rectosigmoid	GSM1012639
PrimaryTumor	Yes	44	M	3	1	1	IV	DOD	23	Yes	6	MSS	Mutant	Cecum	GSM1012643
PrimaryTumor	Yes	23	F	2	0	0	I	NED	35	No	NA	MSI-high	NA	Ascendingcolon	GSM1012645
PrimaryTumor	No														GSM1012647
PrimaryTumor	Yes	39	M	3	0	1	IV	DOD	18	NA	NA	MSS	Wild-type	Rectosigmoid	GSM1012651
