# Supplementary material for: Anomalies in Network Bridges Involved in Bile Acid Metabolism Predict Outcomes of Colorectal Cancer Patients
Source: PLoS One. 2014 Sep 26;9(9):e107925. doi: 10.1371/journal.pone.0107925 (PMC4178056; doi:10.1371/journal.pone.0107925)
Supplement: Dataset S2 — A source code and a dataset for survival analyses in Figure 4 and 5 . Performing a source code with a dataset will provide figures shown in our manuscripts. (ZIP) [file pone.0107925.s011.zip › survival.analysis.for.review.r]

### parameters required ####
print( "setting required parameters and info" )

#analysis-related parameters
clusteringOn = T
clusterNum = 3
seedNum = 1
repeatNum = 100
foldNum = 5

#data loading parameters
onDataLoading = F


#plotting parameters
numRow = 4
numCol = 3
par(mfrow=c(numRow, numCol))

colVec = c( "#FF000088", "#0000FF88", "#FF993388","green","cyan" )
colVec2 = c("red","blue","gold")

### functions or sources required ####
require("survival")
require("gplots")

mydist  <- function(c) {dist(c)}
myclust <- function(c) {hclust(c)}
myColorRamp <- function( colors, values ) {
  v = (values - min(values))/diff(range(values))
  x = colorRamp(colors)(v)
  rgb(x[,1],x[,2],x[,3], 150, maxColorValue=255)
}
normZTrans <- function(sampleData) {
  dataVar = apply(sampleData, 1, var)
  dataStd = sqrt(dataVar)
  dataAvg = apply(sampleData, 1, mean)
  zData = (sampleData - dataAvg) / dataStd
  print("==== normZTrans ====")
  return(zData)  
}
getChiPval <- function(chisq, df) {
  return(1 - pchisq(chisq,df))
}
getPickNum <- function(sampleInfo, strClass, strs, deathVec, clusterNum) {
  strEvent = strs[1]
  strTime  = strs[2]  
  maxRatio = 0
  maxInd   = 1
  for (j in 1:clusterNum) {
    selInfo = sampleInfo[sampleInfo[,strClass]==j,]
    allNum = dim(selInfo)[1]
    selNum = dim(selInfo[selInfo[,strEvent] %in% deathVec,])[1]
    ratio = selNum / allNum
    if(maxRatio < ratio) {
      maxRatio = ratio
      maxInd = j
    }
  }    
  pick = maxInd
  return(pick)  
}
setThresholdClassLabelsByCorrs <- function( sampleData, sampleInfo, strClass, strsSurv, deathVec, clusterNum, seedNum, repeatNum, foldNum ) {
  set.seed(seedNum)
  strEvent = strsSurv[1]
  strTime  = strsSurv[2]  
  cors = rep(-1, repeatNum)
  
  # repeating cross-validations by "repeatNum" times
  i = 1
  while(i <= repeatNum) {  
    sampleNum = dim(sampleData)[2]
    selectNum = floor(sampleNum/foldNum)
    sampleSelect = sample(1:sampleNum, selectNum)
    
    trainData = sampleData[,-sampleSelect]
    trainInfo = sampleInfo[-sampleSelect,]
    testData  = sampleData[,sampleSelect]
    testInfo  = sampleInfo[sampleSelect,]
    
    trainInfo = setClassLabelsByOwn(trainData, trainInfo, clusterNum, strClass)
    sig = getAvgSignatures(trainData, trainInfo, strClass)
    thrs = seq(0, 1, 0.01)    
        
    # selecting the poorest prognosis group
    pick = getPickNum(trainInfo, strClass, strsSurv, deathVec, clusterNum)
    
    # selecting corr threshold
    minPval = 1
    minInd  = 0
    j = 1
    while(j <= length(thrs)) {
      thr = thrs[j]
      newTestInfo = testInfo
      newTestInfo = setClassLabelsByOtherCorrs(testData, newTestInfo, sig[,pick], thr, T, strClass )
      testGroups = table(newTestInfo[,strClass])
      if (min(testGroups) == 1 || dim(testGroups)[1] == 1 ) break      
      diffOut = survdiff( Surv(newTestInfo[,strTime], newTestInfo[,strEvent] %in% deathVec) ~ newTestInfo[,strClass]  )
      pval = getChiPval(diffOut$chisq,1)
      if (pval < minPval) {
        minPval = pval
        minInd = j
      }
      j = j+1
    }
    
    if (minInd == 0) next
    cors[i] = thrs[minInd]
    i = i+1    
  }
  return( mean(cors) )
}
setClassLabelsByOwn <- function( sampleData, sampleInfo, clusterNum, strClass ) {
  # hierarchical clustering
  sampleDist  = dist(as.matrix(t(sampleData)),"euclidean")
  sampleClust = hclust(sampleDist)
  sampleMemb  = cutree(sampleClust, k=clusterNum)
  
  # the assignment of cluster info
  sampleInfo  = cbind( sampleInfo, sampleMemb[match(sampleInfo[, "id"], names(sampleMemb))] )
  colnames(sampleInfo)[dim(sampleInfo)[2]] = strClass
  return(sampleInfo)  
}
setClassLabelsByOtherCorrs <- function( sampleData, sampleInfo, sigVec, cutOff, isPositive, strClass ) {
  # calculation of correlation between the reference in the training data, i.e. sigVec, and the expressions of patients in the test data
  corrs = cor(sigVec, sampleData)
  ind = NULL
  if (isPositive) ind = corrs > cutOff
  else ind = corrs < cutOff
  prognosis = rep("highly corr", dim(sampleData)[2])
  prognosis[!ind] = "lowly corr"
  
  # assinging correlation info
  sampleInfo  = cbind( sampleInfo, prognosis )
  colnames(sampleInfo)[dim(sampleInfo)[2]] = strClass
  return(sampleInfo)
}
getAvgSignatures <- function( sampleData, sampleInfo, strClass ) { # calculating mean expression levels within patient groups
  lenRow = dim(sampleData)[1]
  lenClass = dim(table(sampleInfo[,strClass]))
  
  class = as.factor( sampleInfo[,strClass])
  sigMat = matrix(0, lenRow, lenClass)
  
  for (i in 1:lenRow) {
    sigMat[i,] = tapply(as.numeric(sampleData[i,]), class, mean )
  }
  return(sigMat)  
}
showHeatmap <- function( sampleData, sampleInfo, strClass, colVec, clusterNum ) {
  
  # parameters for plotting
  colOpt = bluered(15)
  cexOpt = 0.95
  keyPlot = F  
  
  # assigning class info
  class = rep("gray", dim(sampleInfo)[1] )
  for (i in 1:clusterNum) class[ sampleInfo[,strClass] == i] = colVec[i]
  clab = as.matrix(class)
  
  # plotting heatmap
  hm = heatmap.2( 
    as.matrix( sampleData ), 
    hclustfun=myclust, 
    distfun=mydist, 
    scale="none", 
    dendrogram="both", 
    Colv=TRUE, 
    Rowv=TRUE, 
    ColSideColors = clab,
    key=keyPlot, 
    symkey=F, 
    density.info="none",
    trace="none",
    main="", 
    labCol= "", 
    cexRow=cexOpt, 
    col=colOpt, 
    lwid = c(0.5,4.5),
    margins = c(2,7)
  )  
}
showSurvivalKM <- function( sampleInfo, strs, deathVec, colVec, mainName, onPlot ) {
  strEvent = strs[1]
  strTime  = strs[2]
  strVar   = strs[3]
  # survival curves based on the Kaplan-Meier method
  if (onPlot) {
    survOut = survfit( Surv(sampleInfo[,strTime], sampleInfo[,strEvent] %in% deathVec) ~ sampleInfo[,strVar] )
    plot(survOut, main=mainName, col=colVec) 
  }  
  # log-rank test
  diffOut = survdiff( Surv(sampleInfo[,strTime], sampleInfo[,strEvent] %in% deathVec) ~ sampleInfo[,strVar]  )
  print(diffOut)
}

#### data information ####
print ( "setting required data" )

### +signature gene list ####
print ( "loading signature gene list" )
bridgeFile = "./bridgeList.official.txt"
coloFile = "./coloPrint.geneList.official.txt"
wangFile = "./wang.signature.official.txt"

basList  = read.table( bridgeFile, header=F, colClasses="character" )
coloList = read.table( coloFile,   header=F, colClasses="character" )
wangList = read.table( wangFile,   header=F, colClasses="character" )

overlapList = NULL # all overlap genes

basList = basList[,]
coloList = coloList[,]
wangList = wangList[,]


### +related survival info ###

marisaEvent = "recurr_event"
marisaTime = "recurr_time"
marisaDeathVec = c(1)

shefferEventOv = "surv_event"
shefferTimeOv = "surv_time"
shefferDeathVecOv = c("DOD","DUN","DOC")

shefferEventDs = "surv_event"
shefferTimeDs = "surv_time"
shefferDeathVecDs = c("DOD")

shefferEventRe = "recurr_event"
shefferTimeRe = "recurr_time"
shefferDeathVecRe = c("Yes")


if (!onDataLoading) {
  ### +gene expression and sample info (if on data loading)####  
  print( "loading data like expression profile and sample info" )
  
  ## marisa et al. ##
  allFile = "./marisa.profile.all.genes.txt"
  sampleFile = "./marisa.profile.all.sample.info.txt"
  
  marisaAllData     = read.table( allFile, sep="\t", header=T, stringsAsFactors=T )
  marisaSampleInfo  = read.table( sampleFile, sep="\t", header=T, stringsAsFactors=T )
  
  ## sheffer et al. ##
  allFile = "./sheffer.profile.all.genes.txt"
  sampleFile = "./sheffer.profile.all.sample.info.txt"
  
  shefferAllData = read.table( allFile, sep="\t", header=T, stringsAsFactors=T )
  shefferSampleInfo = read.table( sampleFile, sep="\t", header=T, stringsAsFactors=T )
  shefferAllData = log2(shefferAllData)
  
  overlapList = rownames(marisaAllData) [ rownames(marisaAllData) %in% rownames(shefferAllData) ]
  
  # removing not-overlapping genes
  marisaSortData  = marisaAllData[overlapList,]
  shefferSortData = shefferAllData[overlapList,]  
  
  marisaSortData  = normZTrans(marisaSortData)
  shefferSortData = normZTrans(shefferSortData)
    
  # assigning data 
  marisaBasData  = marisaSortData[rownames(marisaSortData) %in% basList,]
  marisaWangData = marisaSortData[rownames(marisaSortData) %in% wangList,]
  marisaColoData = marisaSortData[rownames(marisaSortData) %in% coloList,]
  
  shefferBasData  = shefferSortData[rownames(shefferSortData) %in% basList,]
  shefferWangData = shefferSortData[rownames(shefferSortData) %in% wangList,]
  shefferColoData = shefferSortData[rownames(shefferSortData) %in% coloList,]
  
  ### +preprocessing ####  
  print( "preprocessing initiated" )
  
  ## marisa et al. ##  
  outLabels = rep(F, dim( marisaSampleInfo )[1] )
  outLabels[ is.na( marisaSampleInfo[,"recurr_event"] ) ] = T
  outLabels[ is.na( marisaSampleInfo[,"MMR"] ) ] = T
  outLabels[ is.na( marisaSampleInfo[,"braf"] ) ] = T
  outLabels[ is.na( marisaSampleInfo[,"p53"] ) ] = T
  outLabels[ is.na( marisaSampleInfo[,"kras"] ) ] = T
  outLabels[ is.na( marisaSampleInfo[,"treatment"] ) ] = T
  outLabels[ marisaSampleInfo[,"treatment"]  == "Y" ] = T
  
  marisaBasData  = marisaBasData [, !outLabels]
  marisaColoData = marisaColoData[, !outLabels]
  marisaWangData = marisaWangData[, !outLabels]
  marisaSortData = marisaSortData[, !outLabels]
  marisaSampleInfo = marisaSampleInfo[ !outLabels ,]
  
  ## sheffer et al. ##  
  outAnalysis       = shefferSampleInfo[shefferSampleInfo[,"included"] == "No","id"] #missing data
  shefferBasData    = shefferBasData[,!colnames(shefferBasData) %in% outAnalysis ]
  shefferColoData   = shefferColoData[,!colnames(shefferColoData)%in% outAnalysis ]
  shefferWangData   = shefferWangData[,!colnames(shefferWangData)%in% outAnalysis ]
  shefferSortData   = shefferSortData[,!colnames(shefferSortData)%in% outAnalysis ]
  shefferSampleInfo = shefferSampleInfo[ !shefferSampleInfo[,"id"] %in% outAnalysis, ]
 
}

#### clustering analysis ####

if (clusteringOn) {
  print("clustering analysis")
  
  onHeatmap = F # to show results of figure 4A
  onMarisa = T # to show results of figure 4B-H
  onShefferByMarisa = T # to show results of figure 5A-C
  
  ### +basic analysis ####
  
  ### clustering by own data
  marClusterInfo = marisaSampleInfo
  marClusterInfo = setClassLabelsByOwn( marisaBasData,  marClusterInfo, clusterNum, "mar.ba" )
  marClusterInfo = setClassLabelsByOwn( marisaWangData, marClusterInfo, clusterNum, "mar.wa" )
  marClusterInfo = setClassLabelsByOwn( marisaColoData, marClusterInfo, clusterNum, "mar.co" )
  
  ### calculating reference expression levels to classify patients in the test dataset.
  basSig  = getAvgSignatures( marisaBasData,  marClusterInfo, "mar.ba" )
  wangSig = getAvgSignatures( marisaWangData, marClusterInfo, "mar.wa" )
  coloSig = getAvgSignatures( marisaColoData, marClusterInfo, "mar.co" )
  
  basPick = getPickNum( marClusterInfo, "mar.ba", c(marisaEvent, marisaTime), marisaDeathVec, clusterNum )
  wanPick = getPickNum( marClusterInfo, "mar.wa", c(marisaEvent, marisaTime), marisaDeathVec, clusterNum )
  colPick = getPickNum( marClusterInfo, "mar.co", c(marisaEvent, marisaTime), marisaDeathVec, clusterNum )
  # --> basSig[,basPick], wangSig[,wanPick], coloSig[,colPick] are used as reference expression levles
  
  # determining threshold to decide prognosis through cross-validation procedures
  thrBa = setThresholdClassLabelsByCorrs( marisaBasData,  marisaSampleInfo, "mar.ba", c(marisaEvent, marisaTime), marisaDeathVec, clusterNum, seedNum, repeatNum, foldNum ) 
  thrWa = setThresholdClassLabelsByCorrs( marisaWangData, marisaSampleInfo, "mar.wa", c(marisaEvent, marisaTime), marisaDeathVec, clusterNum, seedNum, repeatNum, foldNum ) 
  thrCo = setThresholdClassLabelsByCorrs( marisaColoData, marisaSampleInfo, "mar.co", c(marisaEvent, marisaTime), marisaDeathVec, clusterNum, seedNum, repeatNum, foldNum ) 
  
  # threshold for bridge proteins, Wang's and ColoPrint were as follows:0.2707, 0.1945 and 0.2259
  #thrBa = 0.2707
  #thrWa = 0.1945
  #thrCo = 0.2259
  
  print( "thresholds of correlation coefficients to decide prognosis" )
  print( thrBa )
  print( thrWa )
  print( thrCo )
  
  
  ### + validation within Marisa et al. dataset ####
  if (onMarisa) 
    {
    # figure 4B
    showSurvivalKM( marClusterInfo, c(marisaEvent, marisaTime, "mar.ba"), marisaDeathVec, colVec2, "Figure 4B", T )
    # figure 4C
    showSurvivalKM( marClusterInfo, c(marisaEvent, marisaTime, "mar.wa"), marisaDeathVec, colVec2, "Figure 4C", T )
    # figure 4D
    showSurvivalKM( marClusterInfo, c(marisaEvent, marisaTime, "mar.co"), marisaDeathVec, colVec2, "Figure 4D", T )
    # figure 4E
    showSurvivalKM( marClusterInfo, c(marisaEvent, marisaTime, "p53"), marisaDeathVec, rev(colVec2[1:2]), "Figure 4E", T )
    # figure 4F
    showSurvivalKM( marClusterInfo, c(marisaEvent, marisaTime, "MMR"), marisaDeathVec, colVec2, "Figure 4F", T )
    # figure 4G
    showSurvivalKM( marClusterInfo, c(marisaEvent, marisaTime, "kras"), marisaDeathVec, rev(colVec2[1:2]), "Figure 4G", T )
    # figure 4H
    showSurvivalKM( marClusterInfo, c(marisaEvent, marisaTime, "braf"), marisaDeathVec, rev(colVec2[1:2]), "Figure 4H", T )
  }
  ### +validation across studies ####
  if (onShefferByMarisa) {
    shfByMarInfo = shefferSampleInfo
    shfByMarInfo = setClassLabelsByOtherCorrs( shefferBasData,  shfByMarInfo, basSig[,basPick], thrBa, T, "shfByMar.ba" )
    # figure 5A
    showSurvivalKM( shfByMarInfo, c(shefferEventDs, shefferTimeDs, "shfByMar.ba"), shefferDeathVecDs, rev(colVec2[1:2]), "Figure 5A", T )
    
    shfByMarInfo = shefferSampleInfo
    shfByMarInfo = setClassLabelsByOtherCorrs( shefferColoData,  shfByMarInfo, coloSig[,colPick], thrCo, T, "shfByMar.co" )
    # figure 5B
    showSurvivalKM( shfByMarInfo, c(shefferEventDs, shefferTimeDs, "shfByMar.co"), shefferDeathVecDs, rev(colVec2[1:2]), "Figure 5B", T )
    
    shfByMarInfo = shefferSampleInfo
    shfByMarInfo = setClassLabelsByOtherCorrs( shefferWangData,  shfByMarInfo, wangSig[,wanPick], thrWa, T, "shfByMar.wa" )
    # figure 5C
    showSurvivalKM( shfByMarInfo, c(shefferEventDs, shefferTimeDs, "shfByMar.wa"), shefferDeathVecDs, rev(colVec2[1:2]), "Figure 5C", T )
  }   
  
  if (onHeatmap) 
    # figure 4A
    showHeatmap( marisaBasData, marClusterInfo, "mar.ba", colVec, clusterNum )
 
}
